# Supplementary material for: Whole-exon sequencing of human myeloma cell lines shows mutations related to myeloma patients at relapse with major hits in the DNA regulation and repair pathways
Source: J Hematol Oncol. 2018 Dec 13;11:137. doi: 10.1186/s13045-018-0679-0 (PMC6293660; doi:10.1186/s13045-018-0679-0)
Supplement: Supplementary file 2 — MAF File for Sequence variants. (XLSX 16253 kb) [file 13045_2018_679_MOESM2_ESM.xlsx]

## Sheet: Tessoulin_Supp.Info.2_MAF.maf.m
Hugo_Symbol	Entrez_Gene_Id	Center	NCBI_Build	Chromosome	Start_Position	End_Position	Strand	Variant_Classification	Variant_Type	Reference_Allele	Tumor_Seq_Allele1	Tumor_Seq_Allele2	dbSNP_RS	dbSNP_Val_Status	Tumor_Sample_Barcode	Matched_Norm_Sample_Barcode	Match_Norm_Seq_Allele1	Match_Norm_Seq_Allele2	Tumor_Validation_Allele1	Tumor_Validation_Allele2	Match_Norm_Validation_Allele1	Match_Norm_Validation_Allele2	Verification_Status	Validation_Status	Mutation_Status	Sequencing_Phase	Sequence_Source	Validation_Method	Score	BAM_File	Sequencer	Tumor_Sample_UUID	Matched_Norm_Sample_UUID	HGVSc	HGVSp	HGVSp_Short	Transcript_ID	Exon_Number	t_depth	t_ref_count	t_alt_count	n_depth	n_ref_count	n_alt_count	all_effects	Allele	Gene	Feature	Feature_type
SPEN	23013	.	GRCh37	1	16174597	16174597	+	Missense_Mutation	SNP	A	A	G	novel	NA	AMO1	NORMAL	A	A	NA	NA	NA	NA	NA	NA	NA	NA	NA	NA	NA	NA	NA	NA	NA	c.35A>G	p.Asn12Ser	p.N12S	ENST00000375759	1/15	NA	NA	NA	NA	NA	NA	SPEN,missense_variant,p.Asn12Ser,ENST00000375759,NM_015001.2;RP11-169K16.9,splice_region_variant,,ENST00000317122,;,regulatory_region_variant,,ENSR00000279589,;	G	ENSG00000065526	ENST00000375759	Transcript
SPATA21	374955	.	GRCh37	1	16730276	16730276	+	Missense_Mutation	SNP	G	G	A	rs76628633	NA	AMO1	NORMAL	G	G	NA	NA	NA	NA	NA	NA	NA	NA	NA	NA	NA	NA	NA	NA	NA	c.947C>T	p.Ser316Phe	p.S316F	ENST00000335496	10/13	NA	NA	NA	NA	NA	NA	SPATA21,missense_variant,p.Ser316Phe,ENST00000335496,NM_198546.1;SPATA21,missense_variant,p.Ser293Phe,ENST00000540400,;SPATA21,missense_variant,p.Ser24Phe,ENST00000491418,;SPATA21,non_coding_transcript_exon_variant,,ENST00000466212,;	A	ENSG00000187144	ENST00000335496	Transcript
NBPF1	55672	.	GRCh37	1	16903848	16903848	+	Missense_Mutation	SNP	T	T	A	novel	NA	AMO1	NORMAL	T	T	NA	NA	NA	NA	NA	NA	NA	NA	NA	NA	NA	NA	NA	NA	NA	c.1868A>T	p.Lys623Met	p.K623M	ENST00000430580	18/29	NA	NA	NA	NA	NA	NA	NBPF1,missense_variant,p.Lys623Met,ENST00000430580,NM_017940.4;NBPF1,missense_variant,p.Lys81Met,ENST00000432949,;NBPF1,upstream_gene_variant,,ENST00000287968,;NBPF1,upstream_gene_variant,,ENST00000420031,;NBPF1,3_prime_UTR_variant,,ENST00000392963,;	A	ENSG00000219481	ENST00000430580	Transcript
NBPF1	55672	.	GRCh37	1	16918653	16918653	+	Splice_Site	SNP	C	C	T	novel	NA	AMO1	NORMAL	C	C	NA	NA	NA	NA	NA	NA	NA	NA	NA	NA	NA	NA	NA	NA	NA	c.-36+1G>A			ENST00000430580		NA	NA	NA	NA	NA	NA	NBPF1,splice_donor_variant,,ENST00000430580,NM_017940.4;NBPF1,downstream_gene_variant,,ENST00000420513,;NBPF1,splice_donor_variant,,ENST00000392963,;,regulatory_region_variant,,ENSR00001578631,;,regulatory_region_variant,,ENSR00001578632,;	T	ENSG00000219481	ENST00000430580	Transcript
ACTL8	81569	.	GRCh37	1	18152977	18152977	+	Missense_Mutation	SNP	T	T	C	rs181142071	NA	AMO1	NORMAL	T	T	NA	NA	NA	NA	NA	NA	NA	NA	NA	NA	NA	NA	NA	NA	NA	c.1064T>C	p.Met355Thr	p.M355T	ENST00000375406	3/3	NA	NA	NA	NA	NA	NA	ACTL8,missense_variant,p.Met355Thr,ENST00000375406,NM_030812.2;,regulatory_region_variant,,ENSR00000075135,;,regulatory_region_variant,,ENSR00001578960,;	C	ENSG00000117148	ENST00000375406	Transcript
EPHB2	2048	.	GRCh37	1	23233275	23233275	+	Missense_Mutation	SNP	C	C	T	novel	NA	AMO1	NORMAL	C	C	NA	NA	NA	NA	NA	NA	NA	NA	NA	NA	NA	NA	NA	NA	NA	c.1964C>T	p.Thr655Met	p.T655M	ENST00000374632	11/16	NA	NA	NA	NA	NA	NA	EPHB2,missense_variant,p.Thr654Met,ENST00000400191,NM_004442.6,NM_017449.3;EPHB2,missense_variant,p.Thr649Met,ENST00000374627,;EPHB2,missense_variant,p.Thr655Met,ENST00000374632,;EPHB2,missense_variant,p.Thr654Met,ENST00000374630,;	T	ENSG00000133216	ENST00000374632	Transcript
KDM1A	23028	.	GRCh37	1	23397842	23397842	+	Missense_Mutation	SNP	C	C	T	novel	NA	AMO1	NORMAL	C	C	NA	NA	NA	NA	NA	NA	NA	NA	NA	NA	NA	NA	NA	NA	NA	c.1538C>T	p.Ala513Val	p.A513V	ENST00000400181	13/21	NA	NA	NA	NA	NA	NA	KDM1A,missense_variant,p.Ala513Val,ENST00000400181,NM_001009999.2;KDM1A,missense_variant,p.Ala513Val,ENST00000542151,;KDM1A,missense_variant,p.Ala489Val,ENST00000356634,NM_015013.3;KDM1A,upstream_gene_variant,,ENST00000465864,;RP1-184J9.2,intron_variant,,ENST00000427154,;	T	ENSG00000004487	ENST00000400181	Transcript
NIPAL3	57185	.	GRCh37	1	24768689	24768689	+	Missense_Mutation	SNP	G	G	A	rs144804947	NA	AMO1	NORMAL	G	G	NA	NA	NA	NA	NA	NA	NA	NA	NA	NA	NA	NA	NA	NA	NA	c.307G>A	p.Val103Met	p.V103M	ENST00000374399	4/12	NA	NA	NA	NA	NA	NA	NIPAL3,missense_variant,p.Val21Met,ENST00000003912,;NIPAL3,missense_variant,p.Val103Met,ENST00000358028,;NIPAL3,missense_variant,p.Val103Met,ENST00000374399,NM_020448.4;NIPAL3,missense_variant,p.Val103Met,ENST00000339255,;NIPAL3,missense_variant,p.Val103Met,ENST00000428131,;	A	ENSG00000001461	ENST00000374399	Transcript
SYF2	25949	.	GRCh37	1	25555524	25555524	+	Missense_Mutation	SNP	A	A	T	rs758678927	NA	AMO1	NORMAL	A	A	NA	NA	NA	NA	NA	NA	NA	NA	NA	NA	NA	NA	NA	NA	NA	c.223T>A	p.Leu75Met	p.L75M	ENST00000236273	3/7	NA	NA	NA	NA	NA	NA	SYF2,missense_variant,p.Leu75Met,ENST00000236273,NM_015484.4;SYF2,intron_variant,,ENST00000354361,NM_207170.3;SYF2,non_coding_transcript_exon_variant,,ENST00000474160,;SYF2,downstream_gene_variant,,ENST00000476231,;	T	ENSG00000117614	ENST00000236273	Transcript
AIM1L	55057	.	GRCh37	1	26669255	26669255	+	Missense_Mutation	SNP	C	C	A	novel	NA	AMO1	NORMAL	C	C	NA	NA	NA	NA	NA	NA	NA	NA	NA	NA	NA	NA	NA	NA	NA	c.572G>T	p.Arg191Met	p.R191M	ENST00000527815	4/19	NA	NA	NA	NA	NA	NA	AIM1L,missense_variant,p.Arg191Met,ENST00000527815,NM_001039775.3;AIM1L,missense_variant,p.Arg20Met,ENST00000308182,;AIM1L,downstream_gene_variant,,ENST00000475866,;AIM1L,upstream_gene_variant,,ENST00000429942,;AIM1L,upstream_gene_variant,,ENST00000522993,;AIM1L,3_prime_UTR_variant,,ENST00000374207,;	A	ENSG00000176092	ENST00000527815	Transcript
C1orf172	126695	.	GRCh37	1	27278751	27278751	+	Missense_Mutation	SNP	G	G	A	rs770558931	NA	AMO1	NORMAL	G	G	NA	NA	NA	NA	NA	NA	NA	NA	NA	NA	NA	NA	NA	NA	NA	c.121C>T	p.Arg41Cys	p.R41C	ENST00000320567	2/4	NA	NA	NA	NA	NA	NA	C1orf172,missense_variant,p.Arg41Cys,ENST00000320567,NM_152365.2;,regulatory_region_variant,,ENSR00001580652,;	A	ENSG00000175707	ENST00000320567	Transcript
SNIP1	79753	.	GRCh37	1	38006288	38006288	+	Missense_Mutation	SNP	G	G	C	rs187847428	NA	AMO1	NORMAL	G	G	NA	NA	NA	NA	NA	NA	NA	NA	NA	NA	NA	NA	NA	NA	NA	c.396C>G	p.His132Gln	p.H132Q	ENST00000296215	3/4	NA	NA	NA	NA	NA	NA	SNIP1,missense_variant,p.His132Gln,ENST00000296215,NM_024700.3;SNIP1,non_coding_transcript_exon_variant,,ENST00000468040,;FTH1P1,upstream_gene_variant,,ENST00000437933,;	C	ENSG00000163877	ENST00000296215	Transcript
NDUFS5	4725	.	GRCh37	1	39494483	39494483	+	Missense_Mutation	SNP	G	G	A	novel	NA	AMO1	NORMAL	G	G	NA	NA	NA	NA	NA	NA	NA	NA	NA	NA	NA	NA	NA	NA	NA	c.87G>A	p.Met29Ile	p.M29I	ENST00000372969	2/3	NA	NA	NA	NA	NA	NA	NDUFS5,missense_variant,p.Met29Ile,ENST00000372969,NM_004552.2;NDUFS5,missense_variant,p.Met29Ile,ENST00000372967,NM_001184979.1;	A	ENSG00000168653	ENST00000372969	Transcript
KIAA0754	643314	.	GRCh37	1	39879328	39879328	+	Missense_Mutation	SNP	G	G	A	rs200402688	NA	AMO1	NORMAL	G	G	NA	NA	NA	NA	NA	NA	NA	NA	NA	NA	NA	NA	NA	NA	NA	c.2983G>A	p.Ala995Thr	p.A995T	ENST00000530275	1/1	NA	NA	NA	NA	NA	NA	KIAA0754,missense_variant,p.Ala995Thr,ENST00000530275,NM_015038.1;MACF1,intron_variant,,ENST00000564288,;MACF1,intron_variant,,ENST00000567887,;MACF1,intron_variant,,ENST00000372915,;MACF1,intron_variant,,ENST00000289893,;MACF1,intron_variant,,ENST00000545844,;MACF1,intron_variant,,ENST00000317713,;MACF1,intron_variant,,ENST00000361689,NM_012090.5;MACF1,intron_variant,,ENST00000539005,;MACF1,intr…	A	ENSG00000255103	ENST00000530275	Transcript
EBNA1BP2	10969	.	GRCh37	1	43632907	43632907	+	Splice_Site	SNP	C	C	T	novel	NA	AMO1	NORMAL	C	C	NA	NA	NA	NA	NA	NA	NA	NA	NA	NA	NA	NA	NA	NA	NA	c.703-1G>A		p.X235_splice	ENST00000431635		NA	NA	NA	NA	NA	NA	EBNA1BP2,splice_acceptor_variant,,ENST00000431635,NM_001159936.1;EBNA1BP2,splice_acceptor_variant,,ENST00000236051,NM_006824.2;WDR65,upstream_gene_variant,,ENST00000372492,NM_001195831.2;EBNA1BP2,splice_acceptor_variant,,ENST00000463906,;EBNA1BP2,downstream_gene_variant,,ENST00000472982,;EBNA1BP2,downstream_gene_variant,,ENST00000483082,;EBNA1BP2,downstream_gene_variant,,ENST00000461557,;EBNA1BP2…	T	ENSG00000117395	ENST00000431635	Transcript
KDM4A	9682	.	GRCh37	1	44149454	44149454	+	Missense_Mutation	SNP	C	C	A	novel	NA	AMO1	NORMAL	C	C	NA	NA	NA	NA	NA	NA	NA	NA	NA	NA	NA	NA	NA	NA	NA	c.1834C>A	p.Gln612Lys	p.Q612K	ENST00000372396	12/22	NA	NA	NA	NA	NA	NA	KDM4A,missense_variant,p.Gln612Lys,ENST00000372396,NM_014663.2;	A	ENSG00000066135	ENST00000372396	Transcript
ZYG11A	440590	.	GRCh37	1	53347210	53347210	+	Missense_Mutation	SNP	A	A	G	rs74990705	NA	AMO1	NORMAL	A	A	NA	NA	NA	NA	NA	NA	NA	NA	NA	NA	NA	NA	NA	NA	NA	c.1817A>G	p.Asn606Ser	p.N606S	ENST00000371528	11/14	NA	NA	NA	NA	NA	NA	ZYG11A,missense_variant,p.Asn606Ser,ENST00000371528,NM_001004339.2;ZYG11A,missense_variant,p.Asn264Ser,ENST00000371532,;RP4-631H13.2,intron_variant,,ENST00000446786,;	G	ENSG00000203995	ENST00000371528	Transcript
C1orf168	199920	.	GRCh37	1	57224416	57224416	+	Nonsense_Mutation	SNP	A	A	T	novel	NA	AMO1	NORMAL	A	A	NA	NA	NA	NA	NA	NA	NA	NA	NA	NA	NA	NA	NA	NA	NA	c.1071T>A	p.Tyr357Ter	p.Y357*	ENST00000343433	6/20	NA	NA	NA	NA	NA	NA	C1orf168,stop_gained,p.Tyr357Ter,ENST00000343433,NM_001004303.4;C1orf168,non_coding_transcript_exon_variant,,ENST00000493000,;C1orf168,intron_variant,,ENST00000484327,;,regulatory_region_variant,,ENSR00001584978,;	T	ENSG00000187889	ENST00000343433	Transcript
CYP2J2	1573	.	GRCh37	1	60373497	60373497	+	Missense_Mutation	SNP	A	A	T	novel	NA	AMO1	NORMAL	A	A	NA	NA	NA	NA	NA	NA	NA	NA	NA	NA	NA	NA	NA	NA	NA	c.964T>A	p.Trp322Arg	p.W322R	ENST00000371204	6/9	NA	NA	NA	NA	NA	NA	CYP2J2,missense_variant,p.Trp322Arg,ENST00000371204,NM_000775.2;CYP2J2,non_coding_transcript_exon_variant,,ENST00000492633,;CYP2J2,non_coding_transcript_exon_variant,,ENST00000469406,;CYP2J2,non_coding_transcript_exon_variant,,ENST00000466095,;CYP2J2,downstream_gene_variant,,ENST00000468257,;	T	ENSG00000134716	ENST00000371204	Transcript
INADL	10207	.	GRCh37	1	62393439	62393439	+	Missense_Mutation	SNP	C	C	G	novel	NA	AMO1	NORMAL	C	C	NA	NA	NA	NA	NA	NA	NA	NA	NA	NA	NA	NA	NA	NA	NA	c.3608C>G	p.Pro1203Arg	p.P1203R	ENST00000371158	27/43	NA	NA	NA	NA	NA	NA	INADL,missense_variant,p.Pro1203Arg,ENST00000371158,NM_176877.2;INADL,missense_variant,p.Pro1203Arg,ENST00000316485,;INADL,non_coding_transcript_exon_variant,,ENST00000494842,;INADL,non_coding_transcript_exon_variant,,ENST00000490547,;INADL,missense_variant,p.Pro662Arg,ENST00000484937,;INADL,non_coding_transcript_exon_variant,,ENST00000484562,;INADL,non_coding_transcript_exon_variant,,ENST0000045…	G	ENSG00000132849	ENST00000371158	Transcript
ANKRD13C	81573	.	GRCh37	1	70819788	70819788	+	Missense_Mutation	SNP	C	C	T	rs199780542	NA	AMO1	NORMAL	C	C	NA	NA	NA	NA	NA	NA	NA	NA	NA	NA	NA	NA	NA	NA	NA	c.304G>A	p.Ala102Thr	p.A102T	ENST00000370944	1/13	NA	NA	NA	NA	NA	NA	ANKRD13C,missense_variant,p.Ala102Thr,ENST00000370944,NM_030816.4;ANKRD13C,missense_variant,p.Ala102Thr,ENST00000262346,;HHLA3,upstream_gene_variant,,ENST00000359875,NM_001036645.1;HHLA3,upstream_gene_variant,,ENST00000370940,NM_001036646.1,NM_001031693.2;HHLA3,upstream_gene_variant,,ENST00000432224,;HHLA3,upstream_gene_variant,,ENST00000361764,;HHLA3,upstream_gene_variant,,ENST00000531950,;HHLA3…	T	ENSG00000118454	ENST00000370944	Transcript
CTH	1491	.	GRCh37	1	70904501	70904501	+	Missense_Mutation	SNP	A	A	C	novel	NA	AMO1	NORMAL	A	A	NA	NA	NA	NA	NA	NA	NA	NA	NA	NA	NA	NA	NA	NA	NA	c.1183A>C	p.Lys395Gln	p.K395Q	ENST00000370938	11/12	NA	NA	NA	NA	NA	NA	CTH,missense_variant,p.Lys363Gln,ENST00000411986,NM_001190463.1;CTH,missense_variant,p.Lys395Gln,ENST00000370938,NM_001902.5;CTH,missense_variant,p.Lys351Gln,ENST00000346806,NM_153742.4;CTH,non_coding_transcript_exon_variant,,ENST00000482383,;	C	ENSG00000116761	ENST00000370938	Transcript
LRRC53	0	.	GRCh37	1	74935933	74935933	+	Missense_Mutation	SNP	T	T	C	novel	NA	AMO1	NORMAL	T	T	NA	NA	NA	NA	NA	NA	NA	NA	NA	NA	NA	NA	NA	NA	NA	c.3373A>G	p.Ile1125Val	p.I1125V	ENST00000294635	5/5	NA	NA	NA	NA	NA	NA	LRRC53,missense_variant,p.Ile1125Val,ENST00000294635,;TNNI3K,intron_variant,,ENST00000370891,NM_001112808.2;TNNI3K,intron_variant,,ENST00000326637,NM_015978.2;FPGT-TNNI3K,intron_variant,,ENST00000557284,;LRRC53,downstream_gene_variant,,ENST00000416014,;RP4-650F12.2,downstream_gene_variant,,ENST00000442876,;RP4-650F12.2,downstream_gene_variant,,ENST00000411417,;	C	ENSG00000162621	ENST00000294635	Transcript
ZZZ3	26009	.	GRCh37	1	78098183	78098183	+	Missense_Mutation	SNP	C	C	T	rs772331726	NA	AMO1	NORMAL	C	C	NA	NA	NA	NA	NA	NA	NA	NA	NA	NA	NA	NA	NA	NA	NA	c.857G>A	p.Cys286Tyr	p.C286Y	ENST00000370801	5/15	NA	NA	NA	NA	NA	NA	ZZZ3,missense_variant,p.Cys286Tyr,ENST00000370801,NM_015534.4;ZZZ3,intron_variant,,ENST00000370798,;ZZZ3,downstream_gene_variant,,ENST00000433749,;ZZZ3,downstream_gene_variant,,ENST00000414381,;ZZZ3,non_coding_transcript_exon_variant,,ENST00000476275,;ZZZ3,upstream_gene_variant,,ENST00000481346,;ZZZ3,downstream_gene_variant,,ENST00000463166,;	T	ENSG00000036549	ENST00000370801	Transcript
GFI1	2672	.	GRCh37	1	92944198	92944198	+	Missense_Mutation	SNP	C	C	T	novel	NA	AMO1	NORMAL	C	C	NA	NA	NA	NA	NA	NA	NA	NA	NA	NA	NA	NA	NA	NA	NA	c.1037G>A	p.Gly346Asp	p.G346D	ENST00000370332	6/7	NA	NA	NA	NA	NA	NA	GFI1,missense_variant,p.Gly346Asp,ENST00000370332,NM_001127215.1;GFI1,missense_variant,p.Gly346Asp,ENST00000294702,NM_005263.3;GFI1,missense_variant,p.Gly346Asp,ENST00000427103,NM_001127216.1;GFI1,downstream_gene_variant,,ENST00000483490,;	T	ENSG00000162676	ENST00000370332	Transcript
SNX7	51375	.	GRCh37	1	99157177	99157177	+	Missense_Mutation	SNP	A	A	C	novel	NA	AMO1	NORMAL	A	A	NA	NA	NA	NA	NA	NA	NA	NA	NA	NA	NA	NA	NA	NA	NA	c.561A>C	p.Lys187Asn	p.K187N	ENST00000306121	4/9	NA	NA	NA	NA	NA	NA	SNX7,missense_variant,p.Lys123Asn,ENST00000370189,;SNX7,missense_variant,p.Lys187Asn,ENST00000306121,NM_015976.4;SNX7,intron_variant,,ENST00000529992,NM_152238.3;SNX7,downstream_gene_variant,,ENST00000454199,;SNX7,3_prime_UTR_variant,,ENST00000528824,;	C	ENSG00000162627	ENST00000306121	Transcript
SARS	6301	.	GRCh37	1	109779042	109779042	+	Missense_Mutation	SNP	C	C	G	rs764513869	NA	AMO1	NORMAL	C	C	NA	NA	NA	NA	NA	NA	NA	NA	NA	NA	NA	NA	NA	NA	NA	c.1129C>G	p.Leu377Val	p.L377V	ENST00000234677	9/11	NA	NA	NA	NA	NA	NA	SARS,missense_variant,p.Leu377Val,ENST00000369923,;SARS,missense_variant,p.Leu377Val,ENST00000234677,NM_006513.3;SARS,non_coding_transcript_exon_variant,,ENST00000468588,;SARS,downstream_gene_variant,,ENST00000471705,;SARS,downstream_gene_variant,,ENST00000477544,;	G	ENSG00000031698	ENST00000234677	Transcript
NBPF10	25832	.	GRCh37	1	145313354	145313354	+	Missense_Mutation	SNP	A	A	C	rs371537570	NA	AMO1	NORMAL	A	A	NA	NA	NA	NA	NA	NA	NA	NA	NA	NA	NA	NA	NA	NA	NA	c.1874A>C	p.Asp625Ala	p.D625A	ENST00000342960	14/84	NA	NA	NA	NA	NA	NA	NBPF10,missense_variant,p.Asp625Ala,ENST00000342960,NM_001039703.5;NBPF10,missense_variant,p.Asp427Ala,ENST00000369338,;NBPF10,intron_variant,,ENST00000369339,;NBPF10,intron_variant,,ENST00000605176,;NBPF10,intron_variant,,ENST00000448873,;NBPF10,intron_variant,,ENST00000490598,;RP11-458D21.5,intron_variant,,ENST00000468030,;NBPF10,intron_variant,,ENST00000464433,;	C	ENSG00000163386	ENST00000342960	Transcript
NBPF10	25832	.	GRCh37	1	145313383	145313383	+	Missense_Mutation	SNP	T	T	C	rs376120684	NA	AMO1	NORMAL	T	T	NA	NA	NA	NA	NA	NA	NA	NA	NA	NA	NA	NA	NA	NA	NA	c.1903T>C	p.Ser635Pro	p.S635P	ENST00000342960	14/84	NA	NA	NA	NA	NA	NA	NBPF10,missense_variant,p.Ser635Pro,ENST00000342960,NM_001039703.5;NBPF10,missense_variant,p.Ser437Pro,ENST00000369338,;NBPF10,intron_variant,,ENST00000369339,;NBPF10,intron_variant,,ENST00000605176,;NBPF10,intron_variant,,ENST00000448873,;NBPF10,intron_variant,,ENST00000490598,;RP11-458D21.5,intron_variant,,ENST00000468030,;NBPF10,intron_variant,,ENST00000464433,;	C	ENSG00000163386	ENST00000342960	Transcript
NBPF12	0	.	GRCh37	1	146395471	146395471	+	Missense_Mutation	SNP	C	C	G	rs587749188	NA	AMO1	NORMAL	C	C	NA	NA	NA	NA	NA	NA	NA	NA	NA	NA	NA	NA	NA	NA	NA	c.130C>G	p.Leu44Val	p.L44V	ENST00000442909	5/82	NA	NA	NA	NA	NA	NA	NBPF12,missense_variant,p.Leu44Val,ENST00000442909,;NBPF12,missense_variant,p.Leu44Val,ENST00000446760,;NBPF12,missense_variant,p.Ser3Cys,ENST00000309471,;,regulatory_region_variant,,ENSR00001591217,;PFN1P8,upstream_gene_variant,,ENST00000497012,;	G	ENSG00000186275	ENST00000442909	Transcript
OTUD7B	56957	.	GRCh37	1	149916108	149916108	+	Missense_Mutation	SNP	T	T	C	rs782047521	NA	AMO1	NORMAL	T	T	NA	NA	NA	NA	NA	NA	NA	NA	NA	NA	NA	NA	NA	NA	NA	c.2180A>G	p.Tyr727Cys	p.Y727C	ENST00000369135	12/12	NA	NA	NA	NA	NA	NA	OTUD7B,missense_variant,p.Tyr727Cys,ENST00000369135,NM_020205.3;OTUD7B,downstream_gene_variant,,ENST00000417191,;	C	ENSG00000163113	ENST00000369135	Transcript
HRNR	388697	.	GRCh37	1	152191206	152191206	+	Missense_Mutation	SNP	A	G	G	rs200674313	NA	AMO1	NORMAL	A	A	NA	NA	NA	NA	NA	NA	NA	NA	NA	NA	NA	NA	NA	NA	NA	c.2899T>C	p.Ser967Pro	p.S967P	ENST00000368801	3/3	NA	NA	NA	NA	NA	NA	HRNR,missense_variant,p.Ser967Pro,ENST00000368801,NM_001009931.2;FLG-AS1,intron_variant,,ENST00000420707,;FLG-AS1,intron_variant,,ENST00000593011,;	G	ENSG00000197915	ENST00000368801	Transcript
LELP1	149018	.	GRCh37	1	153177467	153177467	+	Missense_Mutation	SNP	C	C	T	rs760282381	NA	AMO1	NORMAL	C	C	NA	NA	NA	NA	NA	NA	NA	NA	NA	NA	NA	NA	NA	NA	NA	c.284C>T	p.Pro95Leu	p.P95L	ENST00000368747	2/2	NA	NA	NA	NA	NA	NA	LELP1,missense_variant,p.Pro95Leu,ENST00000368747,NM_001010857.2;	T	ENSG00000203784	ENST00000368747	Transcript
PMF1-BGLAP	100527963	.	GRCh37	1	156212854	156212854	+	Missense_Mutation	SNP	G	G	A	novel	NA	AMO1	NORMAL	G	G	NA	NA	NA	NA	NA	NA	NA	NA	NA	NA	NA	NA	NA	NA	NA	c.643G>A	p.Ala215Thr	p.A215T	ENST00000368276	7/7	NA	NA	NA	NA	NA	NA	PMF1-BGLAP,missense_variant,p.Ala215Thr,ENST00000368276,NM_001199661.1;PMF1-BGLAP,missense_variant,p.Ala170Thr,ENST00000320139,NM_001199663.1;PMF1,missense_variant,p.Ala215Thr,ENST00000567140,;PMF1,missense_variant,p.Ala170Thr,ENST00000565805,;BGLAP,synonymous_variant,p.=,ENST00000368272,NM_199173.4;PMF1-BGLAP,3_prime_UTR_variant,,ENST00000490491,NM_001199662.1;PAQR6,downstream_gene_variant,,ENST…	A	ENSG00000260238	ENST00000368276	Transcript
BCAN	63827	.	GRCh37	1	156626789	156626789	+	Missense_Mutation	SNP	T	T	C	rs140303758	NA	AMO1	NORMAL	T	T	NA	NA	NA	NA	NA	NA	NA	NA	NA	NA	NA	NA	NA	NA	NA	c.2110T>C	p.Ser704Pro	p.S704P	ENST00000329117	10/14	NA	NA	NA	NA	NA	NA	BCAN,missense_variant,p.Ser704Pro,ENST00000329117,NM_021948.4;BCAN,downstream_gene_variant,,ENST00000361588,NM_198427.1;RP11-284F21.7,intron_variant,,ENST00000448869,;BCAN,non_coding_transcript_exon_variant,,ENST00000496038,;BCAN,downstream_gene_variant,,ENST00000479949,;	C	ENSG00000132692	ENST00000329117	Transcript
ITLN2	142683	.	GRCh37	1	160919847	160919847	+	Missense_Mutation	SNP	G	G	A	rs201391588	NA	AMO1	NORMAL	G	G	NA	NA	NA	NA	NA	NA	NA	NA	NA	NA	NA	NA	NA	NA	NA	c.710C>T	p.Pro237Leu	p.P237L	ENST00000368029	6/8	NA	NA	NA	NA	NA	NA	ITLN2,missense_variant,p.Pro237Leu,ENST00000368029,NM_080878.2;RP11-544M22.1,downstream_gene_variant,,ENST00000356006,;ITLN2,non_coding_transcript_exon_variant,,ENST00000494442,;ITLN2,downstream_gene_variant,,ENST00000490489,;,regulatory_region_variant,,ENSR00000546364,;	A	ENSG00000158764	ENST00000368029	Transcript
RASAL2	9462	.	GRCh37	1	178427099	178427099	+	Missense_Mutation	SNP	G	G	A	rs149197116	NA	AMO1	NORMAL	G	G	NA	NA	NA	NA	NA	NA	NA	NA	NA	NA	NA	NA	NA	NA	NA	c.2672G>A	p.Arg891Gln	p.R891Q	ENST00000367649	14/18	NA	NA	NA	NA	NA	NA	RASAL2,missense_variant,p.Arg880Gln,ENST00000448150,NM_170692.2;RASAL2,missense_variant,p.Arg750Gln,ENST00000462775,NM_004841.3;RASAL2,missense_variant,p.Arg891Gln,ENST00000367649,;RASAL2,missense_variant,p.Arg301Gln,ENST00000433130,;RASAL2,downstream_gene_variant,,ENST00000463079,;	A	ENSG00000075391	ENST00000367649	Transcript
HMCN1	83872	.	GRCh37	1	185992243	185992243	+	Missense_Mutation	SNP	G	G	A	rs779385525	NA	AMO1	NORMAL	G	G	NA	NA	NA	NA	NA	NA	NA	NA	NA	NA	NA	NA	NA	NA	NA	c.5707G>A	p.Ala1903Thr	p.A1903T	ENST00000271588	36/107	NA	NA	NA	NA	NA	NA	HMCN1,missense_variant,p.Ala1903Thr,ENST00000271588,NM_031935.2;HMCN1,missense_variant,p.Ala1903Thr,ENST00000367492,;	A	ENSG00000143341	ENST00000271588	Transcript
ASPM	259266	.	GRCh37	1	197070118	197070118	+	Missense_Mutation	SNP	T	T	C		NA	AMO1	NORMAL	T	T	NA	NA	NA	NA	NA	NA	NA	NA	NA	NA	NA	NA	NA	NA	NA	c.8263A>G	p.Arg2755Gly	p.R2755G	ENST00000367409	18/28	NA	NA	NA	NA	NA	NA	ASPM,missense_variant,p.Arg2755Gly,ENST00000367409,NM_018136.4;ASPM,intron_variant,,ENST00000294732,NM_001206846.1;ASPM,intron_variant,,ENST00000367408,;,regulatory_region_variant,,ENSR00000550136,;	C	ENSG00000066279	ENST00000367409	Transcript
KIF21B	23046	.	GRCh37	1	200961475	200961475	+	Missense_Mutation	SNP	G	G	A	rs146403487	NA	AMO1	NORMAL	G	G	NA	NA	NA	NA	NA	NA	NA	NA	NA	NA	NA	NA	NA	NA	NA	c.2320C>T	p.Arg774Trp	p.R774W	ENST00000422435	16/35	NA	NA	NA	NA	NA	NA	KIF21B,missense_variant,p.Arg774Trp,ENST00000332129,NM_001252103.1,NM_001252102.1,NM_017596.3;KIF21B,missense_variant,p.Arg774Trp,ENST00000422435,NM_001252100.1;KIF21B,missense_variant,p.Arg774Trp,ENST00000461742,;KIF21B,missense_variant,p.Arg774Trp,ENST00000360529,;	A	ENSG00000116852	ENST00000422435	Transcript
TP53BP2	7159	.	GRCh37	1	223986041	223986041	+	Missense_Mutation	SNP	C	C	A	novel	NA	AMO1	NORMAL	C	C	NA	NA	NA	NA	NA	NA	NA	NA	NA	NA	NA	NA	NA	NA	NA	c.1824G>T	p.Gln608His	p.Q608H	ENST00000343537	12/18	NA	NA	NA	NA	NA	NA	TP53BP2,missense_variant,p.Gln479His,ENST00000391878,NM_005426.2;TP53BP2,missense_variant,p.Gln608His,ENST00000343537,NM_001031685.2;TP53BP2,intron_variant,,ENST00000391879,;TP53BP2,intron_variant,,ENST00000494100,;TP53BP2,non_coding_transcript_exon_variant,,ENST00000498843,;TP53BP2,downstream_gene_variant,,ENST00000481128,;TP53BP2,downstream_gene_variant,,ENST00000489310,;TP53BP2,intron_variant,…	A	ENSG00000143514	ENST00000343537	Transcript
OR2T1	26696	.	GRCh37	1	248570382	248570382	+	Missense_Mutation	SNP	A	A	T	novel	NA	AMO1	NORMAL	A	A	NA	NA	NA	NA	NA	NA	NA	NA	NA	NA	NA	NA	NA	NA	NA	c.1087A>T	p.Arg363Trp	p.R363W	ENST00000366474	1/1	NA	NA	NA	NA	NA	NA	OR2T1,missense_variant,p.Arg363Trp,ENST00000366474,NM_030904.1;	T	ENSG00000175143	ENST00000366474	Transcript
NCOA1	8648	.	GRCh37	2	24962303	24962303	+	Missense_Mutation	SNP	G	G	C	novel	NA	AMO1	NORMAL	G	G	NA	NA	NA	NA	NA	NA	NA	NA	NA	NA	NA	NA	NA	NA	NA	c.3204G>C	p.Leu1068Phe	p.L1068F	ENST00000406961	18/23	NA	NA	NA	NA	NA	NA	NCOA1,missense_variant,p.Leu1068Phe,ENST00000405141,;NCOA1,missense_variant,p.Leu1068Phe,ENST00000406961,;NCOA1,missense_variant,p.Leu1068Phe,ENST00000288599,NM_147223.2;NCOA1,missense_variant,p.Leu1068Phe,ENST00000348332,NM_147233.2,NM_003743.4;NCOA1,missense_variant,p.Leu1068Phe,ENST00000395856,;NCOA1,missense_variant,p.Leu917Phe,ENST00000407230,;NCOA1,missense_variant,p.Leu1068Phe,ENST00000538…	C	ENSG00000084676	ENST00000406961	Transcript
DNAJC27	51277	.	GRCh37	2	25174416	25174416	+	Missense_Mutation	SNP	T	T	G	novel	NA	AMO1	NORMAL	T	T	NA	NA	NA	NA	NA	NA	NA	NA	NA	NA	NA	NA	NA	NA	NA	c.536A>C	p.Tyr179Ser	p.Y179S	ENST00000264711	6/7	NA	NA	NA	NA	NA	NA	DNAJC27,missense_variant,p.Tyr179Ser,ENST00000264711,NM_016544.2,NM_001198559.1;DNAJC27,missense_variant,p.Tyr108Ser,ENST00000534855,;DNAJC27,non_coding_transcript_exon_variant,,ENST00000494239,;DNAJC27,3_prime_UTR_variant,,ENST00000380809,;	G	ENSG00000115137	ENST00000264711	Transcript
ATL2	64225	.	GRCh37	2	38525468	38525468	+	Missense_Mutation	SNP	C	C	A	novel	NA	AMO1	NORMAL	C	C	NA	NA	NA	NA	NA	NA	NA	NA	NA	NA	NA	NA	NA	NA	NA	c.1450G>T	p.Ala484Ser	p.A484S	ENST00000378954	12/13	NA	NA	NA	NA	NA	NA	ATL2,missense_variant,p.Ala484Ser,ENST00000378954,NM_001135673.1,NM_022374.2;ATL2,missense_variant,p.Ala313Ser,ENST00000406122,;ATL2,missense_variant,p.Ala466Ser,ENST00000332337,;ATL2,missense_variant,p.Ala484Ser,ENST00000419554,;ATL2,missense_variant,p.Ala466Ser,ENST00000452935,;ATL2,missense_variant,p.Ala313Ser,ENST00000402054,;ATL2,missense_variant,p.Ala313Ser,ENST00000546051,;ATL2,missense_va…	A	ENSG00000119787	ENST00000378954	Transcript
RTN4	57142	.	GRCh37	2	55252874	55252874	+	Missense_Mutation	SNP	T	T	A	rs770733072	NA	AMO1	NORMAL	T	T	NA	NA	NA	NA	NA	NA	NA	NA	NA	NA	NA	NA	NA	NA	NA	c.2361A>T	p.Lys787Asn	p.K787N	ENST00000337526	3/9	NA	NA	NA	NA	NA	NA	RTN4,missense_variant,p.Lys787Asn,ENST00000337526,NM_020532.4;RTN4,missense_variant,p.Lys581Asn,ENST00000394611,;RTN4,missense_variant,p.Lys581Asn,ENST00000357376,NM_207521.1;RTN4,missense_variant,p.Lys581Asn,ENST00000404909,;RTN4,missense_variant,p.Lys581Asn,ENST00000405240,;RTN4,missense_variant,p.Lys555Asn,ENST00000354474,;RTN4,intron_variant,,ENST00000357732,NM_207520.1;RTN4,intron_variant,,E…	A	ENSG00000115310	ENST00000337526	Transcript
PAIP2B	400961	.	GRCh37	2	71429652	71429652	+	Missense_Mutation	SNP	C	C	T	rs749396907	NA	AMO1	NORMAL	C	C	NA	NA	NA	NA	NA	NA	NA	NA	NA	NA	NA	NA	NA	NA	NA	c.68G>A	p.Gly23Glu	p.G23E	ENST00000244221	2/4	NA	NA	NA	NA	NA	NA	PAIP2B,missense_variant,p.Gly23Glu,ENST00000244221,NM_020459.1;	T	ENSG00000124374	ENST00000244221	Transcript
NOTO	344022	.	GRCh37	2	73435683	73435683	+	Missense_Mutation	SNP	A	A	G	rs147100544	NA	AMO1	NORMAL	A	A	NA	NA	NA	NA	NA	NA	NA	NA	NA	NA	NA	NA	NA	NA	NA	c.538A>G	p.Asn180Asp	p.N180D	ENST00000398468	2/3	NA	NA	NA	NA	NA	NA	NOTO,missense_variant,p.Asn180Asp,ENST00000398468,NM_001134462.1;	G	ENSG00000214513	ENST00000398468	Transcript
EGR4	1961	.	GRCh37	2	73519126	73519126	+	Missense_Mutation	SNP	G	G	A	novel	NA	AMO1	NORMAL	G	G	NA	NA	NA	NA	NA	NA	NA	NA	NA	NA	NA	NA	NA	NA	NA	c.1229C>T	p.Thr410Met	p.T410M	ENST00000545030	2/2	NA	NA	NA	NA	NA	NA	EGR4,missense_variant,p.Thr307Met,ENST00000436467,;EGR4,missense_variant,p.Thr410Met,ENST00000545030,NM_001965.3;	A	ENSG00000135625	ENST00000545030	Transcript
DUSP11	8446	.	GRCh37	2	73996441	73996441	+	Missense_Mutation	SNP	C	C	G	novel	NA	AMO1	NORMAL	C	C	NA	NA	NA	NA	NA	NA	NA	NA	NA	NA	NA	NA	NA	NA	NA	c.586G>C	p.Gly196Arg	p.G196R	ENST00000272444	5/9	NA	NA	NA	NA	NA	NA	DUSP11,missense_variant,p.Gly196Arg,ENST00000443070,;DUSP11,missense_variant,p.Gly196Arg,ENST00000272444,NM_003584.2;DUSP11,missense_variant,p.Gly149Arg,ENST00000377706,;DUSP11,downstream_gene_variant,,ENST00000452812,;DUSP11,non_coding_transcript_exon_variant,,ENST00000480948,;DUSP11,non_coding_transcript_exon_variant,,ENST00000477458,;	G	ENSG00000144048	ENST00000272444	Transcript
DOK1	1796	.	GRCh37	2	74784207	74784207	+	Missense_Mutation	SNP	A	A	C	rs146608143	NA	AMO1	NORMAL	A	A	NA	NA	NA	NA	NA	NA	NA	NA	NA	NA	NA	NA	NA	NA	NA	c.1412A>C	p.Asp471Ala	p.D471A	ENST00000233668	5/5	NA	NA	NA	NA	NA	NA	DOK1,missense_variant,p.Asp471Ala,ENST00000233668,NM_001381.3;DOK1,missense_variant,p.Asp332Ala,ENST00000409429,NM_001197260.1;DOK1,3_prime_UTR_variant,,ENST00000340004,;LOXL3,upstream_gene_variant,,ENST00000264094,NM_032603.2;LOXL3,upstream_gene_variant,,ENST00000409549,;M1AP,downstream_gene_variant,,ENST00000290536,NM_138804.4;M1AP,downstream_gene_variant,,ENST00000409585,;LOXL3,upstream_gene_v…	C	ENSG00000115325	ENST00000233668	Transcript
PTCD3	55037	.	GRCh37	2	86359535	86359535	+	Missense_Mutation	SNP	G	G	A	rs768356879	NA	AMO1	NORMAL	G	G	NA	NA	NA	NA	NA	NA	NA	NA	NA	NA	NA	NA	NA	NA	NA	c.1361G>A	p.Arg454His	p.R454H	ENST00000254630	17/24	NA	NA	NA	NA	NA	NA	PTCD3,missense_variant,p.Arg454His,ENST00000254630,NM_017952.5;SNORD94,upstream_gene_variant,,ENST00000386037,NR_004378.1;PTCD3,upstream_gene_variant,,ENST00000477520,;PTCD3,upstream_gene_variant,,ENST00000494323,;PTCD3,non_coding_transcript_exon_variant,,ENST00000487043,;PTCD3,non_coding_transcript_exon_variant,,ENST00000464541,;PTCD3,non_coding_transcript_exon_variant,,ENST00000469585,;PTCD3,no…	A	ENSG00000132300	ENST00000254630	Transcript
DUSP2	1844	.	GRCh37	2	96809892	96809892	+	Splice_Site	SNP	C	C	T	novel	NA	AMO1	NORMAL	C	C	NA	NA	NA	NA	NA	NA	NA	NA	NA	NA	NA	NA	NA	NA	NA	c.730+1G>A		p.X244_splice	ENST00000288943		NA	NA	NA	NA	NA	NA	DUSP2,splice_donor_variant,,ENST00000288943,NM_004418.3;AC012307.2,downstream_gene_variant,,ENST00000449242,;DUSP2,splice_donor_variant,,ENST00000488952,;,regulatory_region_variant,,ENSR00000594697,;,regulatory_region_variant,,ENSR00001704826,;	T	ENSG00000158050	ENST00000288943	Transcript
SNRNP200	23020	.	GRCh37	2	96951010	96951010	+	Missense_Mutation	SNP	T	T	C		NA	AMO1	NORMAL	T	T	NA	NA	NA	NA	NA	NA	NA	NA	NA	NA	NA	NA	NA	NA	NA	c.4072A>G	p.Ile1358Val	p.I1358V	ENST00000323853	30/45	NA	NA	NA	NA	NA	NA	SNRNP200,missense_variant,p.Ile1358Val,ENST00000323853,NM_014014.4;SNRNP200,intron_variant,,ENST00000349783,;SNRNP200,5_prime_UTR_variant,,ENST00000429650,;SNRNP200,non_coding_transcript_exon_variant,,ENST00000480615,;SNRNP200,upstream_gene_variant,,ENST00000480242,;SNRNP200,upstream_gene_variant,,ENST00000497539,;SNRNP200,upstream_gene_variant,,ENST00000493271,;	C	ENSG00000144028	ENST00000323853	Transcript
RNF149	284996	.	GRCh37	2	101910493	101910493	+	Missense_Mutation	SNP	C	C	A	novel	NA	AMO1	NORMAL	C	C	NA	NA	NA	NA	NA	NA	NA	NA	NA	NA	NA	NA	NA	NA	NA	c.763G>T	p.Val255Leu	p.V255L	ENST00000295317	3/7	NA	NA	NA	NA	NA	NA	RNF149,missense_variant,p.Val255Leu,ENST00000295317,NM_173647.3;RNF149,missense_variant,p.Val255Leu,ENST00000424632,;RNF149,non_coding_transcript_exon_variant,,ENST00000478404,;	A	ENSG00000163162	ENST00000295317	Transcript
RGPD3	653489	.	GRCh37	2	107041587	107041587	+	Missense_Mutation	SNP	C	C	T		NA	AMO1	NORMAL	C	C	NA	NA	NA	NA	NA	NA	NA	NA	NA	NA	NA	NA	NA	NA	NA	c.2836G>A	p.Gly946Ser	p.G946S	ENST00000409886	20/23	NA	NA	NA	NA	NA	NA	RGPD3,missense_variant,p.Gly946Ser,ENST00000409886,NM_001144013.1;RGPD3,missense_variant,p.Gly946Ser,ENST00000304514,;	T	ENSG00000153165	ENST00000409886	Transcript
RANBP2	5903	.	GRCh37	2	109381326	109381326	+	Missense_Mutation	SNP	C	C	T	rs150309568	NA	AMO1	NORMAL	C	C	NA	NA	NA	NA	NA	NA	NA	NA	NA	NA	NA	NA	NA	NA	NA	c.4331C>T	p.Ala1444Val	p.A1444V	ENST00000283195	20/29	NA	NA	NA	NA	NA	NA	RANBP2,missense_variant,p.Ala1444Val,ENST00000283195,NM_006267.4;	T	ENSG00000153201	ENST00000283195	Transcript
SLC20A1	6574	.	GRCh37	2	113420573	113420573	+	Missense_Mutation	SNP	A	A	G	rs151199405	NA	AMO1	NORMAL	A	A	NA	NA	NA	NA	NA	NA	NA	NA	NA	NA	NA	NA	NA	NA	NA	c.2011A>G	p.Ile671Val	p.I671V	ENST00000272542	11/11	NA	NA	NA	NA	NA	NA	SLC20A1,missense_variant,p.Ile671Val,ENST00000272542,NM_005415.4;SLC20A1,downstream_gene_variant,,ENST00000433924,;SLC20A1,downstream_gene_variant,,ENST00000480984,;SLC20A1,non_coding_transcript_exon_variant,,ENST00000490674,;SLC20A1,downstream_gene_variant,,ENST00000498224,;SLC20A1,downstream_gene_variant,,ENST00000413135,;SLC20A1,downstream_gene_variant,,ENST00000456264,;,regulatory_region_vari…	G	ENSG00000144136	ENST00000272542	Transcript
UGGT1	56886	.	GRCh37	2	128885000	128885000	+	Missense_Mutation	SNP	G	G	A	rs142963053	NA	AMO1	NORMAL	G	G	NA	NA	NA	NA	NA	NA	NA	NA	NA	NA	NA	NA	NA	NA	NA	c.1200G>A	p.Met400Ile	p.M400I	ENST00000259253	12/41	NA	NA	NA	NA	NA	NA	UGGT1,missense_variant,p.Met376Ile,ENST00000375990,;UGGT1,missense_variant,p.Met400Ile,ENST00000259253,NM_020120.3;UGGT1,3_prime_UTR_variant,,ENST00000376723,;UGGT1,3_prime_UTR_variant,,ENST00000438277,;	A	ENSG00000136731	ENST00000259253	Transcript
NEB	4703	.	GRCh37	2	152438098	152438098	+	Missense_Mutation	SNP	A	A	T	novel	NA	AMO1	NORMAL	A	A	NA	NA	NA	NA	NA	NA	NA	NA	NA	NA	NA	NA	NA	NA	NA	c.16183T>A	p.Leu5395Met	p.L5395M	ENST00000397345	103/182	NA	NA	NA	NA	NA	NA	NEB,missense_variant,p.Leu5395Met,ENST00000397345,NM_001164508.1;NEB,missense_variant,p.Leu5395Met,ENST00000427231,NM_001164507.1,NM_001271208.1;NEB,missense_variant,p.Leu5395Met,ENST00000603639,;NEB,missense_variant,p.Leu5395Met,ENST00000604864,;NEB,missense_variant,p.Leu125Met,ENST00000413693,;NEB,intron_variant,,ENST00000409198,NM_004543.4;NEB,intron_variant,,ENST00000172853,;	T	ENSG00000183091	ENST00000397345	Transcript
WDSUB1	151525	.	GRCh37	2	160139200	160139200	+	Missense_Mutation	SNP	C	C	A	novel	NA	AMO1	NORMAL	C	C	NA	NA	NA	NA	NA	NA	NA	NA	NA	NA	NA	NA	NA	NA	NA	c.381G>T	p.Gln127His	p.Q127H	ENST00000409990	2/11	NA	NA	NA	NA	NA	NA	WDSUB1,missense_variant,p.Gln127His,ENST00000409990,NM_001128213.1;WDSUB1,missense_variant,p.Gln127His,ENST00000359774,NM_001128212.1;WDSUB1,missense_variant,p.Gln127His,ENST00000392796,NM_152528.2;WDSUB1,missense_variant,p.Gln127His,ENST00000409124,;WDSUB1,missense_variant,p.Gln127His,ENST00000358147,;	A	ENSG00000196151	ENST00000409990	Transcript
SCN3A	6328	.	GRCh37	2	165984424	165984424	+	Missense_Mutation	SNP	A	A	G	rs188214239	NA	AMO1	NORMAL	A	A	NA	NA	NA	NA	NA	NA	NA	NA	NA	NA	NA	NA	NA	NA	NA	c.3110T>C	p.Ile1037Thr	p.I1037T	ENST00000283254	18/28	NA	NA	NA	NA	NA	NA	SCN3A,missense_variant,p.Ile1037Thr,ENST00000360093,NM_001081677.1;SCN3A,missense_variant,p.Ile1037Thr,ENST00000283254,NM_001081676.1,NM_006922.3;SCN3A,missense_variant,p.Ile988Thr,ENST00000409101,;SCN3A,missense_variant,p.Ile988Thr,ENST00000440431,;SCN3A,upstream_gene_variant,,ENST00000484898,;	G	ENSG00000153253	ENST00000283254	Transcript
MLTK	51776	.	GRCh37	2	174131272	174131272	+	Missense_Mutation	SNP	A	A	T	novel	NA	AMO1	NORMAL	A	A	NA	NA	NA	NA	NA	NA	NA	NA	NA	NA	NA	NA	NA	NA	NA	c.2197A>T	p.Ser733Cys	p.S733C	ENST00000375213	20/20	NA	NA	NA	NA	NA	NA	MLTK,missense_variant,p.Ser733Cys,ENST00000375213,NM_016653.2;MLTK,missense_variant,p.Ser733Cys,ENST00000409176,;MLK7-AS1,intron_variant,,ENST00000423106,;MLK7-AS1,intron_variant,,ENST00000422703,;	T	ENSG00000091436	ENST00000375213	Transcript
PDE11A	50940	.	GRCh37	2	178562138	178562138	+	Missense_Mutation	SNP	A	A	T	rs201572288	NA	AMO1	NORMAL	A	A	NA	NA	NA	NA	NA	NA	NA	NA	NA	NA	NA	NA	NA	NA	NA	c.2267T>A	p.Leu756Gln	p.L756Q	ENST00000286063	15/20	NA	NA	NA	NA	NA	NA	PDE11A,missense_variant,p.Leu756Gln,ENST00000286063,NM_016953.3;PDE11A,missense_variant,p.Leu506Gln,ENST00000358450,NM_001077197.1;PDE11A,missense_variant,p.Leu398Gln,ENST00000409504,;PDE11A,missense_variant,p.Leu398Gln,ENST00000449286,NM_001077358.1;PDE11A,missense_variant,p.Leu312Gln,ENST00000389683,NM_001077196.1;PDE11A,missense_variant,p.Leu364Gln,ENST00000433879,;AC012499.1,upstream_gene_var…	T	ENSG00000128655	ENST00000286063	Transcript
TFPI	7035	.	GRCh37	2	188348914	188348914	+	Missense_Mutation	SNP	T	T	G	novel	NA	AMO1	NORMAL	T	T	NA	NA	NA	NA	NA	NA	NA	NA	NA	NA	NA	NA	NA	NA	NA	c.565A>C	p.Thr189Pro	p.T189P	ENST00000233156	6/8	NA	NA	NA	NA	NA	NA	TFPI,missense_variant,p.Thr189Pro,ENST00000233156,NM_006287.4;TFPI,missense_variant,p.Thr189Pro,ENST00000392365,;TFPI,missense_variant,p.Thr189Pro,ENST00000426055,;TFPI,missense_variant,p.Thr189Pro,ENST00000409676,;TFPI,missense_variant,p.Thr189Pro,ENST00000339091,NM_001032281.2;TFPI,missense_variant,p.Thr176Pro,ENST00000435414,;AC007319.1,intron_variant,,ENST00000412276,;AC007319.1,intron_varian…	G	ENSG00000003436	ENST00000233156	Transcript
MYO1B	4430	.	GRCh37	2	192160850	192160850	+	Missense_Mutation	SNP	G	G	T	novel	NA	AMO1	NORMAL	G	G	NA	NA	NA	NA	NA	NA	NA	NA	NA	NA	NA	NA	NA	NA	NA	c.149G>T	p.Ser50Ile	p.S50I	ENST00000392318	3/31	NA	NA	NA	NA	NA	NA	MYO1B,missense_variant,p.Ser50Ile,ENST00000392318,NM_001130158.1;MYO1B,missense_variant,p.Ser50Ile,ENST00000339514,NM_012223.3;MYO1B,missense_variant,p.Ser50Ile,ENST00000304164,NM_001161819.1;MYO1B,missense_variant,p.Ser50Ile,ENST00000392316,;MYO1B,missense_variant,p.Ser50Ile,ENST00000451437,;MYO1B,missense_variant,p.Ser50Ile,ENST00000418908,;MYO1B,missense_variant,p.Ser50Ile,ENST00000438652,;MYO…	T	ENSG00000128641	ENST00000392318	Transcript
HECW2	57520	.	GRCh37	2	197171920	197171920	+	Missense_Mutation	SNP	G	G	C	rs779819122	NA	AMO1	NORMAL	G	G	NA	NA	NA	NA	NA	NA	NA	NA	NA	NA	NA	NA	NA	NA	NA	c.2623C>G	p.Pro875Ala	p.P875A	ENST00000260983	12/29	NA	NA	NA	NA	NA	NA	HECW2,missense_variant,p.Pro875Ala,ENST00000260983,NM_020760.1;HECW2,missense_variant,p.Pro519Ala,ENST00000409111,;,regulatory_region_variant,,ENSR00001713336,;	C	ENSG00000138411	ENST00000260983	Transcript
CCDC150	284992	.	GRCh37	2	197595644	197595644	+	Missense_Mutation	SNP	A	A	G	rs146190482	NA	AMO1	NORMAL	A	A	NA	NA	NA	NA	NA	NA	NA	NA	NA	NA	NA	NA	NA	NA	NA	c.3044A>G	p.Lys1015Arg	p.K1015R	ENST00000389175	26/28	NA	NA	NA	NA	NA	NA	CCDC150,missense_variant,p.Lys1015Arg,ENST00000389175,NM_001080539.1;CCDC150,missense_variant,p.Lys662Arg,ENST00000272831,;CCDC150,missense_variant,p.Lys502Arg,ENST00000409270,;CCDC150,non_coding_transcript_exon_variant,,ENST00000461243,;CCDC150,downstream_gene_variant,,ENST00000487663,;CCDC150,downstream_gene_variant,,ENST00000494389,;CCDC150,upstream_gene_variant,,ENST00000483877,;CCDC150,3_pri…	G	ENSG00000144395	ENST00000389175	Transcript
CLK1	1195	.	GRCh37	2	201721530	201721530	+	Missense_Mutation	SNP	C	C	T	rs137996026	NA	AMO1	NORMAL	C	C	NA	NA	NA	NA	NA	NA	NA	NA	NA	NA	NA	NA	NA	NA	NA	c.1058G>A	p.Arg353His	p.R353H	ENST00000434813	9/13	NA	NA	NA	NA	NA	NA	CLK1,missense_variant,p.Arg353His,ENST00000434813,NM_001162407.1;CLK1,missense_variant,p.Arg311His,ENST00000321356,NM_004071.3;CLK1,missense_variant,p.Arg134His,ENST00000409769,;CLK1,downstream_gene_variant,,ENST00000492793,;CLK1,missense_variant,p.Arg311His,ENST00000409403,;CLK1,3_prime_UTR_variant,,ENST00000432425,;CLK1,non_coding_transcript_exon_variant,,ENST00000473565,;CLK1,non_coding_transc…	T	ENSG00000013441	ENST00000434813	Transcript
TTLL4	9654	.	GRCh37	2	219602743	219602743	+	Missense_Mutation	SNP	C	C	T	rs199689447	NA	AMO1	NORMAL	C	C	NA	NA	NA	NA	NA	NA	NA	NA	NA	NA	NA	NA	NA	NA	NA	c.344C>T	p.Thr115Ile	p.T115I	ENST00000392102	3/20	NA	NA	NA	NA	NA	NA	TTLL4,missense_variant,p.Thr115Ile,ENST00000392102,NM_014640.4;TTLL4,missense_variant,p.Thr115Ile,ENST00000258398,;TTLL4,missense_variant,p.Thr115Ile,ENST00000442769,;TTLL4,missense_variant,p.Thr115Ile,ENST00000437755,;TTLL4,5_prime_UTR_variant,,ENST00000457313,;TTLL4,downstream_gene_variant,,ENST00000415717,;TTLL4,downstream_gene_variant,,ENST00000424644,;	T	ENSG00000135912	ENST00000392102	Transcript
CCDC108	255101	.	GRCh37	2	219894893	219894893	+	Missense_Mutation	SNP	T	T	A	rs201104642	NA	AMO1	NORMAL	T	T	NA	NA	NA	NA	NA	NA	NA	NA	NA	NA	NA	NA	NA	NA	NA	c.1199A>T	p.Glu400Val	p.E400V	ENST00000341552	10/35	NA	NA	NA	NA	NA	NA	CCDC108,missense_variant,p.Glu400Val,ENST00000341552,NM_194302.3;CCDC108,missense_variant,p.Glu400Val,ENST00000441968,;CCDC108,missense_variant,p.Glu400Val,ENST00000453220,;CCDC108,missense_variant,p.Glu389Val,ENST00000409865,NM_001278295.1;CCDC108,missense_variant,p.Glu335Val,ENST00000410037,NM_001278296.1;CCDC108,downstream_gene_variant,,ENST00000295729,NM_152389.3;CCDC108,downstream_gene_varia…	A	ENSG00000181378	ENST00000341552	Transcript
OBSL1	23363	.	GRCh37	2	220424007	220424007	+	Missense_Mutation	SNP	C	C	T	rs763401035	NA	AMO1	NORMAL	C	C	NA	NA	NA	NA	NA	NA	NA	NA	NA	NA	NA	NA	NA	NA	NA	c.3166G>A	p.Gly1056Arg	p.G1056R	ENST00000404537	9/21	NA	NA	NA	NA	NA	NA	OBSL1,missense_variant,p.Gly1056Arg,ENST00000404537,NM_015311.2;OBSL1,missense_variant,p.Gly1056Arg,ENST00000265318,;OBSL1,missense_variant,p.Gly1056Arg,ENST00000603926,NM_001173431.1;OBSL1,missense_variant,p.Gly1056Arg,ENST00000373876,;OBSL1,missense_variant,p.Gly47Arg,ENST00000265317,;OBSL1,missense_variant,p.Gly109Arg,ENST00000604031,;OBSL1,missense_variant,p.Gly50Arg,ENST00000456147,;OBSL1,do…	T	ENSG00000124006	ENST00000404537	Transcript
DOCK10	55619	.	GRCh37	2	225652004	225652004	+	Missense_Mutation	SNP	T	T	G	novel	NA	AMO1	NORMAL	T	T	NA	NA	NA	NA	NA	NA	NA	NA	NA	NA	NA	NA	NA	NA	NA	c.5529A>C	p.Gln1843His	p.Q1843H	ENST00000258390	49/56	NA	NA	NA	NA	NA	NA	DOCK10,missense_variant,p.Gln1837His,ENST00000409592,;DOCK10,missense_variant,p.Gln1843His,ENST00000258390,NM_014689.2;DOCK10,upstream_gene_variant,,ENST00000535663,;	G	ENSG00000135905	ENST00000258390	Transcript
DOCK10	55619	.	GRCh37	2	225729631	225729631	+	Missense_Mutation	SNP	T	T	G	novel	NA	AMO1	NORMAL	T	T	NA	NA	NA	NA	NA	NA	NA	NA	NA	NA	NA	NA	NA	NA	NA	c.1431A>C	p.Glu477Asp	p.E477D	ENST00000258390	12/56	NA	NA	NA	NA	NA	NA	DOCK10,missense_variant,p.Glu471Asp,ENST00000409592,;DOCK10,missense_variant,p.Glu477Asp,ENST00000258390,NM_014689.2;DOCK10,non_coding_transcript_exon_variant,,ENST00000492369,;,regulatory_region_variant,,ENSR00001715869,;	G	ENSG00000135905	ENST00000258390	Transcript
C2orf82	389084	.	GRCh37	2	233740766	233740766	+	Missense_Mutation	SNP	C	C	T	novel	NA	AMO1	NORMAL	C	C	NA	NA	NA	NA	NA	NA	NA	NA	NA	NA	NA	NA	NA	NA	NA	c.190C>T	p.Pro64Ser	p.P64S	ENST00000409230	3/4	NA	NA	NA	NA	NA	NA	C2orf82,missense_variant,p.Pro64Ser,ENST00000409230,;C2orf82,missense_variant,p.Pro64Ser,ENST00000409533,;C2orf82,missense_variant,p.Pro83Ser,ENST00000449331,;C2orf82,missense_variant,p.Pro64Ser,ENST00000331342,NM_206895.1;NGEF,downstream_gene_variant,,ENST00000264051,NM_019850.2;NGEF,downstream_gene_variant,,ENST00000373552,NM_001114090.1;NGEF,downstream_gene_variant,,ENST00000539537,;C2orf82,no…	T	ENSG00000182600	ENST00000409230	Transcript
INPP5D	3635	.	GRCh37	2	234078007	234078007	+	Missense_Mutation	SNP	G	G	A	rs369737391	NA	AMO1	NORMAL	G	G	NA	NA	NA	NA	NA	NA	NA	NA	NA	NA	NA	NA	NA	NA	NA	c.1576G>A	p.Val526Ile	p.V526I	ENST00000359570	16/29	NA	NA	NA	NA	NA	NA	INPP5D,missense_variant,p.Val526Ile,ENST00000359570,;INPP5D,missense_variant,p.Val290Ile,ENST00000455936,NM_005541.3_dupl7,NM_001017915.1_dupl7;INPP5D,missense_variant,p.Val290Ile,ENST00000450745,;INPP5D,missense_variant,p.Val159Ile,ENST00000415617,;INPP5D,missense_variant,p.Val159Ile,ENST00000445964,;INPP5D,missense_variant,p.Val159Ile,ENST00000435188,;INPP5D,missense_variant,p.Val525Ile,ENST000…	A	ENSG00000168918	ENST00000359570	Transcript
UGT1A7	54577	.	GRCh37	2	234591284	234591284	+	Missense_Mutation	SNP	T	T	C	rs749953558	NA	AMO1	NORMAL	T	T	NA	NA	NA	NA	NA	NA	NA	NA	NA	NA	NA	NA	NA	NA	NA	c.701T>C	p.Ile234Thr	p.I234T	ENST00000373426	1/5	NA	NA	NA	NA	NA	NA	UGT1A7,missense_variant,p.Ile234Thr,ENST00000373426,NM_019077.2;UGT1A7,missense_variant,p.Ile91Thr,ENST00000485022,;UGT1A9,intron_variant,,ENST00000354728,;UGT1A10,intron_variant,,ENST00000344644,NM_019075.2;UGT1A8,intron_variant,,ENST00000373450,NM_019076.4;UGT1A8,intron_variant,,ENST00000609637,NM_021027.2;UGT1A10,intron_variant,,ENST00000373445,;	C	ENSG00000244122	ENST00000373426	Transcript
HDAC4	9759	.	GRCh37	2	240098187	240098187	+	Missense_Mutation	SNP	G	G	A	rs745953691	NA	AMO1	NORMAL	G	G	NA	NA	NA	NA	NA	NA	NA	NA	NA	NA	NA	NA	NA	NA	NA	c.412C>T	p.Arg138Cys	p.R138C	ENST00000345617	5/27	NA	NA	NA	NA	NA	NA	HDAC4,missense_variant,p.Arg138Cys,ENST00000345617,NM_006037.3;HDAC4,missense_variant,p.Arg107Cys,ENST00000541256,;HDAC4,missense_variant,p.Arg107Cys,ENST00000454542,;HDAC4,missense_variant,p.Arg111Cys,ENST00000446876,;HDAC4,non_coding_transcript_exon_variant,,ENST00000493582,;HDAC4,non_coding_transcript_exon_variant,,ENST00000463007,;HDAC4,non_coding_transcript_exon_variant,,ENST00000535493,;	A	ENSG00000068024	ENST00000345617	Transcript
PRR21	643905	.	GRCh37	2	240982075	240982075	+	Missense_Mutation	SNP	A	G	G	rs139834525	NA	AMO1	NORMAL	A	A	NA	NA	NA	NA	NA	NA	NA	NA	NA	NA	NA	NA	NA	NA	NA	c.325T>C	p.Cys109Arg	p.C109R	ENST00000408934	1/1	NA	NA	NA	NA	NA	NA	PRR21,missense_variant,p.Cys109Arg,ENST00000408934,NM_001080835.1;PRR21,missense_variant,p.Cys109Arg,ENST00000486799,;OR6B3,downstream_gene_variant,,ENST00000319423,NM_173351.1;	G	ENSG00000221961	ENST00000408934	Transcript
OXTR	5021	.	GRCh37	3	8794707	8794707	+	Missense_Mutation	SNP	G	G	A	rs35062132	NA	AMO1	NORMAL	G	G	NA	NA	NA	NA	NA	NA	NA	NA	NA	NA	NA	NA	NA	NA	NA	c.1126C>T	p.Arg376Cys	p.R376C	ENST00000316793	4/4	NA	NA	NA	NA	NA	NA	OXTR,missense_variant,p.Arg376Cys,ENST00000316793,NM_000916.3;CAV3,intron_variant,,ENST00000472766,;	A	ENSG00000180914	ENST00000316793	Transcript
FBLN2	2199	.	GRCh37	3	13612633	13612633	+	Missense_Mutation	SNP	C	C	G	rs3796319	NA	AMO1	NORMAL	C	C	NA	NA	NA	NA	NA	NA	NA	NA	NA	NA	NA	NA	NA	NA	NA	c.778C>G	p.Leu260Val	p.L260V	ENST00000404922	2/18	NA	NA	NA	NA	NA	NA	FBLN2,missense_variant,p.Leu260Val,ENST00000404922,NM_001004019.1;FBLN2,missense_variant,p.Leu260Val,ENST00000492059,NM_001165035.1;FBLN2,missense_variant,p.Leu260Val,ENST00000295760,NM_001998.2;FBLN2,missense_variant,p.Leu286Val,ENST00000535798,;FBLN2,downstream_gene_variant,,ENST00000465610,;	G	ENSG00000163520	ENST00000404922	Transcript
FGD5	152273	.	GRCh37	3	14862522	14862522	+	Missense_Mutation	SNP	G	G	C	novel	NA	AMO1	NORMAL	G	G	NA	NA	NA	NA	NA	NA	NA	NA	NA	NA	NA	NA	NA	NA	NA	c.1944G>C	p.Lys648Asn	p.K648N	ENST00000285046	1/20	NA	NA	NA	NA	NA	NA	FGD5,missense_variant,p.Lys648Asn,ENST00000285046,NM_152536.3;FGD5,missense_variant,p.Lys407Asn,ENST00000543601,;FGD5,upstream_gene_variant,,ENST00000457774,;	C	ENSG00000154783	ENST00000285046	Transcript
RFTN1	23180	.	GRCh37	3	16419262	16419262	+	Missense_Mutation	SNP	G	G	C	novel	NA	AMO1	NORMAL	G	G	NA	NA	NA	NA	NA	NA	NA	NA	NA	NA	NA	NA	NA	NA	NA	c.789C>G	p.Ser263Arg	p.S263R	ENST00000334133	5/10	NA	NA	NA	NA	NA	NA	RFTN1,missense_variant,p.Ser263Arg,ENST00000334133,NM_015150.1;RFTN1,missense_variant,p.Ser227Arg,ENST00000432519,;RFTN1,missense_variant,p.Ser263Arg,ENST00000451036,;RFTN1,downstream_gene_variant,,ENST00000441460,;RFTN1,downstream_gene_variant,,ENST00000449415,;RFTN1,downstream_gene_variant,,ENST00000495666,;RFTN1,downstream_gene_variant,,ENST00000470458,;RFTN1,downstream_gene_variant,,ENST00000…	C	ENSG00000131378	ENST00000334133	Transcript
MYRIP	25924	.	GRCh37	3	40208373	40208373	+	Missense_Mutation	SNP	G	G	A	rs185300013	NA	AMO1	NORMAL	G	G	NA	NA	NA	NA	NA	NA	NA	NA	NA	NA	NA	NA	NA	NA	NA	c.587G>A	p.Arg196Gln	p.R196Q	ENST00000302541	6/17	NA	NA	NA	NA	NA	NA	MYRIP,missense_variant,p.Arg196Gln,ENST00000302541,NM_015460.2,NM_001284423.1;MYRIP,missense_variant,p.Arg107Gln,ENST00000396217,NM_001284425.1;MYRIP,missense_variant,p.Arg196Gln,ENST00000425621,NM_001284424.1;MYRIP,missense_variant,p.Arg196Gln,ENST00000444716,;MYRIP,missense_variant,p.Arg9Gln,ENST00000539167,NM_001284426.1;MYRIP,non_coding_transcript_exon_variant,,ENST00000459828,;MYRIP,non_codi…	A	ENSG00000170011	ENST00000302541	Transcript
HIGD1A	25994	.	GRCh37	3	42827648	42827648	+	Missense_Mutation	SNP	G	G	A	rs561542879	NA	AMO1	NORMAL	G	G	NA	NA	NA	NA	NA	NA	NA	NA	NA	NA	NA	NA	NA	NA	NA	c.146C>T	p.Ala49Val	p.A49V	ENST00000452906	3/4	NA	NA	NA	NA	NA	NA	HIGD1A,missense_variant,p.Ala35Val,ENST00000321331,NM_001099669.1,NM_014056.3;HIGD1A,missense_variant,p.Ala35Val,ENST00000418900,;HIGD1A,missense_variant,p.Ala35Val,ENST00000430190,;HIGD1A,missense_variant,p.Ala49Val,ENST00000452906,NM_001099668.1;HIGD1A,non_coding_transcript_exon_variant,,ENST00000470543,;HIGD1A,missense_variant,p.Ala35Val,ENST00000431549,;	A	ENSG00000181061	ENST00000452906	Transcript
KIF9	64147	.	GRCh37	3	47305817	47305817	+	Missense_Mutation	SNP	C	C	T	rs757543762	NA	AMO1	NORMAL	C	C	NA	NA	NA	NA	NA	NA	NA	NA	NA	NA	NA	NA	NA	NA	NA	c.940G>A	p.Val314Met	p.V314M	ENST00000335044	9/21	NA	NA	NA	NA	NA	NA	KIF9,missense_variant,p.Val314Met,ENST00000335044,NM_001134878.1,NM_182902.3;KIF9,missense_variant,p.Val314Met,ENST00000265529,;KIF9,missense_variant,p.Val314Met,ENST00000444589,NM_022342.4;KIF9,missense_variant,p.Val314Met,ENST00000452770,;KIF9,missense_variant,p.Val221Met,ENST00000352910,;KIF9,downstream_gene_variant,,ENST00000456548,;KIF9,non_coding_transcript_exon_variant,,ENST00000487440,;KI…	T	ENSG00000088727	ENST00000335044	Transcript
KLHDC8B	200942	.	GRCh37	3	49212181	49212181	+	Missense_Mutation	SNP	G	G	A		NA	AMO1	NORMAL	G	G	NA	NA	NA	NA	NA	NA	NA	NA	NA	NA	NA	NA	NA	NA	NA	c.548G>A	p.Arg183His	p.R183H	ENST00000332780	4/6	NA	NA	NA	NA	NA	NA	KLHDC8B,missense_variant,p.Arg183His,ENST00000332780,NM_173546.2;C3orf84,downstream_gene_variant,,ENST00000545770,NM_001080528.2;C3orf84,downstream_gene_variant,,ENST00000432035,;KLHDC8B,non_coding_transcript_exon_variant,,ENST00000476495,;KLHDC8B,non_coding_transcript_exon_variant,,ENST00000459846,;KLHDC8B,upstream_gene_variant,,ENST00000462582,;C3orf84,downstream_gene_variant,,ENST00000443990,;…	A	ENSG00000185909	ENST00000332780	Transcript
AMT	275	.	GRCh37	3	49459581	49459581	+	Missense_Mutation	SNP	T	T	C	rs146787545	NA	AMO1	NORMAL	T	T	NA	NA	NA	NA	NA	NA	NA	NA	NA	NA	NA	NA	NA	NA	NA	c.214A>G	p.Thr72Ala	p.T72A	ENST00000273588	2/9	NA	NA	NA	NA	NA	NA	AMT,missense_variant,p.Thr72Ala,ENST00000273588,NM_000481.3;AMT,missense_variant,p.Thr72Ala,ENST00000395338,NM_001164712.1;AMT,missense_variant,p.Thr72Ala,ENST00000458307,NM_001164710.1;AMT,missense_variant,p.Thr70Ala,ENST00000427987,;AMT,intron_variant,,ENST00000538581,NM_001164711.1;AMT,intron_variant,,ENST00000546031,;AMT,intron_variant,,ENST00000430521,;NICN1,downstream_gene_variant,,ENST0000…	C	ENSG00000145020	ENST00000273588	Transcript
TEX264	51368	.	GRCh37	3	51708454	51708454	+	Missense_Mutation	SNP	A	A	G	rs74561651	NA	AMO1	NORMAL	A	A	NA	NA	NA	NA	NA	NA	NA	NA	NA	NA	NA	NA	NA	NA	NA	c.134A>G	p.Asn45Ser	p.N45S	ENST00000415259	2/5	NA	NA	NA	NA	NA	NA	TEX264,missense_variant,p.Asn45Ser,ENST00000415259,;TEX264,missense_variant,p.Asn45Ser,ENST00000395057,NM_001243725.1;TEX264,missense_variant,p.Asn45Ser,ENST00000457573,NM_001129884.2;TEX264,missense_variant,p.Asn45Ser,ENST00000341333,NM_015926.5;TEX264,missense_variant,p.Asn45Ser,ENST00000416589,NM_001243726.1;TEX264,missense_variant,p.Asn45Ser,ENST00000457927,;TEX264,missense_variant,p.Asn45Ser…	G	ENSG00000164081	ENST00000415259	Transcript
SEMA3G	56920	.	GRCh37	3	52472947	52472947	+	Missense_Mutation	SNP	A	A	C	rs75842723	NA	AMO1	NORMAL	A	A	NA	NA	NA	NA	NA	NA	NA	NA	NA	NA	NA	NA	NA	NA	NA	c.1498T>G	p.Ser500Ala	p.S500A	ENST00000231721	13/16	NA	NA	NA	NA	NA	NA	SEMA3G,missense_variant,p.Ser500Ala,ENST00000231721,NM_020163.1;SEMA3G,downstream_gene_variant,,ENST00000475739,;SEMA3G,downstream_gene_variant,,ENST00000465657,;	C	ENSG00000010319	ENST00000231721	Transcript
FLNB	2317	.	GRCh37	3	58109276	58109276	+	Missense_Mutation	SNP	G	G	A	rs200993986	NA	AMO1	NORMAL	G	G	NA	NA	NA	NA	NA	NA	NA	NA	NA	NA	NA	NA	NA	NA	NA	c.3583G>A	p.Val1195Met	p.V1195M	ENST00000490882	21/47	NA	NA	NA	NA	NA	NA	FLNB,missense_variant,p.Val1195Met,ENST00000357272,;FLNB,missense_variant,p.Val1195Met,ENST00000295956,NM_001457.3;FLNB,missense_variant,p.Val1195Met,ENST00000429972,NM_001164318.1;FLNB,missense_variant,p.Val1195Met,ENST00000358537,NM_001164319.1;FLNB,missense_variant,p.Val1195Met,ENST00000348383,;FLNB,missense_variant,p.Val1026Met,ENST00000419752,;FLNB,missense_variant,p.Val1195Met,ENST000004908…	A	ENSG00000136068	ENST00000490882	Transcript
FLNB	2317	.	GRCh37	3	58110126	58110126	+	Missense_Mutation	SNP	C	C	A	rs200622119	NA	AMO1	NORMAL	C	C	NA	NA	NA	NA	NA	NA	NA	NA	NA	NA	NA	NA	NA	NA	NA	c.3792C>A	p.Asp1264Glu	p.D1264E	ENST00000490882	22/47	NA	NA	NA	NA	NA	NA	FLNB,missense_variant,p.Asp1264Glu,ENST00000357272,;FLNB,missense_variant,p.Asp1264Glu,ENST00000295956,NM_001457.3;FLNB,missense_variant,p.Asp1264Glu,ENST00000429972,NM_001164318.1;FLNB,missense_variant,p.Asp1264Glu,ENST00000358537,NM_001164319.1;FLNB,missense_variant,p.Asp1264Glu,ENST00000348383,;FLNB,missense_variant,p.Asp1095Glu,ENST00000419752,;FLNB,missense_variant,p.Asp1264Glu,ENST000004908…	A	ENSG00000136068	ENST00000490882	Transcript
C3orf67	200844	.	GRCh37	3	58739559	58739559	+	Missense_Mutation	SNP	C	C	A	rs200231858	NA	AMO1	NORMAL	C	C	NA	NA	NA	NA	NA	NA	NA	NA	NA	NA	NA	NA	NA	NA	NA	c.1516G>T	p.Val506Phe	p.V506F	ENST00000295966	15/16	NA	NA	NA	NA	NA	NA	C3orf67,missense_variant,p.Val506Phe,ENST00000295966,NM_198463.2;C3orf67,missense_variant,p.Val632Phe,ENST00000482387,;C3orf67,missense_variant,p.Val46Phe,ENST00000486145,;C3orf67,missense_variant,p.Val165Phe,ENST00000484535,;C3orf67,missense_variant,p.Val5Phe,ENST00000470454,;C3orf67,missense_variant,p.Val12Phe,ENST00000460459,;C3orf67,3_prime_UTR_variant,,ENST00000468415,;C3orf67,3_prime_UTR_va…	A	ENSG00000163689	ENST00000295966	Transcript
C3orf67	200844	.	GRCh37	3	58849317	58849317	+	Missense_Mutation	SNP	C	C	G	novel	NA	AMO1	NORMAL	C	C	NA	NA	NA	NA	NA	NA	NA	NA	NA	NA	NA	NA	NA	NA	NA	c.1185G>C	p.Glu395Asp	p.E395D	ENST00000295966	12/16	NA	NA	NA	NA	NA	NA	C3orf67,missense_variant,p.Glu302Asp,ENST00000472469,;C3orf67,missense_variant,p.Glu395Asp,ENST00000295966,NM_198463.2;C3orf67,missense_variant,p.Glu395Asp,ENST00000482387,;RP11-147N17.1,intron_variant,,ENST00000482372,;RP11-147N17.1,intron_variant,,ENST00000493123,;RP11-147N17.1,intron_variant,,ENST00000492031,;RP11-147N17.1,intron_variant,,ENST00000463703,;C3orf67,3_prime_UTR_variant,,ENST00000…	G	ENSG00000163689	ENST00000295966	Transcript
PCNP	57092	.	GRCh37	3	101298820	101298820	+	Missense_Mutation	SNP	C	C	T	novel	NA	AMO1	NORMAL	C	C	NA	NA	NA	NA	NA	NA	NA	NA	NA	NA	NA	NA	NA	NA	NA	c.251C>T	p.Ser84Leu	p.S84L	ENST00000265260	2/5	NA	NA	NA	NA	NA	NA	PCNP,missense_variant,p.Ser84Leu,ENST00000265260,NM_020357.1;PCNP,missense_variant,p.Ser84Leu,ENST00000296024,;PCNP,intron_variant,,ENST00000469941,;PCNP,non_coding_transcript_exon_variant,,ENST00000470490,;PCNP,intron_variant,,ENST00000486406,;PCNP,3_prime_UTR_variant,,ENST00000460231,;PCNP,3_prime_UTR_variant,,ENST00000498274,;RP11-234A1.1,upstream_gene_variant,,ENST00000496294,;	T	ENSG00000081154	ENST00000265260	Transcript
CEP97	79598	.	GRCh37	3	101450759	101450759	+	Missense_Mutation	SNP	C	C	A	rs753847232	NA	AMO1	NORMAL	C	C	NA	NA	NA	NA	NA	NA	NA	NA	NA	NA	NA	NA	NA	NA	NA	c.523C>A	p.Leu175Ile	p.L175I	ENST00000341893	5/11	NA	NA	NA	NA	NA	NA	CEP97,missense_variant,p.Leu175Ile,ENST00000341893,;CEP97,missense_variant,p.Leu175Ile,ENST00000327230,;CEP97,missense_variant,p.Leu175Ile,ENST00000494050,NM_024548.2;CEP97,upstream_gene_variant,,ENST00000462076,;CEP97,missense_variant,p.Leu50Ile,ENST00000467655,;CEP97,3_prime_UTR_variant,,ENST00000465011,;CEP97,non_coding_transcript_exon_variant,,ENST00000489172,;	A	ENSG00000182504	ENST00000341893	Transcript
SIDT1	54847	.	GRCh37	3	113323798	113323798	+	Missense_Mutation	SNP	T	T	A	rs3732795	NA	AMO1	NORMAL	T	T	NA	NA	NA	NA	NA	NA	NA	NA	NA	NA	NA	NA	NA	NA	NA	c.1379T>A	p.Ile460Asn	p.I460N	ENST00000264852	14/25	NA	NA	NA	NA	NA	NA	SIDT1,missense_variant,p.Ile460Asn,ENST00000264852,NM_017699.2;SIDT1,missense_variant,p.Ile460Asn,ENST00000393830,;SIDT1,non_coding_transcript_exon_variant,,ENST00000463226,;SIDT1,non_coding_transcript_exon_variant,,ENST00000480746,;SIDT1,upstream_gene_variant,,ENST00000492863,;SIDT1,downstream_gene_variant,,ENST00000488390,;SIDT1,downstream_gene_variant,,ENST00000465803,;SIDT1,downstream_gene_va…	A	ENSG00000072858	ENST00000264852	Transcript
IGSF11	152404	.	GRCh37	3	118647457	118647457	+	Missense_Mutation	SNP	T	T	G	novel	NA	AMO1	NORMAL	T	T	NA	NA	NA	NA	NA	NA	NA	NA	NA	NA	NA	NA	NA	NA	NA	c.323A>C	p.Asn108Thr	p.N108T	ENST00000393775	3/7	NA	NA	NA	NA	NA	NA	IGSF11,missense_variant,p.Asn107Thr,ENST00000354673,NM_152538.2;IGSF11,missense_variant,p.Asn107Thr,ENST00000425327,;IGSF11,missense_variant,p.Asn108Thr,ENST00000393775,NM_001015887.1;IGSF11,missense_variant,p.Asn108Thr,ENST00000489689,;IGSF11,missense_variant,p.Asn107Thr,ENST00000441144,;IGSF11,missense_variant,p.Asn108Thr,ENST00000491903,;IGSF11,missense_variant,p.Asn49Thr,ENST00000483401,;IGSF…	G	ENSG00000144847	ENST00000393775	Transcript
PHC3	80012	.	GRCh37	3	169835124	169835124	+	Missense_Mutation	SNP	T	T	C	rs138410529	NA	AMO1	NORMAL	T	T	NA	NA	NA	NA	NA	NA	NA	NA	NA	NA	NA	NA	NA	NA	NA	c.2083A>G	p.Ser695Gly	p.S695G	ENST00000495893	10/15	NA	NA	NA	NA	NA	NA	PHC3,missense_variant,p.Ser695Gly,ENST00000495893,NM_024947.3;PHC3,missense_variant,p.Ser683Gly,ENST00000494943,;PHC3,missense_variant,p.Ser642Gly,ENST00000467570,;PHC3,missense_variant,p.Ser157Gly,ENST00000486042,;,regulatory_region_variant,,ENSR00001748210,;,regulatory_region_variant,,ENSR00001748211,;	C	ENSG00000173889	ENST00000495893	Transcript
TNIK	23043	.	GRCh37	3	170928993	170928993	+	Missense_Mutation	SNP	A	A	C	novel	NA	AMO1	NORMAL	A	A	NA	NA	NA	NA	NA	NA	NA	NA	NA	NA	NA	NA	NA	NA	NA	c.218T>G	p.Leu73Trp	p.L73W	ENST00000436636	4/33	NA	NA	NA	NA	NA	NA	TNIK,missense_variant,p.Leu73Trp,ENST00000436636,NM_015028.2;TNIK,missense_variant,p.Leu73Trp,ENST00000369326,NM_001161560.1,NM_001161566.1,NM_001161562.1,NM_001161561.1;TNIK,missense_variant,p.Leu73Trp,ENST00000538048,NM_001161564.1,NM_001161563.1;TNIK,missense_variant,p.Leu73Trp,ENST00000341852,NM_001161565.1;TNIK,missense_variant,p.Leu73Trp,ENST00000284483,;TNIK,missense_variant,p.Leu73Trp,ENS…	C	ENSG00000154310	ENST00000436636	Transcript
ST6GAL1	6480	.	GRCh37	3	186791996	186791996	+	Missense_Mutation	SNP	G	G	T	rs192611052	NA	AMO1	NORMAL	G	G	NA	NA	NA	NA	NA	NA	NA	NA	NA	NA	NA	NA	NA	NA	NA	c.854G>T	p.Arg285Leu	p.R285L	ENST00000169298	7/8	NA	NA	NA	NA	NA	NA	ST6GAL1,missense_variant,p.Arg285Leu,ENST00000169298,NM_173216.2;ST6GAL1,missense_variant,p.Arg285Leu,ENST00000448044,NM_003032.2;ST6GAL1,missense_variant,p.Arg54Leu,ENST00000457772,NM_173217.2;ST6GAL1,missense_variant,p.Arg54Leu,ENST00000442023,;ST6GAL1,downstream_gene_variant,,ENST00000455441,;ST6GAL1,downstream_gene_variant,,ENST00000427315,;ST6GAL1,3_prime_UTR_variant,,ENST00000448449,;ST6GAL…	T	ENSG00000073849	ENST00000169298	Transcript
LRPAP1	4043	.	GRCh37	4	3516528	3516528	+	Missense_Mutation	SNP	C	C	T	rs140947105	NA	AMO1	NORMAL	C	C	NA	NA	NA	NA	NA	NA	NA	NA	NA	NA	NA	NA	NA	NA	NA	c.962G>A	p.Arg321His	p.R321H	ENST00000500728	7/8	NA	NA	NA	NA	NA	NA	LRPAP1,missense_variant,p.Arg321His,ENST00000500728,NM_002337.3;AL590235.1,upstream_gene_variant,,ENST00000593823,;LRPAP1,non_coding_transcript_exon_variant,,ENST00000296325,;LRPAP1,downstream_gene_variant,,ENST00000509198,;LRPAP1,downstream_gene_variant,,ENST00000515119,;,regulatory_region_variant,,ENSR00001751636,;,regulatory_region_variant,,ENSR00001751638,;	T	ENSG00000163956	ENST00000500728	Transcript
EVC	2121	.	GRCh37	4	5720974	5720974	+	Splice_Site	SNP	G	G	C	novel	NA	AMO1	NORMAL	G	G	NA	NA	NA	NA	NA	NA	NA	NA	NA	NA	NA	NA	NA	NA	NA	c.175-1G>C		p.X59_splice	ENST00000382674		NA	NA	NA	NA	NA	NA	EVC,splice_acceptor_variant,,ENST00000382674,;EVC,splice_acceptor_variant,,ENST00000264956,NM_153717.2;EVC,splice_acceptor_variant,,ENST00000509451,;	C	ENSG00000072840	ENST00000382674	Transcript
JAKMIP1	152789	.	GRCh37	4	6081975	6081975	+	Missense_Mutation	SNP	G	G	A	rs144030215	NA	AMO1	NORMAL	G	G	NA	NA	NA	NA	NA	NA	NA	NA	NA	NA	NA	NA	NA	NA	NA	c.1166C>T	p.Thr389Met	p.T389M	ENST00000409021	7/21	NA	NA	NA	NA	NA	NA	JAKMIP1,missense_variant,p.Thr389Met,ENST00000409021,NM_001099433.1;JAKMIP1,missense_variant,p.Thr389Met,ENST00000282924,NM_144720.3;JAKMIP1,missense_variant,p.Thr224Met,ENST00000409371,;JAKMIP1,missense_variant,p.Thr389Met,ENST00000409831,;JAKMIP1,missense_variant,p.Thr224Met,ENST00000410077,;JAKMIP1,non_coding_transcript_exon_variant,,ENST00000457227,;JAKMIP1,missense_variant,p.Thr389Met,ENST00…	A	ENSG00000152969	ENST00000409021	Transcript
GPR125	166647	.	GRCh37	4	22446703	22446703	+	Missense_Mutation	SNP	C	C	T	rs147390035	NA	AMO1	NORMAL	C	C	NA	NA	NA	NA	NA	NA	NA	NA	NA	NA	NA	NA	NA	NA	NA	c.599G>A	p.Arg200His	p.R200H	ENST00000334304	6/19	NA	NA	NA	NA	NA	NA	GPR125,missense_variant,p.Arg200His,ENST00000334304,NM_145290.3;GPR125,missense_variant,p.Arg200His,ENST00000502482,;GPR125,5_prime_UTR_variant,,ENST00000514129,;GPR125,upstream_gene_variant,,ENST00000508133,;GPR125,non_coding_transcript_exon_variant,,ENST00000282943,;GPR125,non_coding_transcript_exon_variant,,ENST00000506133,;GPR125,non_coding_transcript_exon_variant,,ENST00000513385,;GPR125,dow…	T	ENSG00000152990	ENST00000334304	Transcript
FAM114A1	92689	.	GRCh37	4	38930892	38930892	+	Missense_Mutation	SNP	C	C	T	rs199734440	NA	AMO1	NORMAL	C	C	NA	NA	NA	NA	NA	NA	NA	NA	NA	NA	NA	NA	NA	NA	NA	c.1099C>T	p.Arg367Cys	p.R367C	ENST00000358869	10/15	NA	NA	NA	NA	NA	NA	FAM114A1,missense_variant,p.Arg367Cys,ENST00000358869,NM_138389.2;FAM114A1,missense_variant,p.Arg160Cys,ENST00000515037,;FAM114A1,non_coding_transcript_exon_variant,,ENST00000508737,;FAM114A1,non_coding_transcript_exon_variant,,ENST00000512889,;	T	ENSG00000197712	ENST00000358869	Transcript
YIPF7	285525	.	GRCh37	4	44653585	44653585	+	Missense_Mutation	SNP	T	T	C	novel	NA	AMO1	NORMAL	T	T	NA	NA	NA	NA	NA	NA	NA	NA	NA	NA	NA	NA	NA	NA	NA	c.57A>G	p.Ile19Met	p.I19M	ENST00000332990	1/6	NA	NA	NA	NA	NA	NA	YIPF7,missense_variant,p.Ile19Met,ENST00000332990,NM_182592.2;YIPF7,5_prime_UTR_variant,,ENST00000415895,;YIPF7,intron_variant,,ENST00000508947,;YIPF7,non_coding_transcript_exon_variant,,ENST00000510035,;YIPF7,non_coding_transcript_exon_variant,,ENST00000502794,;	C	ENSG00000177752	ENST00000332990	Transcript
TET2	54790	.	GRCh37	4	106157485	106157485	+	Missense_Mutation	SNP	G	G	A	rs747398674	NA	AMO1	NORMAL	G	G	NA	NA	NA	NA	NA	NA	NA	NA	NA	NA	NA	NA	NA	NA	NA	c.2386G>A	p.Glu796Lys	p.E796K	ENST00000540549	3/11	NA	NA	NA	NA	NA	NA	TET2,missense_variant,p.Glu817Lys,ENST00000513237,;TET2,missense_variant,p.Glu796Lys,ENST00000540549,;TET2,missense_variant,p.Glu796Lys,ENST00000545826,;TET2,missense_variant,p.Glu796Lys,ENST00000380013,NM_001127208.2;TET2,missense_variant,p.Glu796Lys,ENST00000305737,NM_017628.4;TET2,missense_variant,p.Glu796Lys,ENST00000394764,;TET2,missense_variant,p.Glu796Lys,ENST00000413648,;TET2,downstream_g…	A	ENSG00000168769	ENST00000540549	Transcript
TET2	54790	.	GRCh37	4	106162585	106162585	+	Missense_Mutation	SNP	A	A	T	novel	NA	AMO1	NORMAL	A	A	NA	NA	NA	NA	NA	NA	NA	NA	NA	NA	NA	NA	NA	NA	NA	c.3499A>T	p.Arg1167Trp	p.R1167W	ENST00000540549	4/11	NA	NA	NA	NA	NA	NA	TET2,missense_variant,p.Arg1188Trp,ENST00000513237,;TET2,missense_variant,p.Arg1167Trp,ENST00000540549,;TET2,missense_variant,p.Arg1167Trp,ENST00000380013,NM_001127208.2;TET2,missense_variant,p.Arg1167Trp,ENST00000413648,;TET2,3_prime_UTR_variant,,ENST00000305737,NM_017628.4;TET2,3_prime_UTR_variant,,ENST00000394764,;TET2,intron_variant,,ENST00000545826,;TET2,intron_variant,,ENST00000265149,;	T	ENSG00000168769	ENST00000540549	Transcript
TET2	54790	.	GRCh37	4	106196762	106196762	+	Nonsense_Mutation	SNP	C	C	T	novel	NA	AMO1	NORMAL	C	C	NA	NA	NA	NA	NA	NA	NA	NA	NA	NA	NA	NA	NA	NA	NA	c.5095C>T	p.Gln1699Ter	p.Q1699*	ENST00000540549	11/11	NA	NA	NA	NA	NA	NA	TET2,stop_gained,p.Gln1720Ter,ENST00000513237,;TET2,stop_gained,p.Gln1699Ter,ENST00000540549,;TET2,stop_gained,p.Gln1699Ter,ENST00000380013,NM_001127208.2;TET2,3_prime_UTR_variant,,ENST00000545826,;TET2,3_prime_UTR_variant,,ENST00000265149,;	T	ENSG00000168769	ENST00000540549	Transcript
CFI	3426	.	GRCh37	4	110682728	110682728	+	Missense_Mutation	SNP	T	T	G	rs145769028	NA	AMO1	NORMAL	T	T	NA	NA	NA	NA	NA	NA	NA	NA	NA	NA	NA	NA	NA	NA	NA	c.603A>C	p.Arg201Ser	p.R201S	ENST00000394634	4/13	NA	NA	NA	NA	NA	NA	CFI,missense_variant,p.Arg201Ser,ENST00000394634,NM_000204.3;CFI,missense_variant,p.Arg201Ser,ENST00000394635,;CFI,missense_variant,p.Arg201Ser,ENST00000512148,;CFI,downstream_gene_variant,,ENST00000510800,;CFI,non_coding_transcript_exon_variant,,ENST00000504853,;	G	ENSG00000205403	ENST00000394634	Transcript
KIAA1109	84162	.	GRCh37	4	123165106	123165106	+	Missense_Mutation	SNP	A	A	G	rs766439297	NA	AMO1	NORMAL	A	A	NA	NA	NA	NA	NA	NA	NA	NA	NA	NA	NA	NA	NA	NA	NA	c.4840A>G	p.Arg1614Gly	p.R1614G	ENST00000264501	31/86	NA	NA	NA	NA	NA	NA	KIAA1109,missense_variant,p.Arg1614Gly,ENST00000264501,;KIAA1109,missense_variant,p.Arg1614Gly,ENST00000388738,NM_015312.3;KIAA1109,missense_variant,p.Arg1614Gly,ENST00000455637,;KIAA1109,missense_variant,p.Arg187Gly,ENST00000446180,;KIAA1109,downstream_gene_variant,,ENST00000424425,;KIAA1109,downstream_gene_variant,,ENST00000495260,;KIAA1109,upstream_gene_variant,,ENST00000470182,;	G	ENSG00000138688	ENST00000264501	Transcript
PABPC4L	132430	.	GRCh37	4	135122282	135122282	+	Missense_Mutation	SNP	G	G	T	novel	NA	AMO1	NORMAL	G	G	NA	NA	NA	NA	NA	NA	NA	NA	NA	NA	NA	NA	NA	NA	NA	c.67C>A	p.Pro23Thr	p.P23T	ENST00000529122	2/2	NA	NA	NA	NA	NA	NA	PABPC4L,missense_variant,p.Pro23Thr,ENST00000529122,NM_001114734.1;PABPC4L,5_prime_UTR_variant,,ENST00000421491,;,regulatory_region_variant,,ENSR00001249793,;	T	ENSG00000254535	ENST00000529122	Transcript
TRIM60	166655	.	GRCh37	4	165961271	165961271	+	Missense_Mutation	SNP	G	G	C	novel	NA	AMO1	NORMAL	G	G	NA	NA	NA	NA	NA	NA	NA	NA	NA	NA	NA	NA	NA	NA	NA	c.47G>C	p.Cys16Ser	p.C16S	ENST00000512596	3/3	NA	NA	NA	NA	NA	NA	TRIM60,missense_variant,p.Cys16Ser,ENST00000512596,NM_152620.2;TRIM60,missense_variant,p.Cys16Ser,ENST00000508504,;TRIM60,missense_variant,p.Cys16Ser,ENST00000341062,;TRIM60,missense_variant,p.Cys16Ser,ENST00000507119,;	C	ENSG00000176979	ENST00000512596	Transcript
NEIL3	55247	.	GRCh37	4	178274548	178274548	+	Missense_Mutation	SNP	G	G	A	rs766906835	NA	AMO1	NORMAL	G	G	NA	NA	NA	NA	NA	NA	NA	NA	NA	NA	NA	NA	NA	NA	NA	c.1126G>A	p.Glu376Lys	p.E376K	ENST00000264596	8/10	NA	NA	NA	NA	NA	NA	NEIL3,missense_variant,p.Glu376Lys,ENST00000264596,NM_018248.2;RP11-376O6.2,intron_variant,,ENST00000506895,;NEIL3,3_prime_UTR_variant,,ENST00000513321,;	A	ENSG00000109674	ENST00000264596	Transcript
DUX4L4	652301	.	GRCh37	4	191003210	191003210	+	Missense_Mutation	SNP	G	G	T	rs201426413	NA	AMO1	NORMAL	G	G	NA	NA	NA	NA	NA	NA	NA	NA	NA	NA	NA	NA	NA	NA	NA	c.1121G>T	p.Gly374Val	p.G374V	ENST00000538692	1/1	NA	NA	NA	NA	NA	NA	DUX4L4,missense_variant,p.Gly374Val,ENST00000538692,NM_001177376.2;DUX4L4,missense_variant,p.Gly313Val,ENST00000554637,;DUX4L4,intron_variant,,ENST00000604656,;DUX4L5,downstream_gene_variant,,ENST00000554668,NM_001127389.2;DUX4,upstream_gene_variant,,ENST00000556625,NM_033178.4;DUX4L5,downstream_gene_variant,,ENST00000557283,;DUX4,upstream_gene_variant,,ENST00000554285,;DUX4L5,downstream_gene_var…	T	ENSG00000258834	ENST00000538692	Transcript
DUX4L4	652301	.	GRCh37	4	191003255	191003255	+	Missense_Mutation	SNP	G	G	C	novel	NA	AMO1	NORMAL	G	G	NA	NA	NA	NA	NA	NA	NA	NA	NA	NA	NA	NA	NA	NA	NA	c.1166G>C	p.Gly389Ala	p.G389A	ENST00000538692	1/1	NA	NA	NA	NA	NA	NA	DUX4L4,missense_variant,p.Gly389Ala,ENST00000538692,NM_001177376.2;DUX4L4,missense_variant,p.Gly328Ala,ENST00000554637,;DUX4L4,intron_variant,,ENST00000604656,;DUX4L5,downstream_gene_variant,,ENST00000554668,NM_001127389.2;DUX4,upstream_gene_variant,,ENST00000556625,NM_033178.4;DUX4L5,downstream_gene_variant,,ENST00000557283,;DUX4,upstream_gene_variant,,ENST00000554285,;DUX4L5,downstream_gene_var…	C	ENSG00000258834	ENST00000538692	Transcript
TPPP	11076	.	GRCh37	5	678046	678046	+	Missense_Mutation	SNP	C	C	T	rs770643131	NA	AMO1	NORMAL	C	C	NA	NA	NA	NA	NA	NA	NA	NA	NA	NA	NA	NA	NA	NA	NA	c.130G>A	p.Ala44Thr	p.A44T	ENST00000360578	2/4	NA	NA	NA	NA	NA	NA	TPPP,missense_variant,p.Ala44Thr,ENST00000360578,NM_007030.2;CTD-2589H19.6,downstream_gene_variant,,ENST00000607068,;	T	ENSG00000171368	ENST00000360578	Transcript
MYO10	4651	.	GRCh37	5	16676196	16676196	+	Missense_Mutation	SNP	T	T	C	rs370259877	NA	AMO1	NORMAL	T	T	NA	NA	NA	NA	NA	NA	NA	NA	NA	NA	NA	NA	NA	NA	NA	c.4610A>G	p.His1537Arg	p.H1537R	ENST00000513610	34/41	NA	NA	NA	NA	NA	NA	MYO10,missense_variant,p.His1537Arg,ENST00000513610,NM_012334.2;MYO10,missense_variant,p.His876Arg,ENST00000515803,;MYO10,missense_variant,p.His894Arg,ENST00000274203,;MYO10,missense_variant,p.His894Arg,ENST00000427430,;MYO10,missense_variant,p.His876Arg,ENST00000505695,;	C	ENSG00000145555	ENST00000513610	Transcript
SPEF2	79925	.	GRCh37	5	35807041	35807041	+	Missense_Mutation	SNP	A	A	G	novel	NA	AMO1	NORMAL	A	A	NA	NA	NA	NA	NA	NA	NA	NA	NA	NA	NA	NA	NA	NA	NA	c.5243A>G	p.Asn1748Ser	p.N1748S	ENST00000356031	35/37	NA	NA	NA	NA	NA	NA	SPEF2,missense_variant,p.Asn1743Ser,ENST00000440995,;SPEF2,missense_variant,p.Asn1748Ser,ENST00000356031,NM_024867.3;SPEF2,missense_variant,p.Asn545Ser,ENST00000303129,;CTD-2113L7.1,intron_variant,,ENST00000510433,;SPEF2,3_prime_UTR_variant,,ENST00000506526,;SPEF2,3_prime_UTR_variant,,ENST00000513078,;	G	ENSG00000152582	ENST00000356031	Transcript
SEPP1	6414	.	GRCh37	5	42807018	42807018	+	Missense_Mutation	SNP	A	A	T	novel	NA	AMO1	NORMAL	A	A	NA	NA	NA	NA	NA	NA	NA	NA	NA	NA	NA	NA	NA	NA	NA	c.396T>A	p.Asp132Glu	p.D132E	ENST00000514985	3/5	NA	NA	NA	NA	NA	NA	SEPP1,missense_variant,p.Asp132Glu,ENST00000514985,NM_005410.2;SEPP1,missense_variant,p.Asp132Glu,ENST00000506577,;SEPP1,missense_variant,p.Asp132Glu,ENST00000511224,NM_001085486.1;SEPP1,missense_variant,p.Asp132Glu,ENST00000514218,;SEPP1,missense_variant,p.Asp132Glu,ENST00000510965,;SEPP1,intron_variant,,ENST00000507920,;CCDC152,downstream_gene_variant,,ENST00000361970,NM_001134848.1;CTD-2325A15…	T	ENSG00000250722	ENST00000514985	Transcript
BDP1	55814	.	GRCh37	5	70754475	70754475	+	Missense_Mutation	SNP	A	A	T	rs150188040	NA	AMO1	NORMAL	A	A	NA	NA	NA	NA	NA	NA	NA	NA	NA	NA	NA	NA	NA	NA	NA	c.282A>T	p.Arg94Ser	p.R94S	ENST00000358731	2/39	NA	NA	NA	NA	NA	NA	BDP1,missense_variant,p.Arg94Ser,ENST00000358731,NM_018429.2;BDP1,5_prime_UTR_variant,,ENST00000380675,;BDP1,non_coding_transcript_exon_variant,,ENST00000508917,;	T	ENSG00000145734	ENST00000358731	Transcript
BDP1	55814	.	GRCh37	5	70849136	70849136	+	Missense_Mutation	SNP	T	T	G	rs141398694	NA	AMO1	NORMAL	T	T	NA	NA	NA	NA	NA	NA	NA	NA	NA	NA	NA	NA	NA	NA	NA	c.7189T>G	p.Tyr2397Asp	p.Y2397D	ENST00000358731	35/39	NA	NA	NA	NA	NA	NA	BDP1,missense_variant,p.Tyr2397Asp,ENST00000358731,NM_018429.2;BDP1,3_prime_UTR_variant,,ENST00000380675,;BDP1,missense_variant,p.Tyr419Asp,ENST00000525844,;BDP1,3_prime_UTR_variant,,ENST00000514903,;	G	ENSG00000145734	ENST00000358731	Transcript
FOXD1	2297	.	GRCh37	5	72742996	72742996	+	Missense_Mutation	SNP	C	C	T	novel	NA	AMO1	NORMAL	C	C	NA	NA	NA	NA	NA	NA	NA	NA	NA	NA	NA	NA	NA	NA	NA	c.1192G>A	p.Gly398Ser	p.G398S	ENST00000499003	1/1	NA	NA	NA	NA	NA	NA	FOXD1,missense_variant,p.Gly398Ser,ENST00000499003,NM_004472.2;RP11-79P5.7,upstream_gene_variant,,ENST00000512310,;RP11-79P5.2,downstream_gene_variant,,ENST00000514661,;FOXD1,upstream_gene_variant,,ENST00000513595,;,regulatory_region_variant,,ENSR00001410578,;AC099522.1,non_coding_transcript_exon_variant,,ENST00000328926,;	T	ENSG00000251493	ENST00000499003	Transcript
ANKRD31	256006	.	GRCh37	5	74433709	74433709	+	Missense_Mutation	SNP	T	T	A	novel	NA	AMO1	NORMAL	T	T	NA	NA	NA	NA	NA	NA	NA	NA	NA	NA	NA	NA	NA	NA	NA	c.3848A>T	p.His1283Leu	p.H1283L	ENST00000506364	17/26	NA	NA	NA	NA	NA	NA	ANKRD31,missense_variant,p.His1283Leu,ENST00000506364,;ANKRD31,missense_variant,p.His1226Leu,ENST00000274361,NM_001164443.1;ANKRD31,non_coding_transcript_exon_variant,,ENST00000504022,;	A	ENSG00000145700	ENST00000506364	Transcript
WDR41	55255	.	GRCh37	5	76729005	76729010	+	In_Frame_Del	DEL	TAATCT	TAATCT	-	rs78148217	NA	AMO1	NORMAL	TAATCT	TAATCT	NA	NA	NA	NA	NA	NA	NA	NA	NA	NA	NA	NA	NA	NA	NA	c.1330_1335delAGATTA	p.Arg444_Leu445del	p.R444_L445del	ENST00000296679	13/13	NA	NA	NA	NA	NA	NA	WDR41,inframe_deletion,p.Arg444_Leu445del,ENST00000296679,NM_018268.2;WDR41,inframe_deletion,p.Arg389_Leu390del,ENST00000507029,;WDR41,inframe_deletion,p.Arg190_Leu191del,ENST00000414719,;WDR41,inframe_deletion,p.Arg379_Leu380del,ENST00000515253,;PDE8B,downstream_gene_variant,,ENST00000264917,NM_003719.3;PDE8B,downstream_gene_variant,,ENST00000505283,;WDR41,downstream_gene_variant,,ENST0000050765…	-	ENSG00000164253	ENST00000296679	Transcript
CMYA5	202333	.	GRCh37	5	79029004	79029004	+	Missense_Mutation	SNP	G	G	T	rs768441814	NA	AMO1	NORMAL	G	G	NA	NA	NA	NA	NA	NA	NA	NA	NA	NA	NA	NA	NA	NA	NA	c.4416G>T	p.Leu1472Phe	p.L1472F	ENST00000446378	2/13	NA	NA	NA	NA	NA	NA	CMYA5,missense_variant,p.Leu1472Phe,ENST00000446378,NM_153610.3;CMYA5,upstream_gene_variant,,ENST00000506603,;	T	ENSG00000164309	ENST00000446378	Transcript
SSBP2	23635	.	GRCh37	5	80724487	80724487	+	Missense_Mutation	SNP	T	T	C	rs190396546	NA	AMO1	NORMAL	T	T	NA	NA	NA	NA	NA	NA	NA	NA	NA	NA	NA	NA	NA	NA	NA	c.973A>G	p.Met325Val	p.M325V	ENST00000320672	16/17	NA	NA	NA	NA	NA	NA	SSBP2,missense_variant,p.Met325Val,ENST00000320672,NM_001256732.1,NM_001256733.1,NM_012446.3;SSBP2,missense_variant,p.Met295Val,ENST00000514493,NM_001256735.1,NM_001256734.1;SSBP2,missense_variant,p.Met305Val,ENST00000505980,;SSBP2,missense_variant,p.Met303Val,ENST00000515395,;SSBP2,missense_variant,p.Met239Val,ENST00000504985,;SSBP2,missense_variant,p.Met228Val,ENST00000512923,;SSBP2,intron_vari…	C	ENSG00000145687	ENST00000320672	Transcript
ANKRD32	84250	.	GRCh37	5	94030813	94030813	+	Missense_Mutation	SNP	G	G	A	rs202230216	NA	AMO1	NORMAL	G	G	NA	NA	NA	NA	NA	NA	NA	NA	NA	NA	NA	NA	NA	NA	NA	c.2973G>A	p.Met991Ile	p.M991I	ENST00000265140	21/21	NA	NA	NA	NA	NA	NA	ANKRD32,missense_variant,p.Met991Ile,ENST00000265140,NM_032290.3;ANKRD32,intron_variant,,ENST00000493934,;ANKRD32,non_coding_transcript_exon_variant,,ENST00000450932,;ANKRD32,downstream_gene_variant,,ENST00000475916,;	A	ENSG00000133302	ENST00000265140	Transcript
SMAD5	4090	.	GRCh37	5	135489498	135489498	+	Nonsense_Mutation	SNP	C	T	T	novel	NA	AMO1	NORMAL	C	C	NA	NA	NA	NA	NA	NA	NA	NA	NA	NA	NA	NA	NA	NA	NA	c.49C>T	p.Arg17Ter	p.R17*	ENST00000545279	3/9	NA	NA	NA	NA	NA	NA	SMAD5,stop_gained,p.Arg17Ter,ENST00000545279,NM_001001419.1,NM_005903.5;SMAD5,stop_gained,p.Arg17Ter,ENST00000545620,NM_001001420.1;SMAD5,stop_gained,p.Arg17Ter,ENST00000511116,;SMAD5,stop_gained,p.Arg17Ter,ENST00000507118,;SMAD5,stop_gained,p.Arg17Ter,ENST00000506223,;SMAD5,downstream_gene_variant,,ENST00000509297,;SMAD5,downstream_gene_variant,,ENST00000515005,;SMAD5,non_coding_transcript_exon_…	T	ENSG00000113658	ENST00000545279	Transcript
PCDHA1	56147	.	GRCh37	5	140167220	140167220	+	Missense_Mutation	SNP	A	A	C	rs3733712	NA	AMO1	NORMAL	A	A	NA	NA	NA	NA	NA	NA	NA	NA	NA	NA	NA	NA	NA	NA	NA	c.1345A>C	p.Asn449His	p.N449H	ENST00000504120	1/4	NA	NA	NA	NA	NA	NA	PCDHA1,missense_variant,p.Asn449His,ENST00000504120,NM_018900.2;PCDHA1,missense_variant,p.Asn449His,ENST00000394633,NM_031411.1;PCDHA1,missense_variant,p.Asn449His,ENST00000378133,NM_031410.1;	C	ENSG00000204970	ENST00000504120	Transcript
PCDHA11	56138	.	GRCh37	5	140248761	140248761	+	Missense_Mutation	SNP	G	G	C	rs200962401	NA	AMO1	NORMAL	G	G	NA	NA	NA	NA	NA	NA	NA	NA	NA	NA	NA	NA	NA	NA	NA	c.73G>C	p.Glu25Gln	p.E25Q	ENST00000398640	1/4	NA	NA	NA	NA	NA	NA	PCDHA11,missense_variant,p.Glu25Gln,ENST00000398640,NM_018902.3;PCDHA9,intron_variant,,ENST00000532602,NM_031857.1;PCDHA6,intron_variant,,ENST00000529310,NM_018909.2,NM_031849.1,NM_031848.2;PCDHA1,intron_variant,,ENST00000504120,NM_018900.2;PCDHA3,intron_variant,,ENST00000522353,NM_018906.2;PCDHA8,intron_variant,,ENST00000531613,NM_018911.2;PCDHA10,intron_variant,,ENST00000307360,NM_018901.2;PCDH…	C	ENSG00000249158	ENST00000398640	Transcript
PDGFRB	5159	.	GRCh37	5	149497346	149497346	+	Missense_Mutation	SNP	C	C	T	rs75748462	NA	AMO1	NORMAL	C	C	NA	NA	NA	NA	NA	NA	NA	NA	NA	NA	NA	NA	NA	NA	NA	c.2972G>A	p.Arg991His	p.R991H	ENST00000261799	22/23	NA	NA	NA	NA	NA	NA	PDGFRB,missense_variant,p.Arg991His,ENST00000261799,NM_002609.3;CSF1R,upstream_gene_variant,,ENST00000286301,NM_005211.3,NM_001288705.1;CSF1R,upstream_gene_variant,,ENST00000511344,;PDGFRB,downstream_gene_variant,,ENST00000519575,;PDGFRB,upstream_gene_variant,,ENST00000520851,;PDGFRB,downstream_gene_variant,,ENST00000521723,;PDGFRB,3_prime_UTR_variant,,ENST00000520579,;,regulatory_region_variant,…	T	ENSG00000113721	ENST00000261799	Transcript
NEDD9	4739	.	GRCh37	6	11306230	11306230	+	Missense_Mutation	SNP	T	T	C	rs185774574	NA	AMO1	NORMAL	T	T	NA	NA	NA	NA	NA	NA	NA	NA	NA	NA	NA	NA	NA	NA	NA	c.7A>G	p.Thr3Ala	p.T3A	ENST00000504387	2/8	NA	NA	NA	NA	NA	NA	NEDD9,missense_variant,p.Thr3Ala,ENST00000504387,NM_001142393.1;NEDD9,missense_variant,p.Thr3Ala,ENST00000397378,;NEDD9,5_prime_UTR_variant,,ENST00000513989,;NEDD9,5_prime_UTR_variant,,ENST00000508546,;NEDD9,non_coding_transcript_exon_variant,,ENST00000504634,;NEDD9,non_coding_transcript_exon_variant,,ENST00000459670,;NEDD9,missense_variant,p.Thr3Ala,ENST00000448183,;NEDD9,non_coding_transcript_e…	C	ENSG00000111859	ENST00000504387	Transcript
HIVEP1	3096	.	GRCh37	6	12163900	12163900	+	Missense_Mutation	SNP	G	G	C	novel	NA	AMO1	NORMAL	G	G	NA	NA	NA	NA	NA	NA	NA	NA	NA	NA	NA	NA	NA	NA	NA	c.7363G>C	p.Ala2455Pro	p.A2455P	ENST00000379388	9/9	NA	NA	NA	NA	NA	NA	HIVEP1,missense_variant,p.Ala2455Pro,ENST00000379388,NM_002114.2;HIVEP1,missense_variant,p.Ala320Pro,ENST00000541134,;HIVEP1,downstream_gene_variant,,ENST00000442081,;HIVEP1,3_prime_UTR_variant,,ENST00000399469,;	C	ENSG00000095951	ENST00000379388	Transcript
CD83	9308	.	GRCh37	6	14133894	14133894	+	Missense_Mutation	SNP	C	C	T	rs201764790	NA	AMO1	NORMAL	C	C	NA	NA	NA	NA	NA	NA	NA	NA	NA	NA	NA	NA	NA	NA	NA	c.397C>T	p.Arg133Cys	p.R133C	ENST00000379153	4/5	NA	NA	NA	NA	NA	NA	CD83,missense_variant,p.Arg133Cys,ENST00000379153,NM_001040280.1,NM_004233.3,NM_001251901.1;	T	ENSG00000112149	ENST00000379153	Transcript
FAM8A1	51439	.	GRCh37	6	17601239	17601239	+	Missense_Mutation	SNP	C	C	T	rs754516420	NA	AMO1	NORMAL	C	C	NA	NA	NA	NA	NA	NA	NA	NA	NA	NA	NA	NA	NA	NA	NA	c.599C>T	p.Ala200Val	p.A200V	ENST00000259963	1/5	NA	NA	NA	NA	NA	NA	FAM8A1,missense_variant,p.Ala200Val,ENST00000259963,NM_016255.2;,regulatory_region_variant,,ENSR00001212595,;	T	ENSG00000137414	ENST00000259963	Transcript
HIST1H2BK	85236	.	GRCh37	6	27114313	27114313	+	Missense_Mutation	SNP	T	T	C	novel	NA	AMO1	NORMAL	T	T	NA	NA	NA	NA	NA	NA	NA	NA	NA	NA	NA	NA	NA	NA	NA	c.265A>G	p.Thr89Ala	p.T89A	ENST00000396891	1/2	NA	NA	NA	NA	NA	NA	HIST1H2BK,missense_variant,p.Thr89Ala,ENST00000396891,NM_080593.2;HIST1H2BK,missense_variant,p.Thr89Ala,ENST00000356950,;HIST1H2AH,upstream_gene_variant,,ENST00000377459,NM_080596.2;MIR3143,upstream_gene_variant,,ENST00000584253,;,regulatory_region_variant,,ENSR00001494296,;	C	ENSG00000197903	ENST00000396891	Transcript
PRSS16	10279	.	GRCh37	6	27220722	27220722	+	Missense_Mutation	SNP	G	G	A	rs749022210	NA	AMO1	NORMAL	G	G	NA	NA	NA	NA	NA	NA	NA	NA	NA	NA	NA	NA	NA	NA	NA	c.1144G>A	p.Gly382Ser	p.G382S	ENST00000230582	9/12	NA	NA	NA	NA	NA	NA	PRSS16,missense_variant,p.Gly382Ser,ENST00000230582,NM_005865.3;PRSS16,missense_variant,p.Gly125Ser,ENST00000421826,;PRSS16,missense_variant,p.Gly161Ser,ENST00000475106,;PRSS16,missense_variant,p.Gly135Ser,ENST00000485993,;PRSS16,non_coding_transcript_exon_variant,,ENST00000484493,;PRSS16,non_coding_transcript_exon_variant,,ENST00000468138,;PRSS16,non_coding_transcript_exon_variant,,ENST000004597…	A	ENSG00000112812	ENST00000230582	Transcript
TAP1	6890	.	GRCh37	6	32816508	32816508	+	Missense_Mutation	SNP	G	G	A	rs757680391	NA	AMO1	NORMAL	G	G	NA	NA	NA	NA	NA	NA	NA	NA	NA	NA	NA	NA	NA	NA	NA	c.1667C>T	p.Pro556Leu	p.P556L	ENST00000354258	7/11	NA	NA	NA	NA	NA	NA	TAP1,missense_variant,p.Pro556Leu,ENST00000354258,NM_000593.5;TAP1,missense_variant,p.Pro295Leu,ENST00000425148,;PSMB9,intron_variant,,ENST00000395330,;PSMB9,intron_variant,,ENST00000414474,;PSMB8,upstream_gene_variant,,ENST00000374881,NM_004159.4;PSMB8,upstream_gene_variant,,ENST00000374882,NM_148919.3;PSMB8,upstream_gene_variant,,ENST00000395339,;TAPSAR1,downstream_gene_variant,,ENST00000453426…	A	ENSG00000168394	ENST00000354258	Transcript
ANKS1A	23294	.	GRCh37	6	34857302	34857303	+	In_Frame_Ins	INS	-	-	GGCGGC	rs753890941	NA	AMO1	NORMAL	-	-	NA	NA	NA	NA	NA	NA	NA	NA	NA	NA	NA	NA	NA	NA	NA	c.133_138dupGGCGGC	p.Gly45_Gly46dup	p.G45_G46dup	ENST00000360359	1/24	NA	NA	NA	NA	NA	NA	ANKS1A,inframe_insertion,p.Gly45_Gly46dup,ENST00000360359,NM_015245.2;ANKS1A,inframe_insertion,p.Gly45_Gly46dup,ENST00000535627,;TAF11,upstream_gene_variant,,ENST00000361288,NM_005643.3;TAF11,upstream_gene_variant,,ENST00000420584,NM_001270488.1;,regulatory_region_variant,,ENSR00001215035,;,TF_binding_site_variant,,MA0162.2,;	GGCGGC	ENSG00000064999	ENST00000360359	Transcript
ZNF76	7629	.	GRCh37	6	35260345	35260345	+	Missense_Mutation	SNP	G	G	A	rs143517301	NA	AMO1	NORMAL	G	G	NA	NA	NA	NA	NA	NA	NA	NA	NA	NA	NA	NA	NA	NA	NA	c.946G>A	p.Val316Ile	p.V316I	ENST00000373953	10/14	NA	NA	NA	NA	NA	NA	ZNF76,missense_variant,p.Val316Ile,ENST00000373953,NM_003427.3;ZNF76,missense_variant,p.Val290Ile,ENST00000440666,;ZNF76,missense_variant,p.Val316Ile,ENST00000339411,;ZNF76,missense_variant,p.Val316Ile,ENST00000469195,;ZNF76,upstream_gene_variant,,ENST00000498555,;ZNF76,3_prime_UTR_variant,,ENST00000229405,;ZNF76,non_coding_transcript_exon_variant,,ENST00000479226,;ZNF76,downstream_gene_variant,,…	A	ENSG00000065029	ENST00000373953	Transcript
TEAD3	7005	.	GRCh37	6	35452377	35452377	+	Missense_Mutation	SNP	T	T	A	novel	NA	AMO1	NORMAL	T	T	NA	NA	NA	NA	NA	NA	NA	NA	NA	NA	NA	NA	NA	NA	NA	c.227A>T	p.Tyr76Phe	p.Y76F	ENST00000338863	3/13	NA	NA	NA	NA	NA	NA	TEAD3,missense_variant,p.Tyr76Phe,ENST00000338863,NM_003214.3;TEAD3,intron_variant,,ENST00000402886,;TEAD3,upstream_gene_variant,,ENST00000433586,;	A	ENSG00000007866	ENST00000338863	Transcript
CPNE5	57699	.	GRCh37	6	36712044	36712044	+	Splice_Site	SNP	C	C	T	novel	NA	AMO1	NORMAL	C	C	NA	NA	NA	NA	NA	NA	NA	NA	NA	NA	NA	NA	NA	NA	NA	c.1489+1G>A		p.X497_splice	ENST00000244751		NA	NA	NA	NA	NA	NA	CPNE5,splice_donor_variant,,ENST00000244751,NM_020939.1;CPNE5,splice_donor_variant,,ENST00000393189,;CPNE5,splice_donor_variant,,ENST00000459703,;CPNE5,downstream_gene_variant,,ENST00000493411,;,regulatory_region_variant,,ENSR00001780955,;	T	ENSG00000124772	ENST00000244751	Transcript
DST	667	.	GRCh37	6	56394455	56394455	+	Missense_Mutation	SNP	C	C	T	rs186699708	NA	AMO1	NORMAL	C	C	NA	NA	NA	NA	NA	NA	NA	NA	NA	NA	NA	NA	NA	NA	NA	c.9517G>A	p.Asp3173Asn	p.D3173N	ENST00000244364	47/84	NA	NA	NA	NA	NA	NA	DST,missense_variant,p.Asp5765Asn,ENST00000370754,;DST,missense_variant,p.Asp5587Asn,ENST00000370769,;DST,missense_variant,p.Asp5261Asn,ENST00000446842,;DST,missense_variant,p.Asp3499Asn,ENST00000421834,;DST,missense_variant,p.Asp3173Asn,ENST00000244364,NM_015548.4;DST,3_prime_UTR_variant,,ENST00000312431,;DST,intron_variant,,ENST00000361203,;DST,intron_variant,,ENST00000370788,NM_001144769.2,NM_…	T	ENSG00000151914	ENST00000244364	Transcript
KIAA1586	57691	.	GRCh37	6	56919384	56919387	+	Frame_Shift_Del	DEL	TAGT	TAGT	-	rs538821371	NA	AMO1	NORMAL	TAGT	TAGT	NA	NA	NA	NA	NA	NA	NA	NA	NA	NA	NA	NA	NA	NA	NA	c.2090_2093delTTAG	p.Val697AlafsTer16	p.V697Afs*16	ENST00000370733	4/4	NA	NA	NA	NA	NA	NA	KIAA1586,frameshift_variant,p.Val697AlafsTer16,ENST00000370733,NM_020931.2,NM_001286275.1,NM_001286276.1;KIAA1586,frameshift_variant,p.Val670AlafsTer16,ENST00000545356,NM_001286274.1;KIAA1586,downstream_gene_variant,,ENST00000488682,;	-	ENSG00000168116	ENST00000370733	Transcript
CD109	135228	.	GRCh37	6	74491002	74491002	+	Missense_Mutation	SNP	G	G	T	rs7742662	NA	AMO1	NORMAL	G	G	NA	NA	NA	NA	NA	NA	NA	NA	NA	NA	NA	NA	NA	NA	NA	c.1923G>T	p.Leu641Phe	p.L641F	ENST00000287097	17/33	NA	NA	NA	NA	NA	NA	CD109,missense_variant,p.Leu641Phe,ENST00000437994,NM_133493.3,NM_001159587.1;CD109,missense_variant,p.Leu564Phe,ENST00000422508,NM_001159588.1;CD109,missense_variant,p.Leu641Phe,ENST00000287097,;	T	ENSG00000156535	ENST00000287097	Transcript
FILIP1	27145	.	GRCh37	6	76023677	76023677	+	Missense_Mutation	SNP	G	G	A	rs773434591	NA	AMO1	NORMAL	G	G	NA	NA	NA	NA	NA	NA	NA	NA	NA	NA	NA	NA	NA	NA	NA	c.1871C>T	p.Pro624Leu	p.P624L	ENST00000237172	5/6	NA	NA	NA	NA	NA	NA	FILIP1,missense_variant,p.Pro624Leu,ENST00000393004,;FILIP1,missense_variant,p.Pro624Leu,ENST00000237172,NM_015687.2;FILIP1,missense_variant,p.Pro525Leu,ENST00000370020,;FILIP1,non_coding_transcript_exon_variant,,ENST00000498523,;	A	ENSG00000118407	ENST00000237172	Transcript
BACH2	60468	.	GRCh37	6	90642333	90642333	+	Missense_Mutation	SNP	C	C	T	rs760300804	NA	AMO1	NORMAL	C	C	NA	NA	NA	NA	NA	NA	NA	NA	NA	NA	NA	NA	NA	NA	NA	c.2320G>A	p.Ala774Thr	p.A774T	ENST00000257749	9/9	NA	NA	NA	NA	NA	NA	BACH2,missense_variant,p.Ala774Thr,ENST00000257749,NM_021813.2;BACH2,missense_variant,p.Ala774Thr,ENST00000537989,NM_001170794.1;BACH2,missense_variant,p.Ala774Thr,ENST00000343122,;	T	ENSG00000112182	ENST00000257749	Transcript
CTAGE9	643854	.	GRCh37	6	132029832	132029832	+	Missense_Mutation	SNP	T	T	C	rs200479985	NA	AMO1	NORMAL	T	T	NA	NA	NA	NA	NA	NA	NA	NA	NA	NA	NA	NA	NA	NA	NA	c.2326A>G	p.Thr776Ala	p.T776A	ENST00000314099	1/1	NA	NA	NA	NA	NA	NA	CTAGE9,missense_variant,p.Thr776Ala,ENST00000314099,NM_001145659.1;ENPP3,intron_variant,,ENST00000414305,;ENPP3,intron_variant,,ENST00000357639,NM_005021.3;ENPP3,intron_variant,,ENST00000358229,;	C	ENSG00000236761	ENST00000314099	Transcript
IFNGR1	3459	.	GRCh37	6	137525545	137525545	+	Missense_Mutation	SNP	T	T	G	novel	NA	AMO1	NORMAL	T	T	NA	NA	NA	NA	NA	NA	NA	NA	NA	NA	NA	NA	NA	NA	NA	c.470A>C	p.Gln157Pro	p.Q157P	ENST00000367739	4/7	NA	NA	NA	NA	NA	NA	IFNGR1,missense_variant,p.Gln157Pro,ENST00000367739,NM_000416.2;IFNGR1,missense_variant,p.Gln129Pro,ENST00000543628,;IFNGR1,missense_variant,p.Gln147Pro,ENST00000367735,;IFNGR1,missense_variant,p.Gln123Pro,ENST00000458076,;IFNGR1,missense_variant,p.Gln147Pro,ENST00000414770,;IFNGR1,downstream_gene_variant,,ENST00000478333,;	G	ENSG00000027697	ENST00000367739	Transcript
GPR126	57211	.	GRCh37	6	142764637	142764637	+	Missense_Mutation	SNP	C	C	G	novel	NA	AMO1	NORMAL	C	C	NA	NA	NA	NA	NA	NA	NA	NA	NA	NA	NA	NA	NA	NA	NA	c.3738C>G	p.His1246Gln	p.H1246Q	ENST00000367609	25/25	NA	NA	NA	NA	NA	NA	GPR126,missense_variant,p.His1246Gln,ENST00000367609,NM_198569.2;GPR126,missense_variant,p.His1218Gln,ENST00000367608,NM_001032395.2;GPR126,3_prime_UTR_variant,,ENST00000230173,NM_020455.5;GPR126,3_prime_UTR_variant,,ENST00000296932,NM_001032394.2;GPR126,non_coding_transcript_exon_variant,,ENST00000472054,;GPR126,non_coding_transcript_exon_variant,,ENST00000497898,;	G	ENSG00000112414	ENST00000367609	Transcript
HIVEP2	3097	.	GRCh37	6	143081792	143081792	+	Missense_Mutation	SNP	T	T	C	novel	NA	AMO1	NORMAL	T	T	NA	NA	NA	NA	NA	NA	NA	NA	NA	NA	NA	NA	NA	NA	NA	c.5633A>G	p.Asp1878Gly	p.D1878G	ENST00000367603	9/10	NA	NA	NA	NA	NA	NA	HIVEP2,missense_variant,p.Asp1878Gly,ENST00000367603,NM_006734.3;HIVEP2,missense_variant,p.Asp1878Gly,ENST00000367604,;HIVEP2,missense_variant,p.Asp1878Gly,ENST00000012134,;,regulatory_region_variant,,ENSR00001788075,;	C	ENSG00000010818	ENST00000367603	Transcript
HIVEP2	3097	.	GRCh37	6	143090762	143090762	+	Missense_Mutation	SNP	T	T	A	novel	NA	AMO1	NORMAL	T	T	NA	NA	NA	NA	NA	NA	NA	NA	NA	NA	NA	NA	NA	NA	NA	c.5114A>T	p.Tyr1705Phe	p.Y1705F	ENST00000367603	5/10	NA	NA	NA	NA	NA	NA	HIVEP2,missense_variant,p.Tyr1705Phe,ENST00000367603,NM_006734.3;HIVEP2,missense_variant,p.Tyr1705Phe,ENST00000367604,;HIVEP2,missense_variant,p.Tyr1705Phe,ENST00000012134,;	A	ENSG00000010818	ENST00000367603	Transcript
FUCA2	2519	.	GRCh37	6	143832645	143832645	+	Missense_Mutation	SNP	C	C	T	rs116481303	NA	AMO1	NORMAL	C	C	NA	NA	NA	NA	NA	NA	NA	NA	NA	NA	NA	NA	NA	NA	NA	c.127G>A	p.Ala43Thr	p.A43T	ENST00000002165	1/7	NA	NA	NA	NA	NA	NA	FUCA2,missense_variant,p.Ala43Thr,ENST00000002165,NM_032020.4;FUCA2,missense_variant,p.Ala43Thr,ENST00000438118,;RP1-20N2.6,downstream_gene_variant,,ENST00000591892,;FUCA2,non_coding_transcript_exon_variant,,ENST00000367585,;,regulatory_region_variant,,ENSR00001500962,;	T	ENSG00000001036	ENST00000002165	Transcript
SHPRH	257218	.	GRCh37	6	146275965	146275965	+	Missense_Mutation	SNP	T	T	C	rs149012824	NA	AMO1	NORMAL	T	T	NA	NA	NA	NA	NA	NA	NA	NA	NA	NA	NA	NA	NA	NA	NA	c.494A>G	p.Lys165Arg	p.K165R	ENST00000367505	2/30	NA	NA	NA	NA	NA	NA	SHPRH,missense_variant,p.Lys165Arg,ENST00000367503,NM_001042683.2;SHPRH,missense_variant,p.Lys165Arg,ENST00000367505,;SHPRH,missense_variant,p.Lys165Arg,ENST00000438092,NM_173082.3;SHPRH,missense_variant,p.Lys165Arg,ENST00000275233,;SHPRH,missense_variant,p.Lys143Arg,ENST00000433355,;SHPRH,missense_variant,p.Lys54Arg,ENST00000519632,;SHPRH,upstream_gene_variant,,ENST00000521977,;	C	ENSG00000146414	ENST00000367505	Transcript
ZC3H12D	340152	.	GRCh37	6	149772172	149772172	+	Missense_Mutation	SNP	G	G	A	rs139184643	NA	AMO1	NORMAL	G	G	NA	NA	NA	NA	NA	NA	NA	NA	NA	NA	NA	NA	NA	NA	NA	c.1231C>T	p.Leu411Phe	p.L411F	ENST00000409806	6/6	NA	NA	NA	NA	NA	NA	ZC3H12D,missense_variant,p.Leu411Phe,ENST00000389942,;ZC3H12D,missense_variant,p.Ala313Val,ENST00000416573,NM_207360.2;ZC3H12D,missense_variant,p.Leu411Phe,ENST00000409806,;ZC3H12D,missense_variant,p.Ala313Val,ENST00000542614,;ZC3H12D,downstream_gene_variant,,ENST00000458251,;ZC3H12D,upstream_gene_variant,,ENST00000498662,;	A	ENSG00000178199	ENST00000409806	Transcript
ZC3H12D	340152	.	GRCh37	6	149795466	149795466	+	Missense_Mutation	SNP	G	G	A	novel	NA	AMO1	NORMAL	G	G	NA	NA	NA	NA	NA	NA	NA	NA	NA	NA	NA	NA	NA	NA	NA	c.214C>T	p.Arg72Cys	p.R72C	ENST00000409806	2/6	NA	NA	NA	NA	NA	NA	ZC3H12D,missense_variant,p.Arg72Cys,ENST00000389942,;ZC3H12D,missense_variant,p.Arg72Cys,ENST00000416573,NM_207360.2;ZC3H12D,missense_variant,p.Arg72Cys,ENST00000409806,;ZC3H12D,missense_variant,p.Arg72Cys,ENST00000542614,;ZC3H12D,missense_variant,p.Arg72Cys,ENST00000409948,;ZC3H12D,non_coding_transcript_exon_variant,,ENST00000462655,;	A	ENSG00000178199	ENST00000409806	Transcript
RMND1	55005	.	GRCh37	6	151766759	151766759	+	Missense_Mutation	SNP	T	T	C	rs374223733	NA	AMO1	NORMAL	T	T	NA	NA	NA	NA	NA	NA	NA	NA	NA	NA	NA	NA	NA	NA	NA	c.188A>G	p.Asn63Ser	p.N63S	ENST00000367303	2/12	NA	NA	NA	NA	NA	NA	RMND1,missense_variant,p.Asn63Ser,ENST00000367303,NM_017909.3,NM_001271937.1;RMND1,intron_variant,,ENST00000444024,;RMND1,upstream_gene_variant,,ENST00000336451,;RMND1,non_coding_transcript_exon_variant,,ENST00000491268,;,regulatory_region_variant,,ENSR00001230913,;	C	ENSG00000155906	ENST00000367303	Transcript
HEATR2	54919	.	GRCh37	7	766889	766889	+	Missense_Mutation	SNP	C	C	T	novel	NA	AMO1	NORMAL	C	C	NA	NA	NA	NA	NA	NA	NA	NA	NA	NA	NA	NA	NA	NA	NA	c.532C>T	p.Pro178Ser	p.P178S	ENST00000297440	1/13	NA	NA	NA	NA	NA	NA	HEATR2,missense_variant,p.Pro178Ser,ENST00000297440,NM_017802.3;HEATR2,missense_variant,p.Pro178Ser,ENST00000313147,;HEATR2,synonymous_variant,p.=,ENST00000437419,;PRKAR1B,5_prime_UTR_variant,,ENST00000537384,NM_001164760.1;PRKAR1B,5_prime_UTR_variant,,ENST00000417852,;PRKAR1B,intron_variant,,ENST00000403562,NM_001164758.1;HEATR2,upstream_gene_variant,,ENST00000440747,;HEATR2,non_coding_transcrip…	T	ENSG00000164818	ENST00000297440	Transcript
C7orf50	84310	.	GRCh37	7	1040174	1040174	+	Missense_Mutation	SNP	G	G	A	rs756348763	NA	AMO1	NORMAL	G	G	NA	NA	NA	NA	NA	NA	NA	NA	NA	NA	NA	NA	NA	NA	NA	c.337C>T	p.His113Tyr	p.H113Y	ENST00000397098	4/5	NA	NA	NA	NA	NA	NA	C7orf50,missense_variant,p.His113Tyr,ENST00000397098,;C7orf50,missense_variant,p.His113Tyr,ENST00000357429,NM_001134395.1,NM_032350.5;C7orf50,missense_variant,p.His113Tyr,ENST00000397100,NM_001134396.1;C7orf50,missense_variant,p.His98Tyr,ENST00000412051,;C7orf50,missense_variant,p.His113Tyr,ENST00000491163,;C7orf50,missense_variant,p.His81Tyr,ENST00000444428,;C7orf50,non_coding_transcript_exon_va…	A	ENSG00000146540	ENST00000397098	Transcript
MACC1	346389	.	GRCh37	7	20198218	20198218	+	Missense_Mutation	SNP	A	A	G	rs563150029	NA	AMO1	NORMAL	A	A	NA	NA	NA	NA	NA	NA	NA	NA	NA	NA	NA	NA	NA	NA	NA	c.1766T>C	p.Ile589Thr	p.I589T	ENST00000400331	5/7	NA	NA	NA	NA	NA	NA	MACC1,missense_variant,p.Ile589Thr,ENST00000400331,NM_182762.3;MACC1,missense_variant,p.Ile589Thr,ENST00000332878,;MACC1,missense_variant,p.Ile589Thr,ENST00000589011,;,regulatory_region_variant,,ENSR00001792732,;	G	ENSG00000183742	ENST00000400331	Transcript
SP4	6671	.	GRCh37	7	21469504	21469504	+	Missense_Mutation	SNP	C	C	G	rs139491266	NA	AMO1	NORMAL	C	C	NA	NA	NA	NA	NA	NA	NA	NA	NA	NA	NA	NA	NA	NA	NA	c.721C>G	p.Leu241Val	p.L241V	ENST00000222584	3/6	NA	NA	NA	NA	NA	NA	SP4,missense_variant,p.Leu241Val,ENST00000222584,NM_003112.3;SP4,intron_variant,,ENST00000432066,;SP4,intron_variant,,ENST00000448246,;SP4,downstream_gene_variant,,ENST00000440636,;	G	ENSG00000105866	ENST00000222584	Transcript
DFNA5	1687	.	GRCh37	7	24789243	24789243	+	Missense_Mutation	SNP	A	A	G	novel	NA	AMO1	NORMAL	A	A	NA	NA	NA	NA	NA	NA	NA	NA	NA	NA	NA	NA	NA	NA	NA	c.151T>C	p.Tyr51His	p.Y51H	ENST00000342947	2/10	NA	NA	NA	NA	NA	NA	DFNA5,missense_variant,p.Tyr51His,ENST00000342947,NM_004403.2;DFNA5,missense_variant,p.Tyr51His,ENST00000409775,;DFNA5,5_prime_UTR_variant,,ENST00000545231,;DFNA5,intron_variant,,ENST00000419307,NM_001127454.1;DFNA5,intron_variant,,ENST00000409970,NM_001127453.1;DFNA5,intron_variant,,ENST00000414428,;DFNA5,non_coding_transcript_exon_variant,,ENST00000473990,;DFNA5,non_coding_transcript_exon_varia…	G	ENSG00000105928	ENST00000342947	Transcript
URGCP	55665	.	GRCh37	7	43918488	43918488	+	Missense_Mutation	SNP	G	G	A	novel	NA	AMO1	NORMAL	G	G	NA	NA	NA	NA	NA	NA	NA	NA	NA	NA	NA	NA	NA	NA	NA	c.574C>T	p.Leu192Phe	p.L192F	ENST00000453200	6/6	NA	NA	NA	NA	NA	NA	URGCP,missense_variant,p.Leu149Phe,ENST00000336086,;URGCP,missense_variant,p.Leu192Phe,ENST00000453200,;URGCP,missense_variant,p.Leu149Phe,ENST00000223341,;URGCP,missense_variant,p.Leu149Phe,ENST00000443736,NM_001077663.1;URGCP,missense_variant,p.Leu183Phe,ENST00000402306,NM_017920.3;URGCP,missense_variant,p.Leu149Phe,ENST00000447717,;URGCP,missense_variant,p.Leu149Phe,ENST00000426198,NM_00107766…	A	ENSG00000106608	ENST00000453200	Transcript
COBL	23242	.	GRCh37	7	51258561	51258561	+	Nonsense_Mutation	SNP	C	C	T	novel	NA	AMO1	NORMAL	C	C	NA	NA	NA	NA	NA	NA	NA	NA	NA	NA	NA	NA	NA	NA	NA	c.671G>A	p.Trp224Ter	p.W224*	ENST00000265136	4/13	NA	NA	NA	NA	NA	NA	COBL,stop_gained,p.Trp224Ter,ENST00000395542,;COBL,stop_gained,p.Trp224Ter,ENST00000265136,NM_015198.3;COBL,stop_gained,p.Trp27Ter,ENST00000431948,;COBL,stop_gained,p.Trp91Ter,ENST00000445054,;COBL,stop_gained,p.Trp224Ter,ENST00000441453,NM_001287438.1;COBL,stop_gained,p.Trp224Ter,ENST00000395540,;COBL,stop_gained,p.Trp143Ter,ENST00000452534,;COBL,downstream_gene_variant,,ENST00000449281,;	T	ENSG00000106078	ENST00000265136	Transcript
EGFR	1956	.	GRCh37	7	55219054	55219054	+	Missense_Mutation	SNP	A	A	C		NA	AMO1	NORMAL	A	A	NA	NA	NA	NA	NA	NA	NA	NA	NA	NA	NA	NA	NA	NA	NA	c.627A>C	p.Lys209Asn	p.K209N	ENST00000275493	5/28	NA	NA	NA	NA	NA	NA	EGFR,missense_variant,p.Lys209Asn,ENST00000275493,NM_005228.3;EGFR,missense_variant,p.Lys156Asn,ENST00000454757,;EGFR,missense_variant,p.Lys164Asn,ENST00000455089,;EGFR,missense_variant,p.Lys209Asn,ENST00000344576,NM_201284.1;EGFR,missense_variant,p.Lys209Asn,ENST00000442591,;EGFR,missense_variant,p.Lys209Asn,ENST00000342916,NM_201282.1;EGFR,missense_variant,p.Lys209Asn,ENST00000420316,NM_201283.…	C	ENSG00000146648	ENST00000275493	Transcript
ZNF107	51427	.	GRCh37	7	64168164	64168164	+	Missense_Mutation	SNP	A	A	C	novel	NA	AMO1	NORMAL	A	A	NA	NA	NA	NA	NA	NA	NA	NA	NA	NA	NA	NA	NA	NA	NA	c.1482A>C	p.Lys494Asn	p.K494N	ENST00000395391	4/4	NA	NA	NA	NA	NA	NA	ZNF107,missense_variant,p.Lys494Asn,ENST00000395391,;ZNF107,missense_variant,p.Lys494Asn,ENST00000423627,;ZNF107,missense_variant,p.Lys494Asn,ENST00000344930,NM_001013746.1,NM_001282360.1,NM_001282359.1;ZNF107,downstream_gene_variant,,ENST00000360117,NM_016220.3;	C	ENSG00000196247	ENST00000395391	Transcript
AUTS2	26053	.	GRCh37	7	70254963	70254963	+	Missense_Mutation	SNP	G	G	A	rs576715792	NA	AMO1	NORMAL	G	G	NA	NA	NA	NA	NA	NA	NA	NA	NA	NA	NA	NA	NA	NA	NA	c.2761G>A	p.Gly921Arg	p.G921R	ENST00000342771	19/19	NA	NA	NA	NA	NA	NA	AUTS2,missense_variant,p.Gly921Arg,ENST00000342771,NM_015570.2;AUTS2,missense_variant,p.Gly897Arg,ENST00000406775,NM_001127231.1;AUTS2,downstream_gene_variant,,ENST00000418686,;AUTS2,3_prime_UTR_variant,,ENST00000449547,;AUTS2,downstream_gene_variant,,ENST00000498384,;AUTS2,downstream_gene_variant,,ENST00000439256,;	A	ENSG00000158321	ENST00000342771	Transcript
BAZ1B	9031	.	GRCh37	7	72856716	72856716	+	Missense_Mutation	SNP	C	C	T	rs139742468	NA	AMO1	NORMAL	C	C	NA	NA	NA	NA	NA	NA	NA	NA	NA	NA	NA	NA	NA	NA	NA	c.4262G>A	p.Arg1421His	p.R1421H	ENST00000339594	19/20	NA	NA	NA	NA	NA	NA	BAZ1B,missense_variant,p.Arg1421His,ENST00000339594,NM_032408.3;BAZ1B,missense_variant,p.Arg1421His,ENST00000404251,;	T	ENSG00000009954	ENST00000339594	Transcript
POR	5447	.	GRCh37	7	75614145	75614145	+	Missense_Mutation	SNP	G	G	A	novel	NA	AMO1	NORMAL	G	G	NA	NA	NA	NA	NA	NA	NA	NA	NA	NA	NA	NA	NA	NA	NA	c.1117G>A	p.Ala373Thr	p.A373T	ENST00000461988	11/16	NA	NA	NA	NA	NA	NA	POR,missense_variant,p.Ala373Thr,ENST00000394893,;POR,missense_variant,p.Ala373Thr,ENST00000461988,NM_000941.2;POR,missense_variant,p.Ala424Thr,ENST00000447222,;POR,missense_variant,p.Ala187Thr,ENST00000419840,;POR,missense_variant,p.Ala181Thr,ENST00000545601,;POR,missense_variant,p.Ala272Thr,ENST00000450476,;POR,missense_variant,p.Ala111Thr,ENST00000439269,;POR,downstream_gene_variant,,ENST00000…	A	ENSG00000127948	ENST00000461988	Transcript
AKAP9	10142	.	GRCh37	7	91690697	91690697	+	Missense_Mutation	SNP	G	G	A	rs200844952	NA	AMO1	NORMAL	G	G	NA	NA	NA	NA	NA	NA	NA	NA	NA	NA	NA	NA	NA	NA	NA	c.5725G>A	p.Ala1909Thr	p.A1909T	ENST00000356239	23/50	NA	NA	NA	NA	NA	NA	AKAP9,missense_variant,p.Ala1921Thr,ENST00000359028,;AKAP9,missense_variant,p.Ala1909Thr,ENST00000356239,NM_147185.2,NM_005751.4;AKAP9,missense_variant,p.Ala1921Thr,ENST00000358100,;AKAP9,non_coding_transcript_exon_variant,,ENST00000491695,;	A	ENSG00000127914	ENST00000356239	Transcript
PPP1R9A	55607	.	GRCh37	7	94540709	94540709	+	Missense_Mutation	SNP	T	T	G	rs191266281	NA	AMO1	NORMAL	T	T	NA	NA	NA	NA	NA	NA	NA	NA	NA	NA	NA	NA	NA	NA	NA	c.1284T>G	p.Asp428Glu	p.D428E	ENST00000433360	2/20	NA	NA	NA	NA	NA	NA	PPP1R9A,missense_variant,p.Asp428Glu,ENST00000289495,NM_001166161.1;PPP1R9A,missense_variant,p.Asp428Glu,ENST00000456331,NM_001166162.1;PPP1R9A,missense_variant,p.Asp428Glu,ENST00000433881,;PPP1R9A,missense_variant,p.Asp428Glu,ENST00000340694,NM_001166163.1,NM_017650.2;PPP1R9A,missense_variant,p.Asp428Glu,ENST00000433360,NM_001166160.1;PPP1R9A,missense_variant,p.Asp428Glu,ENST00000424654,;PPP1R9A…	G	ENSG00000158528	ENST00000433360	Transcript
PPP1R9A	55607	.	GRCh37	7	94903237	94903237	+	Missense_Mutation	SNP	A	A	T	novel	NA	AMO1	NORMAL	A	A	NA	NA	NA	NA	NA	NA	NA	NA	NA	NA	NA	NA	NA	NA	NA	c.3151A>T	p.Arg1051Trp	p.R1051W	ENST00000433360	15/20	NA	NA	NA	NA	NA	NA	PPP1R9A,missense_variant,p.Arg1011Trp,ENST00000289495,NM_001166161.1;PPP1R9A,missense_variant,p.Arg1029Trp,ENST00000456331,NM_001166162.1;PPP1R9A,missense_variant,p.Arg1051Trp,ENST00000433360,NM_001166160.1;PPP1R9A,missense_variant,p.Arg1029Trp,ENST00000424654,;PPP1R9A,intron_variant,,ENST00000433881,;PPP1R9A,intron_variant,,ENST00000340694,NM_001166163.1,NM_017650.2;snoU13,upstream_gene_variant,…	T	ENSG00000158528	ENST00000433360	Transcript
SHFM1	7979	.	GRCh37	7	96324204	96324204	+	Splice_Site	SNP	C	C	T	novel	NA	AMO1	NORMAL	C	C	NA	NA	NA	NA	NA	NA	NA	NA	NA	NA	NA	NA	NA	NA	NA	c.77-1G>A		p.X26_splice	ENST00000248566		NA	NA	NA	NA	NA	NA	SHFM1,splice_acceptor_variant,,ENST00000248566,NM_006304.1;SHFM1,splice_acceptor_variant,,ENST00000413065,;SHFM1,splice_acceptor_variant,,ENST00000444799,;SHFM1,splice_acceptor_variant,,ENST00000417009,;SHFM1,splice_acceptor_variant,,ENST00000466986,;SHFM1,intron_variant,,ENST00000488005,;SHFM1,splice_acceptor_variant,,ENST00000449279,;SHFM1,non_coding_transcript_exon_variant,,ENST00000482389,;	T	ENSG00000127922	ENST00000248566	Transcript
FBXL13	222235	.	GRCh37	7	102462538	102462538	+	Missense_Mutation	SNP	C	C	A	rs77788049	NA	AMO1	NORMAL	C	C	NA	NA	NA	NA	NA	NA	NA	NA	NA	NA	NA	NA	NA	NA	NA	c.1967G>T	p.Gly656Val	p.G656V	ENST00000313221	19/20	NA	NA	NA	NA	NA	NA	FBXL13,missense_variant,p.Gly628Val,ENST00000393772,NM_001287150.1;FBXL13,missense_variant,p.Gly611Val,ENST00000379308,;FBXL13,missense_variant,p.Gly656Val,ENST00000313221,NM_145032.3;FBXL13,missense_variant,p.Gly656Val,ENST00000436908,;FBXL13,missense_variant,p.Gly628Val,ENST00000379305,;FBXL13,missense_variant,p.Gly611Val,ENST00000455112,NM_001111038.1;FBXL13,missense_variant,p.Gly374Val,ENST00…	A	ENSG00000161040	ENST00000313221	Transcript
ARMC10	83787	.	GRCh37	7	102738804	102738804	+	Missense_Mutation	SNP	G	G	A	rs774834954	NA	AMO1	NORMAL	G	G	NA	NA	NA	NA	NA	NA	NA	NA	NA	NA	NA	NA	NA	NA	NA	c.836G>A	p.Arg279Gln	p.R279Q	ENST00000323716	7/7	NA	NA	NA	NA	NA	NA	ARMC10,missense_variant,p.Arg279Gln,ENST00000323716,NM_031905.4;ARMC10,missense_variant,p.Arg244Gln,ENST00000441711,NM_001161009.2;ARMC10,missense_variant,p.Arg220Gln,ENST00000428183,NM_001161010.2;ARMC10,missense_variant,p.Arg220Gln,ENST00000425331,NM_001161011.2;ARMC10,missense_variant,p.Arg185Gln,ENST00000454559,NM_001161012.2;ARMC10,missense_variant,p.Arg161Gln,ENST00000541300,NM_001161013.2;…	A	ENSG00000170632	ENST00000323716	Transcript
SRPK2	6733	.	GRCh37	7	104782754	104782754	+	Missense_Mutation	SNP	T	T	C	rs757115688	NA	AMO1	NORMAL	T	T	NA	NA	NA	NA	NA	NA	NA	NA	NA	NA	NA	NA	NA	NA	NA	c.1244A>G	p.Asp415Gly	p.D415G	ENST00000393651	11/16	NA	NA	NA	NA	NA	NA	SRPK2,missense_variant,p.Asp404Gly,ENST00000357311,NM_182691.2;SRPK2,missense_variant,p.Asp415Gly,ENST00000393651,NM_182692.2;SRPK2,missense_variant,p.Asp404Gly,ENST00000489828,NM_001278273.1;SRPK2,missense_variant,p.Asp11Gly,ENST00000477925,;SRPK2,intron_variant,,ENST00000485455,;SRPK2,non_coding_transcript_exon_variant,,ENST00000466917,;	C	ENSG00000135250	ENST00000393651	Transcript
AASS	10157	.	GRCh37	7	121757008	121757008	+	Missense_Mutation	SNP	C	C	T	rs201976194	NA	AMO1	NORMAL	C	C	NA	NA	NA	NA	NA	NA	NA	NA	NA	NA	NA	NA	NA	NA	NA	c.691G>A	p.Ala231Thr	p.A231T	ENST00000393376	6/23	NA	NA	NA	NA	NA	NA	AASS,missense_variant,p.Ala231Thr,ENST00000393376,;AASS,missense_variant,p.Ala231Thr,ENST00000417368,NM_005763.3;AASS,intron_variant,,ENST00000473553,;AASS,missense_variant,p.Ala231Thr,ENST00000358954,;AASS,missense_variant,p.Ala231Thr,ENST00000431170,;	T	ENSG00000008311	ENST00000393376	Transcript
CADPS2	93664	.	GRCh37	7	122261733	122261733	+	Missense_Mutation	SNP	C	C	A	novel	NA	AMO1	NORMAL	C	C	NA	NA	NA	NA	NA	NA	NA	NA	NA	NA	NA	NA	NA	NA	NA	c.906G>T	p.Glu302Asp	p.E302D	ENST00000449022	5/30	NA	NA	NA	NA	NA	NA	CADPS2,missense_variant,p.Glu302Asp,ENST00000334010,NM_001167940.1;CADPS2,missense_variant,p.Glu302Asp,ENST00000313070,;CADPS2,missense_variant,p.Glu302Asp,ENST00000412584,NM_001009571.3;CADPS2,missense_variant,p.Glu302Asp,ENST00000449022,NM_017954.10;CADPS2,upstream_gene_variant,,ENST00000397721,;	A	ENSG00000081803	ENST00000449022	Transcript
AKR1B15	441282	.	GRCh37	7	134253042	134253042	+	Missense_Mutation	SNP	G	G	A	rs201714104	NA	AMO1	NORMAL	G	G	NA	NA	NA	NA	NA	NA	NA	NA	NA	NA	NA	NA	NA	NA	NA	c.283G>A	p.Ala95Thr	p.A95T	ENST00000457545	4/12	NA	NA	NA	NA	NA	NA	AKR1B15,missense_variant,p.Ala95Thr,ENST00000457545,NM_001080538.2;AKR1B15,missense_variant,p.Ala67Thr,ENST00000423958,;AKR1B15,non_coding_transcript_exon_variant,,ENST00000467156,;	A	ENSG00000227471	ENST00000457545	Transcript
FAM180A	389558	.	GRCh37	7	135418796	135418796	+	Missense_Mutation	SNP	T	T	G	rs59178195	NA	AMO1	NORMAL	T	T	NA	NA	NA	NA	NA	NA	NA	NA	NA	NA	NA	NA	NA	NA	NA	c.449A>C	p.Gln150Pro	p.Q150P	ENST00000338588	3/4	NA	NA	NA	NA	NA	NA	FAM180A,missense_variant,p.Gln150Pro,ENST00000338588,NM_205855.3;FAM180A,missense_variant,p.Gln150Pro,ENST00000415751,;SLC13A4,upstream_gene_variant,,ENST00000378428,;SLC13A4,upstream_gene_variant,,ENST00000422620,;FAM180A,intron_variant,,ENST00000435869,;FAM180A,missense_variant,p.Gln150Pro,ENST00000444083,;	G	ENSG00000189320	ENST00000338588	Transcript
TRBV10-2	0	.	GRCh37	7	142206715	142206715	+	Missense_Mutation	SNP	C	C	T	novel	NA	AMO1	NORMAL	C	C	NA	NA	NA	NA	NA	NA	NA	NA	NA	NA	NA	NA	NA	NA	NA	c.140G>A	p.Ser47Asn	p.S47N	ENST00000426318	2/2	NA	NA	NA	NA	NA	NA	TRBV10-2,missense_variant,p.Ser47Asn,ENST00000426318,;	T	ENSG00000229769	ENST00000426318	Transcript
TRBV10-2	0	.	GRCh37	7	142206718	142206718	+	Nonsense_Mutation	SNP	C	C	T	novel	NA	AMO1	NORMAL	C	C	NA	NA	NA	NA	NA	NA	NA	NA	NA	NA	NA	NA	NA	NA	NA	c.137G>A	p.Trp46Ter	p.W46*	ENST00000426318	2/2	NA	NA	NA	NA	NA	NA	TRBV10-2,stop_gained,p.Trp46Ter,ENST00000426318,;	T	ENSG00000229769	ENST00000426318	Transcript
TRBV10-2	0	.	GRCh37	7	142206719	142206719	+	Missense_Mutation	SNP	A	A	C	novel	NA	AMO1	NORMAL	A	A	NA	NA	NA	NA	NA	NA	NA	NA	NA	NA	NA	NA	NA	NA	NA	c.136T>G	p.Trp46Gly	p.W46G	ENST00000426318	2/2	NA	NA	NA	NA	NA	NA	TRBV10-2,missense_variant,p.Trp46Gly,ENST00000426318,;	C	ENSG00000229769	ENST00000426318	Transcript
TRBV10-1	0	.	GRCh37	7	142231862	142231862	+	Missense_Mutation	SNP	T	T	C	novel	NA	AMO1	NORMAL	T	T	NA	NA	NA	NA	NA	NA	NA	NA	NA	NA	NA	NA	NA	NA	NA	c.55A>G	p.Arg19Gly	p.R19G	ENST00000390364	2/2	NA	NA	NA	NA	NA	NA	TRBV10-1,missense_variant,p.Arg19Gly,ENST00000390364,;	C	ENSG00000211717	ENST00000390364	Transcript
TRBV10-1	0	.	GRCh37	7	142232012	142232012	+	Missense_Mutation	SNP	C	C	T	novel	NA	AMO1	NORMAL	C	C	NA	NA	NA	NA	NA	NA	NA	NA	NA	NA	NA	NA	NA	NA	NA	c.11G>A	p.Arg4Lys	p.R4K	ENST00000390364	1/2	NA	NA	NA	NA	NA	NA	TRBV10-1,missense_variant,p.Arg4Lys,ENST00000390364,;	T	ENSG00000211717	ENST00000390364	Transcript
TRBV9	0	.	GRCh37	7	142239807	142239807	+	Missense_Mutation	SNP	G	G	T	rs769868996	NA	AMO1	NORMAL	G	G	NA	NA	NA	NA	NA	NA	NA	NA	NA	NA	NA	NA	NA	NA	NA	c.73C>A	p.Gln25Lys	p.Q25K	ENST00000390363	2/2	NA	NA	NA	NA	NA	NA	TRBV9,missense_variant,p.Gln25Lys,ENST00000390363,;TRBV5-3,downstream_gene_variant,,ENST00000390362,;	T	ENSG00000211716	ENST00000390363	Transcript
OR6V1	346517	.	GRCh37	7	142749723	142749723	+	Missense_Mutation	SNP	A	A	G	rs60614398	NA	AMO1	NORMAL	A	A	NA	NA	NA	NA	NA	NA	NA	NA	NA	NA	NA	NA	NA	NA	NA	c.286A>G	p.Met96Val	p.M96V	ENST00000418316	1/1	NA	NA	NA	NA	NA	NA	OR6V1,missense_variant,p.Met96Val,ENST00000418316,NM_001001667.1;	G	ENSG00000225781	ENST00000418316	Transcript
CTAGE8	100142659	.	GRCh37	7	143964018	143964018	+	Missense_Mutation	SNP	T	T	C	rs200446072	NA	AMO1	NORMAL	T	T	NA	NA	NA	NA	NA	NA	NA	NA	NA	NA	NA	NA	NA	NA	NA	c.2326A>G	p.Thr776Ala	p.T776A	ENST00000487179	1/1	NA	NA	NA	NA	NA	NA	CTAGE8,missense_variant,p.Thr776Ala,ENST00000487179,NM_001278507.1;ARHGEF35,intron_variant,,ENST00000543357,;OR2A1-AS1,intron_variant,,ENST00000463561,;OR2A1-AS1,intron_variant,,ENST00000476560,;OR2A1-AS1,intron_variant,,ENST00000487102,;OR2A1-AS1,intron_variant,,ENST00000478806,;RP4-545C24.1,intron_variant,,ENST00000460955,;OR2A1-AS1,intron_variant,,ENST00000489488,;OR2A1-AS1,intron_variant,,ENS…	C	ENSG00000244693	ENST00000487179	Transcript
ZNF783	100289678	.	GRCh37	7	148978946	148978946	+	Missense_Mutation	SNP	A	A	T	novel	NA	AMO1	NORMAL	A	A	NA	NA	NA	NA	NA	NA	NA	NA	NA	NA	NA	NA	NA	NA	NA	c.1153A>T	p.Thr385Ser	p.T385S	ENST00000434415	6/6	NA	NA	NA	NA	NA	NA	ZNF783,missense_variant,p.Thr385Ser,ENST00000434415,NM_001195220.1;ZNF783,upstream_gene_variant,,ENST00000418158,;SNORD112,downstream_gene_variant,,ENST00000516748,;ZNF783,intron_variant,,ENST00000489518,;RP4-800G7.2,upstream_gene_variant,,ENST00000426347,;RP4-800G7.2,upstream_gene_variant,,ENST00000463462,;RP4-800G7.2,upstream_gene_variant,,ENST00000481817,;ZNF783,intron_variant,,ENST00000378052…	T	ENSG00000204946	ENST00000434415	Transcript
ZNF862	643641	.	GRCh37	7	149557937	149557937	+	Missense_Mutation	SNP	A	A	G	novel	NA	AMO1	NORMAL	A	A	NA	NA	NA	NA	NA	NA	NA	NA	NA	NA	NA	NA	NA	NA	NA	c.1688A>G	p.Tyr563Cys	p.Y563C	ENST00000223210	7/8	NA	NA	NA	NA	NA	NA	ZNF862,missense_variant,p.Tyr563Cys,ENST00000223210,NM_001099220.1;RP4-751H13.7,non_coding_transcript_exon_variant,,ENST00000608963,;ZNF862,downstream_gene_variant,,ENST00000478024,;	G	ENSG00000106479	ENST00000223210	Transcript
GIMAP5	55340	.	GRCh37	7	150440077	150440077	+	Missense_Mutation	SNP	G	G	A	rs76946650	NA	AMO1	NORMAL	G	G	NA	NA	NA	NA	NA	NA	NA	NA	NA	NA	NA	NA	NA	NA	NA	c.850G>A	p.Glu284Lys	p.E284K	ENST00000358647	3/3	NA	NA	NA	NA	NA	NA	GIMAP5,missense_variant,p.Glu284Lys,ENST00000358647,NM_018384.4;GIMAP5,non_coding_transcript_exon_variant,,ENST00000479556,;GIMAP5,intron_variant,,ENST00000466347,;GIMAP5,downstream_gene_variant,,ENST00000493304,;GIMAP5,downstream_gene_variant,,ENST00000498181,;GIMAP5,non_coding_transcript_exon_variant,,ENST00000476324,;GIMAP5,downstream_gene_variant,,ENST00000469272,;RP5-1051J4.6,downstream_gene…	A	ENSG00000196329	ENST00000358647	Transcript
OR4F21	441308	.	GRCh37	8	116190	116190	+	Missense_Mutation	SNP	T	A	A	rs200745016	NA	AMO1	NORMAL	T	T	NA	NA	NA	NA	NA	NA	NA	NA	NA	NA	NA	NA	NA	NA	NA	c.835A>T	p.Thr279Ser	p.T279S	ENST00000320901	1/1	NA	NA	NA	NA	NA	NA	OR4F21,missense_variant,p.Thr279Ser,ENST00000320901,NM_001005504.1;	A	ENSG00000176269	ENST00000320901	Transcript
OR4F21	441308	.	GRCh37	8	116477	116477	+	Missense_Mutation	SNP	C	C	T	rs202063850	NA	AMO1	NORMAL	C	C	NA	NA	NA	NA	NA	NA	NA	NA	NA	NA	NA	NA	NA	NA	NA	c.548G>A	p.Arg183Gln	p.R183Q	ENST00000320901	1/1	NA	NA	NA	NA	NA	NA	OR4F21,missense_variant,p.Arg183Gln,ENST00000320901,NM_001005504.1;,regulatory_region_variant,,ENSR00001384353,;	T	ENSG00000176269	ENST00000320901	Transcript
DLC1	10395	.	GRCh37	8	13356914	13356914	+	Missense_Mutation	SNP	T	T	C	rs75453454	NA	AMO1	NORMAL	T	T	NA	NA	NA	NA	NA	NA	NA	NA	NA	NA	NA	NA	NA	NA	NA	c.667A>G	p.Lys223Glu	p.K223E	ENST00000276297	2/18	NA	NA	NA	NA	NA	NA	DLC1,missense_variant,p.Lys223Glu,ENST00000276297,NM_182643.2;DLC1,missense_variant,p.Lys223Glu,ENST00000511869,NM_024767.3;DLC1,missense_variant,p.Lys223Glu,ENST00000316609,;DLC1,upstream_gene_variant,,ENST00000517868,;DLC1,downstream_gene_variant,,ENST00000517333,;	C	ENSG00000164741	ENST00000276297	Transcript
ZDHHC2	51201	.	GRCh37	8	17067473	17067473	+	Missense_Mutation	SNP	A	A	G	novel	NA	AMO1	NORMAL	A	A	NA	NA	NA	NA	NA	NA	NA	NA	NA	NA	NA	NA	NA	NA	NA	c.763A>G	p.Thr255Ala	p.T255A	ENST00000262096	9/13	NA	NA	NA	NA	NA	NA	ZDHHC2,missense_variant,p.Thr255Ala,ENST00000262096,NM_016353.4;ZDHHC2,downstream_gene_variant,,ENST00000522184,;ZDHHC2,non_coding_transcript_exon_variant,,ENST00000517334,;	G	ENSG00000104219	ENST00000262096	Transcript
CSGALNACT1	55790	.	GRCh37	8	19362732	19362732	+	Missense_Mutation	SNP	G	G	A	rs146273214	NA	AMO1	NORMAL	G	G	NA	NA	NA	NA	NA	NA	NA	NA	NA	NA	NA	NA	NA	NA	NA	c.614C>T	p.Thr205Met	p.T205M	ENST00000454498	4/10	NA	NA	NA	NA	NA	NA	CSGALNACT1,missense_variant,p.Thr205Met,ENST00000454498,NM_001130518.1;CSGALNACT1,missense_variant,p.Thr205Met,ENST00000332246,NM_018371.4;CSGALNACT1,missense_variant,p.Thr205Met,ENST00000311540,;CSGALNACT1,missense_variant,p.Thr205Met,ENST00000544602,;CSGALNACT1,missense_variant,p.Thr205Met,ENST00000522854,;CSGALNACT1,downstream_gene_variant,,ENST00000523262,;CSGALNACT1,downstream_gene_variant,,…	A	ENSG00000147408	ENST00000454498	Transcript
CHMP7	91782	.	GRCh37	8	23115940	23115940	+	Missense_Mutation	SNP	A	A	G	rs558028323	NA	AMO1	NORMAL	A	A	NA	NA	NA	NA	NA	NA	NA	NA	NA	NA	NA	NA	NA	NA	NA	c.938A>G	p.Tyr313Cys	p.Y313C	ENST00000397677	7/11	NA	NA	NA	NA	NA	NA	CHMP7,missense_variant,p.Tyr313Cys,ENST00000397677,NM_152272.3;CHMP7,missense_variant,p.Tyr313Cys,ENST00000313219,;CHMP7,downstream_gene_variant,,ENST00000519984,;CHMP7,non_coding_transcript_exon_variant,,ENST00000520102,;CHMP7,3_prime_UTR_variant,,ENST00000517325,;CHMP7,3_prime_UTR_variant,,ENST00000519503,;CHMP7,non_coding_transcript_exon_variant,,ENST00000523091,;CHMP7,non_coding_transcript_ex…	G	ENSG00000147457	ENST00000397677	Transcript
GSR	2936	.	GRCh37	8	30537086	30537086	+	Missense_Mutation	SNP	G	G	A	rs149225584	NA	AMO1	NORMAL	G	G	NA	NA	NA	NA	NA	NA	NA	NA	NA	NA	NA	NA	NA	NA	NA	c.1520C>T	p.Thr507Ile	p.T507I	ENST00000221130	13/13	NA	NA	NA	NA	NA	NA	GSR,missense_variant,p.Thr507Ile,ENST00000221130,NM_000637.3,NM_001195102.1,NM_001195103.1;GSR,missense_variant,p.Thr464Ile,ENST00000414019,;GSR,missense_variant,p.Thr478Ile,ENST00000546342,;GSR,missense_variant,p.Thr454Ile,ENST00000541648,;GSR,missense_variant,p.Thr425Ile,ENST00000537535,NM_001195104.1;GSR,downstream_gene_variant,,ENST00000523295,;	A	ENSG00000104687	ENST00000221130	Transcript
NRG1	3084	.	GRCh37	8	31497670	31497670	+	Missense_Mutation	SNP	C	C	T	novel	NA	AMO1	NORMAL	C	C	NA	NA	NA	NA	NA	NA	NA	NA	NA	NA	NA	NA	NA	NA	NA	c.170C>T	p.Ala57Val	p.A57V	ENST00000520407	1/5	NA	NA	NA	NA	NA	NA	NRG1,missense_variant,p.Ala57Val,ENST00000520407,NM_013962.2;NRG1,intron_variant,,ENST00000519301,NM_001160001.1;NRG1,intron_variant,,ENST00000518104,NM_001159995.1;NRG1,upstream_gene_variant,,ENST00000523534,;	T	ENSG00000157168	ENST00000520407	Transcript
ZNF703	80139	.	GRCh37	8	37555776	37555776	+	Missense_Mutation	SNP	C	C	T	novel	NA	AMO1	NORMAL	C	C	NA	NA	NA	NA	NA	NA	NA	NA	NA	NA	NA	NA	NA	NA	NA	c.1357C>T	p.Pro453Ser	p.P453S	ENST00000331569	2/2	NA	NA	NA	NA	NA	NA	ZNF703,missense_variant,p.Pro453Ser,ENST00000331569,NM_025069.1;,regulatory_region_variant,,ENSR00001440525,;	T	ENSG00000183779	ENST00000331569	Transcript
RAB11FIP1	80223	.	GRCh37	8	37730222	37730222	+	Missense_Mutation	SNP	C	C	G	rs199682471	NA	AMO1	NORMAL	C	C	NA	NA	NA	NA	NA	NA	NA	NA	NA	NA	NA	NA	NA	NA	NA	c.2098G>C	p.Gly700Arg	p.G700R	ENST00000330843	4/6	NA	NA	NA	NA	NA	NA	RAB11FIP1,missense_variant,p.Gly700Arg,ENST00000330843,NM_001002814.2;RAB11FIP1,intron_variant,,ENST00000287263,NM_025151.4;RAB11FIP1,intron_variant,,ENST00000524118,;RAB11FIP1,intron_variant,,ENST00000522727,;RAB11FIP1,non_coding_transcript_exon_variant,,ENST00000523182,;RAB11FIP1,non_coding_transcript_exon_variant,,ENST00000522774,;	G	ENSG00000156675	ENST00000330843	Transcript
PXDNL	137902	.	GRCh37	8	52284540	52284540	+	Missense_Mutation	SNP	T	T	A	novel	NA	AMO1	NORMAL	T	T	NA	NA	NA	NA	NA	NA	NA	NA	NA	NA	NA	NA	NA	NA	NA	c.3794A>T	p.Gln1265Leu	p.Q1265L	ENST00000356297	19/23	NA	NA	NA	NA	NA	NA	PXDNL,missense_variant,p.Gln1265Leu,ENST00000356297,NM_144651.4;PXDNL,missense_variant,p.Gln1265Leu,ENST00000543296,;PXDNL,missense_variant,p.Gln339Leu,ENST00000522933,;PXDNL,missense_variant,p.Gln531Leu,ENST00000522628,;	A	ENSG00000147485	ENST00000356297	Transcript
ASPH	444	.	GRCh37	8	62489374	62489374	+	Missense_Mutation	SNP	C	C	T	rs761647989	NA	AMO1	NORMAL	C	C	NA	NA	NA	NA	NA	NA	NA	NA	NA	NA	NA	NA	NA	NA	NA	c.1106G>A	p.Arg369His	p.R369H	ENST00000379454	16/25	NA	NA	NA	NA	NA	NA	ASPH,missense_variant,p.Arg340His,ENST00000541428,NM_001164750.1;ASPH,missense_variant,p.Arg369His,ENST00000379454,NM_004318.3;ASPH,missense_variant,p.Arg122His,ENST00000522349,;ASPH,non_coding_transcript_exon_variant,,ENST00000524173,;ASPH,non_coding_transcript_exon_variant,,ENST00000521499,;KRT8P3,upstream_gene_variant,,ENST00000519669,;KRT8P3,upstream_gene_variant,,ENST00000394813,;	T	ENSG00000198363	ENST00000379454	Transcript
C8orf47	203111	.	GRCh37	8	99101484	99101484	+	Missense_Mutation	SNP	A	A	G	rs185984682	NA	AMO1	NORMAL	A	A	NA	NA	NA	NA	NA	NA	NA	NA	NA	NA	NA	NA	NA	NA	NA	c.239A>G	p.Gln80Arg	p.Q80R	ENST00000318528	2/3	NA	NA	NA	NA	NA	NA	C8orf47,missense_variant,p.Gln80Arg,ENST00000318528,NM_173549.2;C8orf47,intron_variant,,ENST00000545282,NM_001170806.1;	G	ENSG00000177459	ENST00000318528	Transcript
PKHD1L1	93035	.	GRCh37	8	110457283	110457283	+	Missense_Mutation	SNP	C	C	T	novel	NA	AMO1	NORMAL	C	C	NA	NA	NA	NA	NA	NA	NA	NA	NA	NA	NA	NA	NA	NA	NA	c.5185C>T	p.His1729Tyr	p.H1729Y	ENST00000378402	38/78	NA	NA	NA	NA	NA	NA	PKHD1L1,missense_variant,p.His1729Tyr,ENST00000378402,NM_177531.4;	T	ENSG00000205038	ENST00000378402	Transcript
CSMD3	114788	.	GRCh37	8	113237037	113237037	+	Missense_Mutation	SNP	A	A	T	novel	NA	AMO1	NORMAL	A	A	NA	NA	NA	NA	NA	NA	NA	NA	NA	NA	NA	NA	NA	NA	NA	c.11087T>A	p.Phe3696Tyr	p.F3696Y	ENST00000297405	71/71	NA	NA	NA	NA	NA	NA	CSMD3,missense_variant,p.Phe3696Tyr,ENST00000297405,NM_198123.1;CSMD3,missense_variant,p.Phe3656Tyr,ENST00000343508,NM_198124.1;CSMD3,missense_variant,p.Phe3626Tyr,ENST00000352409,;CSMD3,missense_variant,p.Phe3527Tyr,ENST00000455883,NM_052900.2;CSMD3,missense_variant,p.Phe2966Tyr,ENST00000339701,;CSMD3,non_coding_transcript_exon_variant,,ENST00000534172,;	T	ENSG00000164796	ENST00000297405	Transcript
EIF3H	8667	.	GRCh37	8	117768014	117768014	+	Missense_Mutation	SNP	G	G	C	rs529868101	NA	AMO1	NORMAL	G	G	NA	NA	NA	NA	NA	NA	NA	NA	NA	NA	NA	NA	NA	NA	NA	c.23C>G	p.Thr8Ser	p.T8S	ENST00000521861	1/8	NA	NA	NA	NA	NA	NA	EIF3H,missense_variant,p.Thr8Ser,ENST00000521861,NM_003756.2;EIF3H,missense_variant,p.Thr22Ser,ENST00000276682,;EIF3H,missense_variant,p.Thr8Ser,ENST00000518995,;EIF3H,missense_variant,p.Thr22Ser,ENST00000520813,;EIF3H,missense_variant,p.Thr8Ser,ENST00000522453,;EIF3H,5_prime_UTR_variant,,ENST00000518949,;EIF3H,missense_variant,p.Thr8Ser,ENST00000522800,;EIF3H,missense_variant,p.Thr8Ser,ENST00000…	C	ENSG00000147677	ENST00000521861	Transcript
POU5F1B	5462	.	GRCh37	8	128428874	128428874	+	Missense_Mutation	SNP	C	C	T	rs773976279	NA	AMO1	NORMAL	C	C	NA	NA	NA	NA	NA	NA	NA	NA	NA	NA	NA	NA	NA	NA	NA	c.763C>T	p.Pro255Ser	p.P255S	ENST00000465342	2/2	NA	NA	NA	NA	NA	NA	POU5F1B,missense_variant,p.Pro255Ser,ENST00000465342,;POU5F1B,missense_variant,p.Pro255Ser,ENST00000391675,NM_001159542.1;CASC8,intron_variant,,ENST00000502082,;CASC8,intron_variant,,ENST00000501396,;CASC8,intron_variant,,ENST00000523825,;	T	ENSG00000212993	ENST00000465342	Transcript
LYPD2	137797	.	GRCh37	8	143832477	143832477	+	Missense_Mutation	SNP	C	C	T	rs200148718	NA	AMO1	NORMAL	C	C	NA	NA	NA	NA	NA	NA	NA	NA	NA	NA	NA	NA	NA	NA	NA	c.170G>A	p.Arg57Gln	p.R57Q	ENST00000359228	2/3	NA	NA	NA	NA	NA	NA	LYPD2,missense_variant,p.Arg57Gln,ENST00000359228,NM_205545.1;	T	ENSG00000197353	ENST00000359228	Transcript
MAFA	389692	.	GRCh37	8	144512319	144512339	+	In_Frame_Del	DEL	GCCGCCGCCGCCCCCCGCGCC	GCCGCCGCCGCCCCCCGCGCC	-	novel	NA	AMO1	NORMAL	GCCGCCGCCGCCCCCCGCGCC	GCCGCCGCCGCCCCCCGCGCC	NA	NA	NA	NA	NA	NA	NA	NA	NA	NA	NA	NA	NA	NA	NA	c.238_258delGGCGCGGGGGGCGGCGGCGGC	p.Gly80_Gly86del	p.G80_G86del	ENST00000333480	1/1	NA	NA	NA	NA	NA	NA	MAFA,inframe_deletion,p.Gly80_Gly86del,ENST00000333480,NM_201589.3;MAFA,upstream_gene_variant,,ENST00000528185,;	-	ENSG00000182759	ENST00000333480	Transcript
LRRC24	441381	.	GRCh37	8	145748026	145748026	+	Missense_Mutation	SNP	G	G	C	novel	NA	AMO1	NORMAL	G	G	NA	NA	NA	NA	NA	NA	NA	NA	NA	NA	NA	NA	NA	NA	NA	c.1375C>G	p.Leu459Val	p.L459V	ENST00000529415	5/5	NA	NA	NA	NA	NA	NA	LRRC24,missense_variant,p.Leu459Val,ENST00000529415,;LRRC24,missense_variant,p.Leu456Val,ENST00000533758,NM_001024678.3;LRRC14,3_prime_UTR_variant,,ENST00000292524,NM_014665.3,NM_001272036.1;RECQL4,upstream_gene_variant,,ENST00000428558,NM_004260.3;C8orf82,downstream_gene_variant,,ENST00000524821,;LRRC14,downstream_gene_variant,,ENST00000529022,;C8orf82,downstream_gene_variant,,ENST00000313465,NM…	C	ENSG00000254402	ENST00000529415	Transcript
CD274	29126	.	GRCh37	9	5462893	5462893	+	Nonsense_Mutation	SNP	G	T	T	novel	NA	AMO1	NORMAL	G	G	NA	NA	NA	NA	NA	NA	NA	NA	NA	NA	NA	NA	NA	NA	NA	c.454G>T	p.Glu152Ter	p.E152*	ENST00000381577	4/7	NA	NA	NA	NA	NA	NA	CD274,stop_gained,p.Glu152Ter,ENST00000381577,NM_014143.3;CD274,stop_gained,p.Glu38Ter,ENST00000381573,NM_001267706.1;CD274,non_coding_transcript_exon_variant,,ENST00000498261,;CD274,non_coding_transcript_exon_variant,,ENST00000474218,;CD274,upstream_gene_variant,,ENST00000492923,;	T	ENSG00000120217	ENST00000381577	Transcript
KIAA2026	158358	.	GRCh37	9	5920283	5920283	+	Missense_Mutation	SNP	C	T	T	rs138788156	NA	AMO1	NORMAL	C	C	NA	NA	NA	NA	NA	NA	NA	NA	NA	NA	NA	NA	NA	NA	NA	c.5713G>A	p.Gly1905Arg	p.G1905R	ENST00000399933	8/8	NA	NA	NA	NA	NA	NA	KIAA2026,missense_variant,p.Gly1905Arg,ENST00000399933,NM_001017969.2;KIAA2026,missense_variant,p.Gly1875Arg,ENST00000381461,;KIAA2026,3_prime_UTR_variant,,ENST00000540714,;KIAA2026,intron_variant,,ENST00000436015,;	T	ENSG00000183354	ENST00000399933	Transcript
ELAVL2	1993	.	GRCh37	9	23704955	23704955	+	Missense_Mutation	SNP	G	G	A	rs568766646	NA	AMO1	NORMAL	G	G	NA	NA	NA	NA	NA	NA	NA	NA	NA	NA	NA	NA	NA	NA	NA	c.448C>T	p.Arg150Cys	p.R150C	ENST00000397312	4/7	NA	NA	NA	NA	NA	NA	ELAVL2,missense_variant,p.Arg150Cys,ENST00000397312,NM_004432.3;ELAVL2,missense_variant,p.Arg150Cys,ENST00000544538,NM_001171195.1;ELAVL2,missense_variant,p.Arg150Cys,ENST00000223951,NM_001171197.1;ELAVL2,missense_variant,p.Arg179Cys,ENST00000380110,;ELAVL2,missense_variant,p.Arg150Cys,ENST00000380117,;ELAVL2,missense_variant,p.Arg15Cys,ENST00000423281,;ELAVL2,missense_variant,p.Arg150Cys,ENST000…	A	ENSG00000107105	ENST00000397312	Transcript
CNTNAP3B	79937	.	GRCh37	9	43915462	43915462	+	Missense_Mutation	SNP	C	C	A	novel	NA	AMO1	NORMAL	C	C	NA	NA	NA	NA	NA	NA	NA	NA	NA	NA	NA	NA	NA	NA	NA	c.3545C>A	p.Ala1182Glu	p.A1182E	ENST00000377564	22/24	NA	NA	NA	NA	NA	NA	CNTNAP3B,missense_variant,p.Ala1182Glu,ENST00000377564,NM_001201380.1;CNTNAP3B,non_coding_transcript_exon_variant,,ENST00000467854,;CNTNAP3B,non_coding_transcript_exon_variant,,ENST00000484254,;CNTNAP3B,intron_variant,,ENST00000476961,;,regulatory_region_variant,,ENSR00001470685,;	A	ENSG00000154529	ENST00000377564	Transcript
FOXD4L5	653427	.	GRCh37	9	70176769	70176769	+	Frame_Shift_Del	DEL	G	-	-		NA	AMO1	NORMAL	G	G	NA	NA	NA	NA	NA	NA	NA	NA	NA	NA	NA	NA	NA	NA	NA	c.1215delC	p.Trp406GlyfsTer21	p.W406Gfs*21	ENST00000377420	1/1	NA	NA	NA	NA	NA	NA	FOXD4L5,frameshift_variant,p.Trp406GlyfsTer21,ENST00000377420,NM_001126334.1;RP11-15J10.1,downstream_gene_variant,,ENST00000445695,;	-	ENSG00000204779	ENST00000377420	Transcript
FOXD4L5	653427	.	GRCh37	9	70177977	70177977	+	Missense_Mutation	SNP	G	G	T	rs781549884	NA	AMO1	NORMAL	G	G	NA	NA	NA	NA	NA	NA	NA	NA	NA	NA	NA	NA	NA	NA	NA	c.7C>A	p.Leu3Met	p.L3M	ENST00000377420	1/1	NA	NA	NA	NA	NA	NA	FOXD4L5,missense_variant,p.Leu3Met,ENST00000377420,NM_001126334.1;RP11-15J10.1,downstream_gene_variant,,ENST00000445695,;	T	ENSG00000204779	ENST00000377420	Transcript
RASEF	158158	.	GRCh37	9	85615373	85615373	+	Missense_Mutation	SNP	T	T	A	novel	NA	AMO1	NORMAL	T	T	NA	NA	NA	NA	NA	NA	NA	NA	NA	NA	NA	NA	NA	NA	NA	c.1550A>T	p.Lys517Met	p.K517M	ENST00000376447	11/17	NA	NA	NA	NA	NA	NA	RASEF,missense_variant,p.Lys517Met,ENST00000376447,NM_152573.3;	A	ENSG00000165105	ENST00000376447	Transcript
PALM2-AKAP2	445815	.	GRCh37	9	112918755	112918755	+	Missense_Mutation	SNP	G	G	A	rs72757010	NA	AMO1	NORMAL	G	G	NA	NA	NA	NA	NA	NA	NA	NA	NA	NA	NA	NA	NA	NA	NA	c.3152G>A	p.Arg1051His	p.R1051H	ENST00000374530	9/11	NA	NA	NA	NA	NA	NA	PALM2-AKAP2,missense_variant,p.Arg1051His,ENST00000374530,NM_007203.4,NM_147150.2;AKAP2,missense_variant,p.Arg909His,ENST00000374525,NM_001004065.4;PALM2-AKAP2,missense_variant,p.Arg1051His,ENST00000302798,;AKAP2,missense_variant,p.Arg909His,ENST00000434623,NM_001198656.1;AKAP2,missense_variant,p.Arg1051His,ENST00000555236,;AKAP2,missense_variant,p.Arg1051His,ENST00000510514,;AKAP2,missense_varia…	A	ENSG00000157654	ENST00000374530	Transcript
RGS3	5998	.	GRCh37	9	116224126	116224126	+	Nonsense_Mutation	SNP	C	C	T	rs762318437	NA	AMO1	NORMAL	C	C	NA	NA	NA	NA	NA	NA	NA	NA	NA	NA	NA	NA	NA	NA	NA	c.220C>T	p.Arg74Ter	p.R74*	ENST00000374140	3/26	NA	NA	NA	NA	NA	NA	RGS3,stop_gained,p.Arg74Ter,ENST00000374140,NM_144488.5,NM_001282923.1;RGS3,stop_gained,p.Arg74Ter,ENST00000350696,;RGS3,upstream_gene_variant,,ENST00000317613,NM_017790.4;RGS3,upstream_gene_variant,,ENST00000478599,;	T	ENSG00000138835	ENST00000374140	Transcript
RC3H2	54542	.	GRCh37	9	125616819	125616819	+	Missense_Mutation	SNP	T	T	C	novel	NA	AMO1	NORMAL	T	T	NA	NA	NA	NA	NA	NA	NA	NA	NA	NA	NA	NA	NA	NA	NA	c.2891A>G	p.Tyr964Cys	p.Y964C	ENST00000373670	15/20	NA	NA	NA	NA	NA	NA	RC3H2,missense_variant,p.Tyr964Cys,ENST00000373670,;RC3H2,missense_variant,p.Tyr964Cys,ENST00000357244,NM_001100588.1;RC3H2,missense_variant,p.Tyr964Cys,ENST00000423239,NM_018835.2;RC3H2,missense_variant,p.Tyr23Cys,ENST00000454740,;RC3H2,missense_variant,p.Met88Val,ENST00000398671,;RC3H2,3_prime_UTR_variant,,ENST00000498479,;RC3H2,upstream_gene_variant,,ENST00000495727,;	C	ENSG00000056586	ENST00000373670	Transcript
STXBP1	6812	.	GRCh37	9	130425556	130425556	+	Missense_Mutation	SNP	A	A	G	novel	NA	AMO1	NORMAL	A	A	NA	NA	NA	NA	NA	NA	NA	NA	NA	NA	NA	NA	NA	NA	NA	c.502A>G	p.Ile168Val	p.I168V	ENST00000373302	7/20	NA	NA	NA	NA	NA	NA	STXBP1,missense_variant,p.Ile168Val,ENST00000373302,NM_003165.3;STXBP1,missense_variant,p.Ile168Val,ENST00000373299,NM_001032221.3;STXBP1,non_coding_transcript_exon_variant,,ENST00000496504,;STXBP1,non_coding_transcript_exon_variant,,ENST00000495829,;	G	ENSG00000136854	ENST00000373302	Transcript
IER5L	389792	.	GRCh37	9	131939601	131939601	+	Missense_Mutation	SNP	G	G	A	novel	NA	AMO1	NORMAL	G	G	NA	NA	NA	NA	NA	NA	NA	NA	NA	NA	NA	NA	NA	NA	NA	c.731C>T	p.Ser244Leu	p.S244L	ENST00000372491	1/1	NA	NA	NA	NA	NA	NA	IER5L,missense_variant,p.Ser244Leu,ENST00000372491,NM_203434.2;RP11-247A12.2,intron_variant,,ENST00000372490,;RP11-247A12.8,intron_variant,,ENST00000599172,;,regulatory_region_variant,,ENSR00001315359,;	A	ENSG00000188483	ENST00000372491	Transcript
PRRX2	51450	.	GRCh37	9	132428373	132428373	+	Missense_Mutation	SNP	G	G	A	novel	NA	AMO1	NORMAL	G	G	NA	NA	NA	NA	NA	NA	NA	NA	NA	NA	NA	NA	NA	NA	NA	c.227G>A	p.Gly76Asp	p.G76D	ENST00000372469	1/4	NA	NA	NA	NA	NA	NA	PRRX2,missense_variant,p.Gly76Asp,ENST00000372469,NM_016307.3;	A	ENSG00000167157	ENST00000372469	Transcript
TTF1	7270	.	GRCh37	9	135276921	135276921	+	Missense_Mutation	SNP	C	C	T	rs201680538	NA	AMO1	NORMAL	C	C	NA	NA	NA	NA	NA	NA	NA	NA	NA	NA	NA	NA	NA	NA	NA	c.1288G>A	p.Glu430Lys	p.E430K	ENST00000334270	2/11	NA	NA	NA	NA	NA	NA	TTF1,missense_variant,p.Glu430Lys,ENST00000334270,NM_001205296.1,NM_007344.3;	T	ENSG00000125482	ENST00000334270	Transcript
TTF1	7270	.	GRCh37	9	135276922	135276922	+	Missense_Mutation	SNP	C	C	T	rs199902613	NA	AMO1	NORMAL	C	C	NA	NA	NA	NA	NA	NA	NA	NA	NA	NA	NA	NA	NA	NA	NA	c.1287G>A	p.Met429Ile	p.M429I	ENST00000334270	2/11	NA	NA	NA	NA	NA	NA	TTF1,missense_variant,p.Met429Ile,ENST00000334270,NM_001205296.1,NM_007344.3;	T	ENSG00000125482	ENST00000334270	Transcript
TTF1	7270	.	GRCh37	9	135276923	135276923	+	Missense_Mutation	SNP	A	A	T	rs200822673	NA	AMO1	NORMAL	A	A	NA	NA	NA	NA	NA	NA	NA	NA	NA	NA	NA	NA	NA	NA	NA	c.1286T>A	p.Met429Lys	p.M429K	ENST00000334270	2/11	NA	NA	NA	NA	NA	NA	TTF1,missense_variant,p.Met429Lys,ENST00000334270,NM_001205296.1,NM_007344.3;	T	ENSG00000125482	ENST00000334270	Transcript
CEL	1056	.	GRCh37	9	135946948	135946948	+	Missense_Mutation	SNP	T	T	G	rs657704	NA	AMO1	NORMAL	T	T	NA	NA	NA	NA	NA	NA	NA	NA	NA	NA	NA	NA	NA	NA	NA	c.2068T>G	p.Ser690Ala	p.S690A	ENST00000372080	11/11	NA	NA	NA	NA	NA	NA	CEL,missense_variant,p.Ser690Ala,ENST00000372080,NM_001807.4;CEL,missense_variant,p.Ser621Ala,ENST00000351304,;	G	ENSG00000170835	ENST00000372080	Transcript
CEL	1056	.	GRCh37	9	135946954	135946954	+	Missense_Mutation	SNP	G	G	C		NA	AMO1	NORMAL	G	G	NA	NA	NA	NA	NA	NA	NA	NA	NA	NA	NA	NA	NA	NA	NA	c.2074G>C	p.Ala692Pro	p.A692P	ENST00000372080	11/11	NA	NA	NA	NA	NA	NA	CEL,missense_variant,p.Ala692Pro,ENST00000372080,NM_001807.4;CEL,missense_variant,p.Ala623Pro,ENST00000351304,;	C	ENSG00000170835	ENST00000372080	Transcript
GBGT1	26301	.	GRCh37	9	136036908	136036908	+	Missense_Mutation	SNP	T	T	C	rs766861272	NA	AMO1	NORMAL	T	T	NA	NA	NA	NA	NA	NA	NA	NA	NA	NA	NA	NA	NA	NA	NA	c.83A>G	p.Glu28Gly	p.E28G	ENST00000372040	3/7	NA	NA	NA	NA	NA	NA	RALGDS,missense_variant,p.Glu28Gly,ENST00000542690,;GBGT1,missense_variant,p.Glu28Gly,ENST00000372040,;GBGT1,missense_variant,p.Glu28Gly,ENST00000372043,NM_021996.4,NM_001282629.1;GBGT1,missense_variant,p.Glu28Gly,ENST00000540636,NM_001282632.1;GBGT1,missense_variant,p.Glu28Gly,ENST00000372036,;GBGT1,missense_variant,p.Glu28Gly,ENST00000372038,;GBGT1,non_coding_transcript_exon_variant,,ENST000004…	C	ENSG00000148288	ENST00000372040	Transcript
MLLT10	8028	.	GRCh37	10	22016809	22016809	+	Missense_Mutation	SNP	G	G	A	rs755064344	NA	AMO1	NORMAL	G	G	NA	NA	NA	NA	NA	NA	NA	NA	NA	NA	NA	NA	NA	NA	NA	c.2015G>A	p.Arg672His	p.R672H	ENST00000307729	16/23	NA	NA	NA	NA	NA	NA	MLLT10,missense_variant,p.Arg688His,ENST00000377072,NM_004641.3;MLLT10,missense_variant,p.Arg672His,ENST00000446906,;MLLT10,missense_variant,p.Arg672His,ENST00000307729,;MLLT10,missense_variant,p.Arg672His,ENST00000377059,NM_001195626.1;MLLT10,missense_variant,p.Arg331His,ENST00000438473,;	A	ENSG00000078403	ENST00000307729	Transcript
YME1L1	10730	.	GRCh37	10	27431327	27431327	+	Missense_Mutation	SNP	T	T	C	rs754226357	NA	AMO1	NORMAL	T	T	NA	NA	NA	NA	NA	NA	NA	NA	NA	NA	NA	NA	NA	NA	NA	c.590A>G	p.Gln197Arg	p.Q197R	ENST00000326799	5/20	NA	NA	NA	NA	NA	NA	YME1L1,missense_variant,p.Gln197Arg,ENST00000326799,NM_139312.2;YME1L1,missense_variant,p.Gln140Arg,ENST00000376016,NM_014263.3;YME1L1,missense_variant,p.Gln132Arg,ENST00000396296,;YME1L1,intron_variant,,ENST00000375972,NM_001253866.1;YME1L1,intron_variant,,ENST00000491542,;YME1L1,intron_variant,,ENST00000427324,;YME1L1,downstream_gene_variant,,ENST00000477432,;	C	ENSG00000136758	ENST00000326799	Transcript
NUTM2HP	0	.	GRCh37	10	52438932	52438932	+	Splice_Site	SNP	A	A	G	rs60267326	NA	AMO1	NORMAL	A	A	NA	NA	NA	NA	NA	NA	NA	NA	NA	NA	NA	NA	NA	NA	NA	n.383-1A>G			ENST00000442076		NA	NA	NA	NA	NA	NA	,regulatory_region_variant,,ENSR00001605769,;NUTM2HP,splice_acceptor_variant,,ENST00000442076,;	G	ENSG00000232706	ENST00000442076	Transcript
ADAMTS14	140766	.	GRCh37	10	72513648	72513648	+	Missense_Mutation	SNP	A	A	G	rs143456400	NA	AMO1	NORMAL	A	A	NA	NA	NA	NA	NA	NA	NA	NA	NA	NA	NA	NA	NA	NA	NA	c.2831A>G	p.Asn944Ser	p.N944S	ENST00000373208	19/22	NA	NA	NA	NA	NA	NA	ADAMTS14,missense_variant,p.Asn944Ser,ENST00000373208,NM_139155.2;ADAMTS14,missense_variant,p.Asn941Ser,ENST00000373207,NM_080722.3;,regulatory_region_variant,,ENSR00001607075,;	G	ENSG00000138316	ENST00000373208	Transcript
SLC29A3	55315	.	GRCh37	10	73116001	73116001	+	Splice_Site	SNP	G	G	A	novel	NA	AMO1	NORMAL	G	G	NA	NA	NA	NA	NA	NA	NA	NA	NA	NA	NA	NA	NA	NA	NA	c.773+1G>A		p.X258_splice	ENST00000373189		NA	NA	NA	NA	NA	NA	SLC29A3,splice_donor_variant,,ENST00000373189,NM_018344.5,NM_001174098.1;SLC29A3,non_coding_transcript_exon_variant,,ENST00000469204,;	A	ENSG00000198246	ENST00000373189	Transcript
TNKS2	80351	.	GRCh37	10	93572965	93572965	+	Splice_Site	SNP	G	G	A	novel	NA	AMO1	NORMAL	G	G	NA	NA	NA	NA	NA	NA	NA	NA	NA	NA	NA	NA	NA	NA	NA	c.424+1G>A		p.X142_splice	ENST00000371627		NA	NA	NA	NA	NA	NA	TNKS2,splice_donor_variant,,ENST00000371627,NM_025235.3;	A	ENSG00000107854	ENST00000371627	Transcript
RRP12	23223	.	GRCh37	10	99141506	99141506	+	Missense_Mutation	SNP	G	G	A	rs142406474	NA	AMO1	NORMAL	G	G	NA	NA	NA	NA	NA	NA	NA	NA	NA	NA	NA	NA	NA	NA	NA	c.1286C>T	p.Ser429Leu	p.S429L	ENST00000370992	11/34	NA	NA	NA	NA	NA	NA	RRP12,missense_variant,p.Ser429Leu,ENST00000370992,NM_015179.3;RRP12,missense_variant,p.Ser368Leu,ENST00000414986,NM_001145114.1;RRP12,missense_variant,p.Ser329Leu,ENST00000315563,NM_001284337.1;RRP12,missense_variant,p.Ser147Leu,ENST00000536831,;RRP12,upstream_gene_variant,,ENST00000490815,;	A	ENSG00000052749	ENST00000370992	Transcript
LZTS2	84445	.	GRCh37	10	102763750	102763750	+	Missense_Mutation	SNP	C	C	T	rs2275381	NA	AMO1	NORMAL	C	C	NA	NA	NA	NA	NA	NA	NA	NA	NA	NA	NA	NA	NA	NA	NA	c.895C>T	p.Arg299Trp	p.R299W	ENST00000370220	2/4	NA	NA	NA	NA	NA	NA	LZTS2,missense_variant,p.Arg299Trp,ENST00000370220,;LZTS2,missense_variant,p.Arg299Trp,ENST00000370223,NM_032429.2;LZTS2,downstream_gene_variant,,ENST00000426584,;LZTS2,downstream_gene_variant,,ENST00000454422,;LZTS2,downstream_gene_variant,,ENST00000481129,;LZTS2,downstream_gene_variant,,ENST00000429732,;PDZD7,downstream_gene_variant,,ENST00000474125,;LZTS2,downstream_gene_variant,,ENST000004895…	T	ENSG00000107816	ENST00000370220	Transcript
VWA2	340706	.	GRCh37	10	116045833	116045833	+	Missense_Mutation	SNP	C	C	G	rs201721125	NA	AMO1	NORMAL	C	C	NA	NA	NA	NA	NA	NA	NA	NA	NA	NA	NA	NA	NA	NA	NA	c.1133C>G	p.Ser378Cys	p.S378C	ENST00000603594	11/12	NA	NA	NA	NA	NA	NA	VWA2,missense_variant,p.Ser378Cys,ENST00000603594,;VWA2,missense_variant,p.Ser378Cys,ENST00000392982,NM_001272046.1;VWA2,non_coding_transcript_exon_variant,,ENST00000298715,;	G	ENSG00000165816	ENST00000603594	Transcript
WDR11	55717	.	GRCh37	10	122664878	122664878	+	Missense_Mutation	SNP	C	C	T	rs767462719	NA	AMO1	NORMAL	C	C	NA	NA	NA	NA	NA	NA	NA	NA	NA	NA	NA	NA	NA	NA	NA	c.3241C>T	p.Arg1081Cys	p.R1081C	ENST00000263461	26/29	NA	NA	NA	NA	NA	NA	WDR11,missense_variant,p.Arg1081Cys,ENST00000263461,NM_018117.11;WDR11,non_coding_transcript_exon_variant,,ENST00000604509,;WDR11,non_coding_transcript_exon_variant,,ENST00000605659,;WDR11,upstream_gene_variant,,ENST00000604714,;WDR11,downstream_gene_variant,,ENST00000478567,;WDR11,downstream_gene_variant,,ENST00000605320,;WDR11,3_prime_UTR_variant,,ENST00000497136,;WDR11,3_prime_UTR_variant,,ENS…	T	ENSG00000120008	ENST00000263461	Transcript
CTBP2	1488	.	GRCh37	10	126715971	126715971	+	Frame_Shift_Del	DEL	C	C	-	rs775918906	NA	AMO1	NORMAL	C	C	NA	NA	NA	NA	NA	NA	NA	NA	NA	NA	NA	NA	NA	NA	NA	c.358delG	p.Val120TyrfsTer53	p.V120Yfs*53	ENST00000309035	1/9	NA	NA	NA	NA	NA	NA	CTBP2,frameshift_variant,p.Val120TyrfsTer53,ENST00000309035,NM_022802.2;CTBP2,intron_variant,,ENST00000337195,NM_001329.2;CTBP2,intron_variant,,ENST00000411419,NM_001083914.1;CTBP2,intron_variant,,ENST00000494626,;CTBP2,intron_variant,,ENST00000531469,;CTBP2,intron_variant,,ENST00000460976,;CTBP2,intron_variant,,ENST00000493552,;	-	ENSG00000175029	ENST00000309035	Transcript
DHX32	55760	.	GRCh37	10	127555699	127555700	+	Frame_Shift_Ins	INS	-	-	C	novel	NA	AMO1	NORMAL	-	-	NA	NA	NA	NA	NA	NA	NA	NA	NA	NA	NA	NA	NA	NA	NA	c.335dupG	p.Val113ArgfsTer21	p.V113Rfs*21	ENST00000284690	2/11	NA	NA	NA	NA	NA	NA	DHX32,frameshift_variant,p.Val113ArgfsTer21,ENST00000284690,NM_018180.2;DHX32,frameshift_variant,p.Val113ArgfsTer21,ENST00000284688,;DHX32,frameshift_variant,p.Gly113GlyfsTer?,ENST00000415732,;	C	ENSG00000089876	ENST00000284690	Transcript
TUBGCP2	10844	.	GRCh37	10	135102440	135102440	+	Missense_Mutation	SNP	C	C	T	rs148597749	NA	AMO1	NORMAL	C	C	NA	NA	NA	NA	NA	NA	NA	NA	NA	NA	NA	NA	NA	NA	NA	c.1529G>A	p.Arg510Gln	p.R510Q	ENST00000543663	10/18	NA	NA	NA	NA	NA	NA	TUBGCP2,missense_variant,p.Arg482Gln,ENST00000368563,NM_006659.3,NM_001256617.1;TUBGCP2,missense_variant,p.Arg482Gln,ENST00000252936,;TUBGCP2,missense_variant,p.Arg510Gln,ENST00000543663,;TUBGCP2,missense_variant,p.Arg352Gln,ENST00000417178,NM_001256618.1;TUBGCP2,missense_variant,p.Arg75Gln,ENST00000368562,;TUBGCP2,missense_variant,p.Arg482Gln,ENST00000482278,;	T	ENSG00000130640	ENST00000543663	Transcript
PIDD	55367	.	GRCh37	11	800449	800449	+	Missense_Mutation	SNP	G	G	A	rs200290640	NA	AMO1	NORMAL	G	G	NA	NA	NA	NA	NA	NA	NA	NA	NA	NA	NA	NA	NA	NA	NA	c.2044C>T	p.Arg682Cys	p.R682C	ENST00000347755	13/16	NA	NA	NA	NA	NA	NA	PIDD,missense_variant,p.Arg682Cys,ENST00000347755,NM_145886.3,NM_145887.3;PIDD,missense_variant,p.Arg682Cys,ENST00000411829,;SLC25A22,upstream_gene_variant,,ENST00000320230,NM_024698.5,NM_001191061.1;SLC25A22,upstream_gene_variant,,ENST00000531214,NM_001191060.1;SLC25A22,upstream_gene_variant,,ENST00000531437,;SLC25A22,upstream_gene_variant,,ENST00000531514,;SLC25A22,upstream_gene_variant,,ENST00…	A	ENSG00000177595	ENST00000347755	Transcript
PIDD	55367	.	GRCh37	11	800453	800453	+	Splice_Site	SNP	T	T	C	rs199752248	NA	AMO1	NORMAL	T	T	NA	NA	NA	NA	NA	NA	NA	NA	NA	NA	NA	NA	NA	NA	NA	c.2042-2A>G		p.X681_splice	ENST00000347755		NA	NA	NA	NA	NA	NA	PIDD,splice_acceptor_variant,,ENST00000347755,NM_145886.3,NM_145887.3;PIDD,splice_acceptor_variant,,ENST00000411829,;SLC25A22,upstream_gene_variant,,ENST00000320230,NM_024698.5,NM_001191061.1;SLC25A22,upstream_gene_variant,,ENST00000531214,NM_001191060.1;SLC25A22,upstream_gene_variant,,ENST00000531437,;SLC25A22,upstream_gene_variant,,ENST00000531514,;SLC25A22,upstream_gene_variant,,ENST0000053153…	C	ENSG00000177595	ENST00000347755	Transcript
MOB2	81532	.	GRCh37	11	1501991	1501991	+	Missense_Mutation	SNP	G	G	A	rs765125284	NA	AMO1	NORMAL	G	G	NA	NA	NA	NA	NA	NA	NA	NA	NA	NA	NA	NA	NA	NA	NA	c.235C>T	p.Arg79Cys	p.R79C	ENST00000329957	2/5	NA	NA	NA	NA	NA	NA	MOB2,missense_variant,p.Arg79Cys,ENST00000329957,NM_001172223.1;MOB2,non_coding_transcript_exon_variant,,ENST00000526462,;MOB2,non_coding_transcript_exon_variant,,ENST00000526698,;MOB2,non_coding_transcript_exon_variant,,ENST00000529897,;MOB2,non_coding_transcript_exon_variant,,ENST00000529380,;	A	ENSG00000182208	ENST00000329957	Transcript
MRGPRG	386746	.	GRCh37	11	3239356	3239356	+	Missense_Mutation	SNP	C	C	T	novel	NA	AMO1	NORMAL	C	C	NA	NA	NA	NA	NA	NA	NA	NA	NA	NA	NA	NA	NA	NA	NA	c.688G>A	p.Val230Met	p.V230M	ENST00000332314	1/1	NA	NA	NA	NA	NA	NA	MRGPRG,missense_variant,p.Val230Met,ENST00000332314,NM_001164377.1;MRGPRG-AS1,upstream_gene_variant,,ENST00000420873,;MRGPRG-AS1,upstream_gene_variant,,ENST00000434798,;MRGPRG-AS1,upstream_gene_variant,,ENST00000541883,;MRGPRG-AS1,upstream_gene_variant,,ENST00000531711,;	T	ENSG00000182170	ENST00000332314	Transcript
OR52K2	119774	.	GRCh37	11	4471386	4471386	+	Missense_Mutation	SNP	C	C	T	novel	NA	AMO1	NORMAL	C	C	NA	NA	NA	NA	NA	NA	NA	NA	NA	NA	NA	NA	NA	NA	NA	c.817C>T	p.His273Tyr	p.H273Y	ENST00000325719	1/1	NA	NA	NA	NA	NA	NA	OR52K2,missense_variant,p.His273Tyr,ENST00000325719,NM_001005172.2;AC010930.1,downstream_gene_variant,,ENST00000408103,;	T	ENSG00000181963	ENST00000325719	Transcript
OR52H1	390067	.	GRCh37	11	5566146	5566146	+	Missense_Mutation	SNP	T	T	G	rs754410738	NA	AMO1	NORMAL	T	T	NA	NA	NA	NA	NA	NA	NA	NA	NA	NA	NA	NA	NA	NA	NA	c.608A>C	p.Asn203Thr	p.N203T	ENST00000322653	1/1	NA	NA	NA	NA	NA	NA	OR52H1,missense_variant,p.Asn203Thr,ENST00000322653,NM_001005289.1;HBG2,intron_variant,,ENST00000380259,;	G	ENSG00000181616	ENST00000322653	Transcript
OR52B1P	0	.	GRCh37	11	6173217	6173217	+	Missense_Mutation	SNP	G	G	C	novel	NA	AMO1	NORMAL	G	G	NA	NA	NA	NA	NA	NA	NA	NA	NA	NA	NA	NA	NA	NA	NA	c.602C>G	p.Ala201Gly	p.A201G	ENST00000316506	1/1	NA	NA	NA	NA	NA	NA	OR52B1P,missense_variant,p.Ala201Gly,ENST00000316506,;RP11-290F24.3,intron_variant,,ENST00000529961,;	C	ENSG00000180909	ENST00000316506	Transcript
SMPD1	6609	.	GRCh37	11	6415487	6415487	+	Missense_Mutation	SNP	C	C	T	novel	NA	AMO1	NORMAL	C	C	NA	NA	NA	NA	NA	NA	NA	NA	NA	NA	NA	NA	NA	NA	NA	c.1546C>T	p.His516Tyr	p.H516Y	ENST00000342245	6/6	NA	NA	NA	NA	NA	NA	SMPD1,missense_variant,p.His516Tyr,ENST00000342245,NM_001007593.2,NM_000543.4;SMPD1,missense_variant,p.His472Tyr,ENST00000299397,;SMPD1,missense_variant,p.His460Tyr,ENST00000356761,;SMPD1,missense_variant,p.His515Tyr,ENST00000527275,;SMPD1,missense_variant,p.His202Tyr,ENST00000526280,;APBB1,downstream_gene_variant,,ENST00000389906,;APBB1,downstream_gene_variant,,ENST00000609360,NM_001164.3;APBB1,…	T	ENSG00000166311	ENST00000342245	Transcript
OR2AG1	144125	.	GRCh37	11	6806335	6806335	+	Missense_Mutation	SNP	T	T	A	novel	NA	AMO1	NORMAL	T	T	NA	NA	NA	NA	NA	NA	NA	NA	NA	NA	NA	NA	NA	NA	NA	c.67T>A	p.Ser23Thr	p.S23T	ENST00000307401	1/1	NA	NA	NA	NA	NA	NA	OR2AG1,missense_variant,p.Ser23Thr,ENST00000307401,NM_001004489.2;	A	ENSG00000170803	ENST00000307401	Transcript
COPB1	1315	.	GRCh37	11	14520533	14520533	+	Splice_Site	SNP	T	T	C	rs2290169	NA	AMO1	NORMAL	T	T	NA	NA	NA	NA	NA	NA	NA	NA	NA	NA	NA	NA	NA	NA	NA	c.-57-2A>G			ENST00000249923		NA	NA	NA	NA	NA	NA	COPB1,splice_acceptor_variant,,ENST00000249923,NM_016451.4;COPB1,splice_acceptor_variant,,ENST00000439561,NM_001144061.1,NM_001144062.1;COPB1,splice_acceptor_variant,,ENST00000534234,;PSMA1,splice_acceptor_variant,,ENST00000419365,;COPB1,splice_acceptor_variant,,ENST00000529866,;COPB1,splice_acceptor_variant,,ENST00000534771,;COPB1,splice_acceptor_variant,,ENST00000529210,;COPB1,splice_acceptor_v…	C	ENSG00000129083	ENST00000249923	Transcript
ANO5	203859	.	GRCh37	11	22283684	22283684	+	Missense_Mutation	SNP	G	G	A	rs139618850	NA	AMO1	NORMAL	G	G	NA	NA	NA	NA	NA	NA	NA	NA	NA	NA	NA	NA	NA	NA	NA	c.1640G>A	p.Arg547Gln	p.R547Q	ENST00000324559	16/22	NA	NA	NA	NA	NA	NA	ANO5,missense_variant,p.Arg547Gln,ENST00000324559,NM_001142649.1,NM_213599.2;CTD-3064C13.1,intron_variant,,ENST00000526935,;	A	ENSG00000171714	ENST00000324559	Transcript
EIF3M	10480	.	GRCh37	11	32623826	32623826	+	Missense_Mutation	SNP	C	C	T	novel	NA	AMO1	NORMAL	C	C	NA	NA	NA	NA	NA	NA	NA	NA	NA	NA	NA	NA	NA	NA	NA	c.1006C>T	p.His336Tyr	p.H336Y	ENST00000531120	11/11	NA	NA	NA	NA	NA	NA	EIF3M,missense_variant,p.His336Tyr,ENST00000531120,NM_006360.4;EIF3M,missense_variant,p.His204Tyr,ENST00000524896,;EIF3M,missense_variant,p.His189Tyr,ENST00000526267,;CCDC73,3_prime_UTR_variant,,ENST00000335185,NM_001008391.3;CCDC73,downstream_gene_variant,,ENST00000528333,;EIF3M,splice_region_variant,,ENST00000525054,;EIF3M,downstream_gene_variant,,ENST00000525782,;EIF3M,downstream_gene_variant,…	T	ENSG00000149100	ENST00000531120	Transcript
QSER1	79832	.	GRCh37	11	32956273	32956273	+	Missense_Mutation	SNP	G	G	C	rs753443404	NA	AMO1	NORMAL	G	G	NA	NA	NA	NA	NA	NA	NA	NA	NA	NA	NA	NA	NA	NA	NA	c.3082G>C	p.Gly1028Arg	p.G1028R	ENST00000399302	4/13	NA	NA	NA	NA	NA	NA	QSER1,missense_variant,p.Gly1028Arg,ENST00000399302,NM_001076786.1;QSER1,missense_variant,p.Gly789Arg,ENST00000527788,;QSER1,missense_variant,p.Gly49Arg,ENST00000524678,;QSER1,downstream_gene_variant,,ENST00000528155,;QSER1,downstream_gene_variant,,ENST00000527250,;	C	ENSG00000060749	ENST00000399302	Transcript
LDLRAD3	143458	.	GRCh37	11	35965686	35965686	+	Missense_Mutation	SNP	G	G	C	rs182109405	NA	AMO1	NORMAL	G	G	NA	NA	NA	NA	NA	NA	NA	NA	NA	NA	NA	NA	NA	NA	NA	c.38G>C	p.Ser13Thr	p.S13T	ENST00000315571	1/6	NA	NA	NA	NA	NA	NA	LDLRAD3,missense_variant,p.Ser13Thr,ENST00000315571,NM_174902.2;LDLRAD3,missense_variant,p.Ser13Thr,ENST00000524419,;LDLRAD3,missense_variant,p.Ser13Thr,ENST00000528989,;LDLRAD3,non_coding_transcript_exon_variant,,ENST00000532490,;,regulatory_region_variant,,ENSR00000561248,;	C	ENSG00000179241	ENST00000315571	Transcript
NUP160	23279	.	GRCh37	11	47861587	47861587	+	Missense_Mutation	SNP	T	T	C	rs117931945	NA	AMO1	NORMAL	T	T	NA	NA	NA	NA	NA	NA	NA	NA	NA	NA	NA	NA	NA	NA	NA	c.556A>G	p.Ile186Val	p.I186V	ENST00000378460	4/36	NA	NA	NA	NA	NA	NA	NUP160,missense_variant,p.Ile186Val,ENST00000378460,NM_015231.1;NUP160,missense_variant,p.Ile72Val,ENST00000530326,;NUP160,missense_variant,p.Ile72Val,ENST00000528071,;NUP160,3_prime_UTR_variant,,ENST00000526870,;NUP160,intron_variant,,ENST00000532747,;NUP160,non_coding_transcript_exon_variant,,ENST00000529863,;RP11-692M12.4,upstream_gene_variant,,ENST00000605553,;	C	ENSG00000030066	ENST00000378460	Transcript
OR5D18	219438	.	GRCh37	11	55587812	55587812	+	Missense_Mutation	SNP	G	G	A	rs199726652	NA	AMO1	NORMAL	G	G	NA	NA	NA	NA	NA	NA	NA	NA	NA	NA	NA	NA	NA	NA	NA	c.707G>A	p.Arg236His	p.R236H	ENST00000333976	1/1	NA	NA	NA	NA	NA	NA	OR5D18,missense_variant,p.Arg236His,ENST00000333976,NM_001001952.1;	A	ENSG00000186119	ENST00000333976	Transcript
OR8K3	219473	.	GRCh37	11	56086025	56086025	+	Missense_Mutation	SNP	G	G	A		NA	AMO1	NORMAL	G	G	NA	NA	NA	NA	NA	NA	NA	NA	NA	NA	NA	NA	NA	NA	NA	c.243G>A	p.Met81Ile	p.M81I	ENST00000312711	1/1	NA	NA	NA	NA	NA	NA	OR8K3,missense_variant,p.Met81Ile,ENST00000312711,NM_001005202.1;	A	ENSG00000181689	ENST00000312711	Transcript
OR8J1	219477	.	GRCh37	11	56128061	56128061	+	Missense_Mutation	SNP	C	C	G	rs181012581	NA	AMO1	NORMAL	C	C	NA	NA	NA	NA	NA	NA	NA	NA	NA	NA	NA	NA	NA	NA	NA	c.339C>G	p.Ile113Met	p.I113M	ENST00000303039	1/1	NA	NA	NA	NA	NA	NA	OR8J1,missense_variant,p.Ile113Met,ENST00000303039,NM_001005205.2;RPL5P29,downstream_gene_variant,,ENST00000482972,;	G	ENSG00000172487	ENST00000303039	Transcript
OR5M8	219484	.	GRCh37	11	56258485	56258485	+	Missense_Mutation	SNP	C	C	T	rs146141770	NA	AMO1	NORMAL	C	C	NA	NA	NA	NA	NA	NA	NA	NA	NA	NA	NA	NA	NA	NA	NA	c.362G>A	p.Arg121Gln	p.R121Q	ENST00000327216	1/1	NA	NA	NA	NA	NA	NA	OR5M8,missense_variant,p.Arg121Gln,ENST00000327216,NM_001005282.1;CTD-3051L14.13,upstream_gene_variant,,ENST00000525853,;	T	ENSG00000181371	ENST00000327216	Transcript
CLP1	10978	.	GRCh37	11	57427077	57427077	+	Missense_Mutation	SNP	G	G	T	novel	NA	AMO1	NORMAL	G	G	NA	NA	NA	NA	NA	NA	NA	NA	NA	NA	NA	NA	NA	NA	NA	c.129G>T	p.Glu43Asp	p.E43D	ENST00000533682	2/3	NA	NA	NA	NA	NA	NA	CLP1,missense_variant,p.Glu43Asp,ENST00000533682,;CLP1,missense_variant,p.Glu54Asp,ENST00000529430,;CLP1,missense_variant,p.Glu43Asp,ENST00000302731,NM_006831.2,NM_001142597.1;CLP1,missense_variant,p.Glu43Asp,ENST00000525602,;CLP1,missense_variant,p.Glu43Asp,ENST00000529773,;CLP1,missense_variant,p.Glu43Asp,ENST00000533905,;	T	ENSG00000172409	ENST00000533682	Transcript
SLC15A3	51296	.	GRCh37	11	60708671	60708671	+	Missense_Mutation	SNP	C	C	T	rs182999629	NA	AMO1	NORMAL	C	C	NA	NA	NA	NA	NA	NA	NA	NA	NA	NA	NA	NA	NA	NA	NA	c.1199G>A	p.Arg400Gln	p.R400Q	ENST00000227880	5/8	NA	NA	NA	NA	NA	NA	SLC15A3,missense_variant,p.Arg400Gln,ENST00000227880,NM_016582.2;SLC15A3,missense_variant,p.Arg66Gln,ENST00000537307,;TMEM132A,downstream_gene_variant,,ENST00000005286,NM_178031.2,NM_017870.3;TMEM132A,downstream_gene_variant,,ENST00000453848,;TMEM132A,downstream_gene_variant,,ENST00000540112,;TMEM132A,downstream_gene_variant,,ENST00000535480,;SLC15A3,downstream_gene_variant,,ENST00000536491,;SLC1…	T	ENSG00000110446	ENST00000227880	Transcript
CPSF7	79869	.	GRCh37	11	61189035	61189035	+	Missense_Mutation	SNP	C	C	A	novel	NA	AMO1	NORMAL	C	C	NA	NA	NA	NA	NA	NA	NA	NA	NA	NA	NA	NA	NA	NA	NA	c.229G>T	p.Val77Leu	p.V77L	ENST00000340437	3/10	NA	NA	NA	NA	NA	NA	CPSF7,missense_variant,p.Val77Leu,ENST00000340437,NM_024811.3;CPSF7,missense_variant,p.Val34Leu,ENST00000394888,NM_001136040.2;CPSF7,missense_variant,p.Val34Leu,ENST00000439958,NM_001142565.1;CPSF7,missense_variant,p.Val34Leu,ENST00000448745,;CPSF7,missense_variant,p.Val34Leu,ENST00000477890,;CPSF7,missense_variant,p.Val34Leu,ENST00000539952,;CPSF7,missense_variant,p.Val34Leu,ENST00000413232,;CPS…	A	ENSG00000149532	ENST00000340437	Transcript
UBXN1	51035	.	GRCh37	11	62445814	62445814	+	Missense_Mutation	SNP	T	T	A	novel	NA	AMO1	NORMAL	T	T	NA	NA	NA	NA	NA	NA	NA	NA	NA	NA	NA	NA	NA	NA	NA	c.287A>T	p.Lys96Met	p.K96M	ENST00000294119	4/8	NA	NA	NA	NA	NA	NA	UBXN1,missense_variant,p.Lys96Met,ENST00000294119,NM_015853.3;UBXN1,missense_variant,p.Lys96Met,ENST00000301935,NM_001286077.1;UBXN1,missense_variant,p.Lys96Met,ENST00000529640,;UBXN1,missense_variant,p.Lys96Met,ENST00000534176,;C11orf83,downstream_gene_variant,,ENST00000531323,;C11orf83,downstream_gene_variant,,ENST00000377953,NM_001085372.2;UBXN1,upstream_gene_variant,,ENST00000533000,;UBXN1,no…	A	ENSG00000162191	ENST00000294119	Transcript
MRPL49	740	.	GRCh37	11	64889843	64889843	+	Missense_Mutation	SNP	A	A	G	rs17146691	NA	AMO1	NORMAL	A	A	NA	NA	NA	NA	NA	NA	NA	NA	NA	NA	NA	NA	NA	NA	NA	c.25A>G	p.Thr9Ala	p.T9A	ENST00000279242	1/4	NA	NA	NA	NA	NA	NA	MRPL49,missense_variant,p.Thr9Ala,ENST00000279242,NM_004927.3;MRPL49,missense_variant,p.Thr7Ala,ENST00000533943,;MRPL49,missense_variant,p.Thr9Ala,ENST00000534078,;MRPL49,missense_variant,p.Thr9Ala,ENST00000526171,;MRPL49,missense_variant,p.Thr9Ala,ENST00000531705,;FAU,5_prime_UTR_variant,,ENST00000529639,NM_001997.4;SYVN1,downstream_gene_variant,,ENST00000526060,;SYVN1,downstream_gene_variant,,E…	G	ENSG00000149792	ENST00000279242	Transcript
POLA2	23649	.	GRCh37	11	65049201	65049201	+	Missense_Mutation	SNP	G	G	A		NA	AMO1	NORMAL	G	G	NA	NA	NA	NA	NA	NA	NA	NA	NA	NA	NA	NA	NA	NA	NA	c.961G>A	p.Glu321Lys	p.E321K	ENST00000265465	9/18	NA	NA	NA	NA	NA	NA	POLA2,missense_variant,p.Glu321Lys,ENST00000265465,NM_002689.2;POLA2,missense_variant,p.Glu113Lys,ENST00000541089,;POLA2,upstream_gene_variant,,ENST00000525924,;POLA2,downstream_gene_variant,,ENST00000532391,;POLA2,splice_region_variant,,ENST00000527850,;POLA2,splice_region_variant,,ENST00000527618,;POLA2,downstream_gene_variant,,ENST00000532469,;	A	ENSG00000014138	ENST00000265465	Transcript
EHBP1L1	254102	.	GRCh37	11	65350927	65350927	+	Missense_Mutation	SNP	G	T	T	novel	NA	AMO1	NORMAL	G	G	NA	NA	NA	NA	NA	NA	NA	NA	NA	NA	NA	NA	NA	NA	NA	c.2784G>T	p.Glu928Asp	p.E928D	ENST00000309295	9/19	NA	NA	NA	NA	NA	NA	EHBP1L1,missense_variant,p.Glu928Asp,ENST00000309295,NM_001099409.1;EHBP1L1,intron_variant,,ENST00000533237,;EHBP1L1,intron_variant,,ENST00000533465,;EHBP1L1,upstream_gene_variant,,ENST00000529099,;EHBP1L1,downstream_gene_variant,,ENST00000531106,;EHBP1L1,non_coding_transcript_exon_variant,,ENST00000526990,;,regulatory_region_variant,,ENSR00001051600,;	T	ENSG00000173442	ENST00000309295	Transcript
MAP3K11	4296	.	GRCh37	11	65375904	65375904	+	Missense_Mutation	SNP	G	G	T	rs17855912	NA	AMO1	NORMAL	G	G	NA	NA	NA	NA	NA	NA	NA	NA	NA	NA	NA	NA	NA	NA	NA	c.755C>A	p.Pro252His	p.P252H	ENST00000309100	2/10	NA	NA	NA	NA	NA	NA	MAP3K11,missense_variant,p.Pro252His,ENST00000309100,NM_002419.3;MAP3K11,missense_variant,p.Pro2His,ENST00000526293,;MAP3K11,5_prime_UTR_variant,,ENST00000530153,;MAP3K11,5_prime_UTR_variant,,ENST00000529839,;MAP3K11,upstream_gene_variant,,ENST00000532507,;MAP3K11,upstream_gene_variant,,ENST00000534432,;MAP3K11,non_coding_transcript_exon_variant,,ENST00000524856,;MAP3K11,non_coding_transcript_exo…	T	ENSG00000173327	ENST00000309100	Transcript
DPP3	10072	.	GRCh37	11	66249876	66249876	+	Missense_Mutation	SNP	G	G	A	rs577731291	NA	AMO1	NORMAL	G	G	NA	NA	NA	NA	NA	NA	NA	NA	NA	NA	NA	NA	NA	NA	NA	c.205G>A	p.Ala69Thr	p.A69T	ENST00000360510	2/18	NA	NA	NA	NA	NA	NA	DPP3,missense_variant,p.Ala88Thr,ENST00000532677,NM_130443.3,NM_005700.4,NM_001256670.1;DPP3,missense_variant,p.Ala89Thr,ENST00000531863,;DPP3,missense_variant,p.Ala69Thr,ENST00000360510,;DPP3,missense_variant,p.Ala69Thr,ENST00000453114,;DPP3,missense_variant,p.Ala69Thr,ENST00000541961,;DPP3,missense_variant,p.Ala69Thr,ENST00000530165,;DPP3,missense_variant,p.Ala69Thr,ENST00000531354,;DPP3,missen…	A	ENSG00000254986	ENST00000360510	Transcript
CTD-3074O7.11	582	.	GRCh37	11	66281952	66281952	+	Missense_Mutation	SNP	G	G	A	rs138744839	NA	AMO1	NORMAL	G	G	NA	NA	NA	NA	NA	NA	NA	NA	NA	NA	NA	NA	NA	NA	NA	c.346G>A	p.Glu116Lys	p.E116K	ENST00000419755	4/17	NA	NA	NA	NA	NA	NA	CTD-3074O7.11,missense_variant,p.Glu116Lys,ENST00000419755,;BBS1,missense_variant,p.Glu79Lys,ENST00000318312,NM_024649.4;BBS1,missense_variant,p.Glu79Lys,ENST00000393994,;BBS1,missense_variant,p.Glu79Lys,ENST00000455748,;BBS1,missense_variant,p.Glu49Lys,ENST00000526815,;BBS1,5_prime_UTR_variant,,ENST00000537537,;BBS1,intron_variant,,ENST00000525809,;BBS1,intron_variant,,ENST00000524705,;DPP3,down…	A	ENSG00000256349	ENST00000419755	Transcript
ANGPTL5	253935	.	GRCh37	11	101765795	101765795	+	Missense_Mutation	SNP	C	C	A		NA	AMO1	NORMAL	C	C	NA	NA	NA	NA	NA	NA	NA	NA	NA	NA	NA	NA	NA	NA	NA	c.662G>T	p.Gly221Val	p.G221V	ENST00000334289	8/9	NA	NA	NA	NA	NA	NA	ANGPTL5,missense_variant,p.Gly221Val,ENST00000334289,NM_178127.4;ANGPTL5,missense_variant,p.Gly156Val,ENST00000534527,;	A	ENSG00000187151	ENST00000334289	Transcript
AP000889.3	0	.	GRCh37	11	107462622	107462622	+	Missense_Mutation	SNP	C	C	G	novel	NA	AMO1	NORMAL	C	C	NA	NA	NA	NA	NA	NA	NA	NA	NA	NA	NA	NA	NA	NA	NA	c.139C>G	p.Arg47Gly	p.R47G	ENST00000600612	1/3	NA	NA	NA	NA	NA	NA	AP000889.3,missense_variant,p.Arg47Gly,ENST00000600612,;ELMOD1,intron_variant,,ENST00000265840,NM_018712.3;ELMOD1,intron_variant,,ENST00000443271,NM_001130037.1;ELMOD1,intron_variant,,ENST00000531234,;ELMOD1,non_coding_transcript_exon_variant,,ENST00000529675,;ELMOD1,intron_variant,,ENST00000524378,;ELMOD1,upstream_gene_variant,,ENST00000527036,;,regulatory_region_variant,,ENSR00000568449,;CTD-23…	G	ENSG00000268467	ENST00000600612	Transcript
ATM	472	.	GRCh37	11	108115724	108115724	+	Missense_Mutation	SNP	A	A	G		NA	AMO1	NORMAL	A	A	NA	NA	NA	NA	NA	NA	NA	NA	NA	NA	NA	NA	NA	NA	NA	c.872A>G	p.His291Arg	p.H291R	ENST00000278616	7/63	NA	NA	NA	NA	NA	NA	ATM,missense_variant,p.His291Arg,ENST00000278616,NM_000051.3;ATM,missense_variant,p.His291Arg,ENST00000452508,;ATM,missense_variant,p.His291Arg,ENST00000527805,;ATM,downstream_gene_variant,,ENST00000527891,;	G	ENSG00000149311	ENST00000278616	Transcript
ZC3H12C	85463	.	GRCh37	11	110007849	110007849	+	Missense_Mutation	SNP	A	C	C	rs141278977	NA	AMO1	NORMAL	A	A	NA	NA	NA	NA	NA	NA	NA	NA	NA	NA	NA	NA	NA	NA	NA	c.483A>C	p.Glu161Asp	p.E161D	ENST00000278590	2/6	NA	NA	NA	NA	NA	NA	ZC3H12C,missense_variant,p.Glu130Asp,ENST00000453089,;ZC3H12C,missense_variant,p.Glu161Asp,ENST00000278590,NM_033390.1;ZC3H12C,missense_variant,p.Glu162Asp,ENST00000528673,;	C	ENSG00000149289	ENST00000278590	Transcript
USP28	57646	.	GRCh37	11	113673918	113673918	+	Nonsense_Mutation	SNP	C	C	A		NA	AMO1	NORMAL	C	C	NA	NA	NA	NA	NA	NA	NA	NA	NA	NA	NA	NA	NA	NA	NA	c.2824G>T	p.Glu942Ter	p.E942*	ENST00000003302	23/25	NA	NA	NA	NA	NA	NA	USP28,stop_gained,p.Glu942Ter,ENST00000003302,NM_020886.2;USP28,stop_gained,p.Glu910Ter,ENST00000260188,;USP28,stop_gained,p.Glu618Ter,ENST00000544967,;USP28,stop_gained,p.Glu785Ter,ENST00000545540,;USP28,downstream_gene_variant,,ENST00000538224,;USP28,3_prime_UTR_variant,,ENST00000540438,;USP28,upstream_gene_variant,,ENST00000544272,;	A	ENSG00000048028	ENST00000003302	Transcript
ARCN1	372	.	GRCh37	11	118461172	118461172	+	Missense_Mutation	SNP	G	G	A	rs138250193	NA	AMO1	NORMAL	G	G	NA	NA	NA	NA	NA	NA	NA	NA	NA	NA	NA	NA	NA	NA	NA	c.935G>A	p.Arg312Gln	p.R312Q	ENST00000264028	6/10	NA	NA	NA	NA	NA	NA	ARCN1,missense_variant,p.Arg353Gln,ENST00000359415,;ARCN1,missense_variant,p.Arg312Gln,ENST00000264028,NM_001655.4;ARCN1,missense_variant,p.Arg224Gln,ENST00000392859,NM_001142281.1;ARCN1,intron_variant,,ENST00000534182,;RNU6-1157P,upstream_gene_variant,,ENST00000384456,;	A	ENSG00000095139	ENST00000264028	Transcript
BCL9L	283149	.	GRCh37	11	118772258	118772258	+	Missense_Mutation	SNP	C	C	T	rs200122860	NA	AMO1	NORMAL	C	C	NA	NA	NA	NA	NA	NA	NA	NA	NA	NA	NA	NA	NA	NA	NA	c.2194G>A	p.Gly732Ser	p.G732S	ENST00000334801	6/8	NA	NA	NA	NA	NA	NA	BCL9L,missense_variant,p.Gly732Ser,ENST00000334801,NM_182557.2;CXCR5,downstream_gene_variant,,ENST00000292174,NM_001716.4,NM_032966.2;BCL9L,non_coding_transcript_exon_variant,,ENST00000526143,;BCL9L,intron_variant,,ENST00000526514,;BCL9L,intron_variant,,ENST00000530293,;BCL9L,downstream_gene_variant,,ENST00000527266,;,regulatory_region_variant,,ENSR00001624522,;,regulatory_region_variant,,ENSR000…	T	ENSG00000186174	ENST00000334801	Transcript
UBASH3B	84959	.	GRCh37	11	122680473	122680473	+	Missense_Mutation	SNP	T	T	C	novel	NA	AMO1	NORMAL	T	T	NA	NA	NA	NA	NA	NA	NA	NA	NA	NA	NA	NA	NA	NA	NA	c.1829T>C	p.Phe610Ser	p.F610S	ENST00000284273	14/14	NA	NA	NA	NA	NA	NA	UBASH3B,missense_variant,p.Phe610Ser,ENST00000284273,NM_032873.4;,regulatory_region_variant,,ENSR00001625143,;	C	ENSG00000154127	ENST00000284273	Transcript
AP000708.1	0	.	GRCh37	11	125365361	125365361	+	Missense_Mutation	SNP	C	C	G	novel	NA	AMO1	NORMAL	C	C	NA	NA	NA	NA	NA	NA	NA	NA	NA	NA	NA	NA	NA	NA	NA	c.137C>G	p.Ala46Gly	p.A46G	ENST00000527818	1/2	NA	NA	NA	NA	NA	NA	AP000708.1,missense_variant,p.Ala46Gly,ENST00000527818,;FEZ1,5_prime_UTR_variant,,ENST00000524435,;FEZ1,intron_variant,,ENST00000278919,NM_005103.4;FEZ1,intron_variant,,ENST00000366139,NM_022549.3;FEZ1,intron_variant,,ENST00000527534,;FEZ1,intron_variant,,ENST00000392709,;FEZ1,intron_variant,,ENST00000532981,;,regulatory_region_variant,,ENSR00000570786,;	G	ENSG00000255537	ENST00000527818	Transcript
PRDM10	56980	.	GRCh37	11	129784708	129784708	+	Missense_Mutation	SNP	C	T	T	rs746880596	NA	AMO1	NORMAL	C	C	NA	NA	NA	NA	NA	NA	NA	NA	NA	NA	NA	NA	NA	NA	NA	c.2744G>A	p.Arg915Gln	p.R915Q	ENST00000358825	18/22	NA	NA	NA	NA	NA	NA	PRDM10,missense_variant,p.Arg915Gln,ENST00000358825,NM_020228.2;PRDM10,missense_variant,p.Arg911Gln,ENST00000360871,NM_199437.1;PRDM10,missense_variant,p.Arg885Gln,ENST00000528746,;PRDM10,missense_variant,p.Arg829Gln,ENST00000423662,NM_199438.1;PRDM10,missense_variant,p.Arg825Gln,ENST00000304538,NM_199439.1;PRDM10,missense_variant,p.Arg829Gln,ENST00000526082,;PRDM10,missense_variant,p.Arg628Gln,E…	T	ENSG00000170325	ENST00000358825	Transcript
NDUFA9	4704	.	GRCh37	12	4768299	4768299	+	Missense_Mutation	SNP	C	C	A	rs767047775	NA	AMO1	NORMAL	C	C	NA	NA	NA	NA	NA	NA	NA	NA	NA	NA	NA	NA	NA	NA	NA	c.508C>A	p.Leu170Met	p.L170M	ENST00000266544	5/11	NA	NA	NA	NA	NA	NA	NDUFA9,missense_variant,p.Leu170Met,ENST00000266544,NM_005002.4;NDUFA9,downstream_gene_variant,,ENST00000535050,;NDUFA9,downstream_gene_variant,,ENST00000542369,;RP11-500M8.7,3_prime_UTR_variant,,ENST00000536588,;NDUFA9,non_coding_transcript_exon_variant,,ENST00000396655,;NDUFA9,non_coding_transcript_exon_variant,,ENST00000535726,;RP11-234B24.6,non_coding_transcript_exon_variant,,ENST00000543979,…	A	ENSG00000139180	ENST00000266544	Transcript
NDUFA9	4704	.	GRCh37	12	4791379	4791379	+	Missense_Mutation	SNP	G	G	A	rs200750609	NA	AMO1	NORMAL	G	G	NA	NA	NA	NA	NA	NA	NA	NA	NA	NA	NA	NA	NA	NA	NA	c.809G>A	p.Arg270Gln	p.R270Q	ENST00000266544	9/11	NA	NA	NA	NA	NA	NA	NDUFA9,missense_variant,p.Arg270Gln,ENST00000266544,NM_005002.4;NDUFA9,upstream_gene_variant,,ENST00000540688,;RP11-234B24.6,missense_variant,p.Arg29Gln,ENST00000544741,;RP11-234B24.6,non_coding_transcript_exon_variant,,ENST00000543979,;NDUFA9,non_coding_transcript_exon_variant,,ENST00000544675,;	A	ENSG00000139180	ENST00000266544	Transcript
TAS2R46	259292	.	GRCh37	12	11214264	11214264	+	Missense_Mutation	SNP	C	C	G	rs374212046	NA	AMO1	NORMAL	C	C	NA	NA	NA	NA	NA	NA	NA	NA	NA	NA	NA	NA	NA	NA	NA	c.630G>C	p.Gln210His	p.Q210H	ENST00000533467	1/1	NA	NA	NA	NA	NA	NA	TAS2R46,missense_variant,p.Gln210His,ENST00000533467,NM_176887.2;TAS2R14,intron_variant,,ENST00000381852,;PRR4,intron_variant,,ENST00000536668,;PRR4,intron_variant,,ENST00000535024,;PRR4,intron_variant,,ENST00000546265,;PRR4,intron_variant,,ENST00000541977,;	G	ENSG00000226761	ENST00000533467	Transcript
SLCO1A2	6579	.	GRCh37	12	21445174	21445174	+	Missense_Mutation	SNP	A	A	G	novel	NA	AMO1	NORMAL	A	A	NA	NA	NA	NA	NA	NA	NA	NA	NA	NA	NA	NA	NA	NA	NA	c.1534T>C	p.Tyr512His	p.Y512H	ENST00000307378	13/16	NA	NA	NA	NA	NA	NA	SLCO1A2,missense_variant,p.Tyr512His,ENST00000307378,NM_134431.3;SLCO1A2,missense_variant,p.Tyr512His,ENST00000452078,NM_021094.3;SLCO1A2,missense_variant,p.Tyr380His,ENST00000537524,;SLCO1A2,missense_variant,p.Tyr380His,ENST00000458504,;SLCO1A2,missense_variant,p.Tyr510His,ENST00000390670,;SLCO1A2,3_prime_UTR_variant,,ENST00000544290,;SLCO1A2,3_prime_UTR_variant,,ENST00000544020,;SLCO1A2,non_cod…	G	ENSG00000084453	ENST00000307378	Transcript
KRAS	3845	.	GRCh37	12	25378562	25378562	+	Missense_Mutation	SNP	C	C	T	rs121913527	NA	AMO1	NORMAL	C	C	NA	NA	NA	NA	NA	NA	NA	NA	NA	NA	NA	NA	NA	NA	NA	c.436G>A	p.Ala146Thr	p.A146T	ENST00000256078	4/6	NA	NA	NA	NA	NA	NA	KRAS,missense_variant,p.Ala146Thr,ENST00000311936,NM_004985.3;KRAS,missense_variant,p.Ala146Thr,ENST00000256078,NM_033360.2;KRAS,intron_variant,,ENST00000557334,;AC087239.1,upstream_gene_variant,,ENST00000594112,;	T	ENSG00000133703	ENST00000256078	Transcript
OVCH1	341350	.	GRCh37	12	29648291	29648291	+	Missense_Mutation	SNP	A	A	C	rs190382460	NA	AMO1	NORMAL	A	A	NA	NA	NA	NA	NA	NA	NA	NA	NA	NA	NA	NA	NA	NA	NA	c.381T>G	p.His127Gln	p.H127Q	ENST00000318184	4/28	NA	NA	NA	NA	NA	NA	OVCH1,missense_variant,p.His127Gln,ENST00000318184,NM_183378.2;	C	ENSG00000187950	ENST00000318184	Transcript
SYT10	341359	.	GRCh37	12	33535430	33535430	+	Missense_Mutation	SNP	C	C	T	novel	NA	AMO1	NORMAL	C	C	NA	NA	NA	NA	NA	NA	NA	NA	NA	NA	NA	NA	NA	NA	NA	c.1224G>A	p.Met408Ile	p.M408I	ENST00000228567	5/7	NA	NA	NA	NA	NA	NA	SYT10,missense_variant,p.Met408Ile,ENST00000228567,NM_198992.3;SYT10,missense_variant,p.Met227Ile,ENST00000535526,;SYT10,3_prime_UTR_variant,,ENST00000539102,;	T	ENSG00000110975	ENST00000228567	Transcript
PDZRN4	29951	.	GRCh37	12	41949530	41949530	+	Missense_Mutation	SNP	G	G	A	rs150158667	NA	AMO1	NORMAL	G	G	NA	NA	NA	NA	NA	NA	NA	NA	NA	NA	NA	NA	NA	NA	NA	c.1333G>A	p.Gly445Ser	p.G445S	ENST00000402685	7/10	NA	NA	NA	NA	NA	NA	PDZRN4,missense_variant,p.Gly185Ser,ENST00000298919,;PDZRN4,missense_variant,p.Gly445Ser,ENST00000402685,NM_001164595.1;PDZRN4,missense_variant,p.Gly187Ser,ENST00000539469,NM_013377.3;PDZRN4,non_coding_transcript_exon_variant,,ENST00000548316,;	A	ENSG00000165966	ENST00000402685	Transcript
AMIGO2	347902	.	GRCh37	12	47472524	47472524	+	Missense_Mutation	SNP	T	T	C	novel	NA	AMO1	NORMAL	T	T	NA	NA	NA	NA	NA	NA	NA	NA	NA	NA	NA	NA	NA	NA	NA	c.262A>G	p.Ile88Val	p.I88V	ENST00000266581	2/2	NA	NA	NA	NA	NA	NA	AMIGO2,missense_variant,p.Ile88Val,ENST00000266581,NM_181847.4;AMIGO2,missense_variant,p.Ile88Val,ENST00000429635,NM_001143668.1;AMIGO2,missense_variant,p.Ile88Val,ENST00000550413,;AMIGO2,missense_variant,p.Ile88Val,ENST00000321382,;PCED1B,upstream_gene_variant,,ENST00000546455,NM_138371.2;,regulatory_region_variant,,ENSR00000429829,;	C	ENSG00000139211	ENST00000266581	Transcript
ADCY6	112	.	GRCh37	12	49176545	49176545	+	Missense_Mutation	SNP	C	C	A	novel	NA	AMO1	NORMAL	C	C	NA	NA	NA	NA	NA	NA	NA	NA	NA	NA	NA	NA	NA	NA	NA	c.673G>T	p.Gly225Trp	p.G225W	ENST00000307885	1/21	NA	NA	NA	NA	NA	NA	ADCY6,missense_variant,p.Gly225Trp,ENST00000307885,NM_015270.3;ADCY6,missense_variant,p.Gly225Trp,ENST00000357869,;ADCY6,missense_variant,p.Gly225Trp,ENST00000550422,NM_020983.2;ADCY6,upstream_gene_variant,,ENST00000548820,;ADCY6,upstream_gene_variant,,ENST00000551435,;,regulatory_region_variant,,ENSR00001630339,;	A	ENSG00000174233	ENST00000307885	Transcript
METTL7A	25840	.	GRCh37	12	51318824	51318824	+	Translation_Start_Site	SNP	G	G	A	rs779491432	NA	AMO1	NORMAL	G	G	NA	NA	NA	NA	NA	NA	NA	NA	NA	NA	NA	NA	NA	NA	NA	c.3G>A	p.Met1?	p.M1?	ENST00000548553	2/3	NA	NA	NA	NA	NA	NA	METTL7A,start_lost,p.Met1?,ENST00000548553,;METTL7A,start_lost,p.Met1?,ENST00000332160,NM_014033.3;METTL7A,start_lost,p.Met1?,ENST00000550502,;METTL7A,start_lost,p.Met1?,ENST00000546513,;METTL7A,start_lost,p.Met1?,ENST00000547104,;METTL7A,coding_sequence_variant,p.=,ENST00000550097,;,regulatory_region_variant,,ENSR00001463456,;	A	ENSG00000185432	ENST00000548553	Transcript
DGKA	1606	.	GRCh37	12	56345535	56345535	+	Nonsense_Mutation	SNP	C	C	T	novel	NA	AMO1	NORMAL	C	C	NA	NA	NA	NA	NA	NA	NA	NA	NA	NA	NA	NA	NA	NA	NA	c.1555C>T	p.Gln519Ter	p.Q519*	ENST00000331886	18/24	NA	NA	NA	NA	NA	NA	DGKA,stop_gained,p.Gln519Ter,ENST00000331886,NM_001345.4;DGKA,stop_gained,p.Gln519Ter,ENST00000394147,NM_201445.1,NM_201444.2,NM_201554.1;DGKA,stop_gained,p.Gln519Ter,ENST00000551156,;DGKA,stop_gained,p.Gln438Ter,ENST00000555218,;DGKA,stop_gained,p.Gln129Ter,ENST00000552903,;PMEL,downstream_gene_variant,,ENST00000548747,;PMEL,downstream_gene_variant,,ENST00000552882,;PMEL,downstream_gene_variant,…	T	ENSG00000065357	ENST00000331886	Transcript
TIMELESS	8914	.	GRCh37	12	56811977	56811977	+	Missense_Mutation	SNP	T	T	C	rs201660601	NA	AMO1	NORMAL	T	T	NA	NA	NA	NA	NA	NA	NA	NA	NA	NA	NA	NA	NA	NA	NA	c.3395A>G	p.Gln1132Arg	p.Q1132R	ENST00000553532	27/29	NA	NA	NA	NA	NA	NA	TIMELESS,missense_variant,p.Gln1131Arg,ENST00000229201,NM_003920.3;TIMELESS,missense_variant,p.Gln1132Arg,ENST00000553532,;TIMELESS,missense_variant,p.Gln629Arg,ENST00000554616,;TIMELESS,non_coding_transcript_exon_variant,,ENST00000557589,;TIMELESS,downstream_gene_variant,,ENST00000555808,;TIMELESS,downstream_gene_variant,,ENST00000553314,;	C	ENSG00000111602	ENST00000553532	Transcript
XRCC6BP1	91419	.	GRCh37	12	58335651	58335651	+	Missense_Mutation	SNP	T	T	C	novel	NA	AMO1	NORMAL	T	T	NA	NA	NA	NA	NA	NA	NA	NA	NA	NA	NA	NA	NA	NA	NA	c.167T>C	p.Leu56Pro	p.L56P	ENST00000300145	1/6	NA	NA	NA	NA	NA	NA	XRCC6BP1,missense_variant,p.Leu56Pro,ENST00000300145,NM_033276.2;XRCC6BP1,non_coding_transcript_exon_variant,,ENST00000551997,;XRCC6BP1,missense_variant,p.Leu25Pro,ENST00000549257,;,regulatory_region_variant,,ENSR00000088959,;	C	ENSG00000166896	ENST00000300145	Transcript
LRIG3	121227	.	GRCh37	12	59272641	59272641	+	Missense_Mutation	SNP	C	C	G	novel	NA	AMO1	NORMAL	C	C	NA	NA	NA	NA	NA	NA	NA	NA	NA	NA	NA	NA	NA	NA	NA	c.2048G>C	p.Gly683Ala	p.G683A	ENST00000320743	14/19	NA	NA	NA	NA	NA	NA	LRIG3,missense_variant,p.Gly683Ala,ENST00000320743,NM_153377.4;LRIG3,missense_variant,p.Gly623Ala,ENST00000379141,NM_001136051.2;LRIG3,upstream_gene_variant,,ENST00000550825,;LRIG3,3_prime_UTR_variant,,ENST00000433272,;LRIG3,upstream_gene_variant,,ENST00000552646,;LRIG3,downstream_gene_variant,,ENST00000547329,;	G	ENSG00000139263	ENST00000320743	Transcript
ACSS3	79611	.	GRCh37	12	81503451	81503451	+	Missense_Mutation	SNP	G	G	A	novel	NA	AMO1	NORMAL	G	G	NA	NA	NA	NA	NA	NA	NA	NA	NA	NA	NA	NA	NA	NA	NA	c.424G>A	p.Ala142Thr	p.A142T	ENST00000548058	2/16	NA	NA	NA	NA	NA	NA	ACSS3,missense_variant,p.Ala142Thr,ENST00000548058,;ACSS3,missense_variant,p.Ala141Thr,ENST00000261206,NM_024560.2;ACSS3,missense_variant,p.Ala34Thr,ENST00000549175,;RP11-543H12.1,intron_variant,,ENST00000547123,;	A	ENSG00000111058	ENST00000548058	Transcript
PLXNC1	10154	.	GRCh37	12	94543591	94543591	+	Missense_Mutation	SNP	G	G	T	rs775910303	NA	AMO1	NORMAL	G	G	NA	NA	NA	NA	NA	NA	NA	NA	NA	NA	NA	NA	NA	NA	NA	c.844G>T	p.Asp282Tyr	p.D282Y	ENST00000258526	1/31	NA	NA	NA	NA	NA	NA	PLXNC1,missense_variant,p.Asp282Tyr,ENST00000258526,NM_005761.2;PLXNC1,upstream_gene_variant,,ENST00000546733,;,regulatory_region_variant,,ENSR00001466091,;	T	ENSG00000136040	ENST00000258526	Transcript
NDUFA12	55967	.	GRCh37	12	95397428	95397428	+	Missense_Mutation	SNP	C	C	A	novel	NA	AMO1	NORMAL	C	C	NA	NA	NA	NA	NA	NA	NA	NA	NA	NA	NA	NA	NA	NA	NA	c.29G>T	p.Gly10Val	p.G10V	ENST00000327772	1/4	NA	NA	NA	NA	NA	NA	NDUFA12,missense_variant,p.Gly10Val,ENST00000327772,NM_018838.4;NDUFA12,missense_variant,p.Gly10Val,ENST00000547986,NM_001258338.1;NDUFA12,missense_variant,p.Gly10Val,ENST00000547157,;NDUFA12,missense_variant,p.Gly4Val,ENST00000552205,;NDUFA12,missense_variant,p.Gly10Val,ENST00000546788,;NDUFA12,upstream_gene_variant,,ENST00000551991,;,regulatory_region_variant,,ENSR00000090215,;	A	ENSG00000184752	ENST00000327772	Transcript
FICD	11153	.	GRCh37	12	108912917	108912917	+	Missense_Mutation	SNP	C	C	G	rs139753560	NA	AMO1	NORMAL	C	C	NA	NA	NA	NA	NA	NA	NA	NA	NA	NA	NA	NA	NA	NA	NA	c.1042C>G	p.Pro348Ala	p.P348A	ENST00000552695	3/3	NA	NA	NA	NA	NA	NA	FICD,missense_variant,p.Pro348Ala,ENST00000552695,NM_007076.2;FICD,3_prime_UTR_variant,,ENST00000361549,;FICD,intron_variant,,ENST00000549641,;SART3,downstream_gene_variant,,ENST00000228284,NM_014706.3;SART3,downstream_gene_variant,,ENST00000431469,;SART3,downstream_gene_variant,,ENST00000547397,;FICD,downstream_gene_variant,,ENST00000552758,;SART3,downstream_gene_variant,,ENST00000546728,;,regul…	G	ENSG00000198855	ENST00000552695	Transcript
ALKBH2	121642	.	GRCh37	12	109527869	109527869	+	Missense_Mutation	SNP	G	G	A	rs371845082	NA	AMO1	NORMAL	G	G	NA	NA	NA	NA	NA	NA	NA	NA	NA	NA	NA	NA	NA	NA	NA	c.424C>T	p.Arg142Trp	p.R142W	ENST00000429722	3/4	NA	NA	NA	NA	NA	NA	ALKBH2,missense_variant,p.Arg142Trp,ENST00000429722,NM_001145374.1;ALKBH2,missense_variant,p.Arg142Trp,ENST00000343075,NM_001001655.2,NM_001145375.1;ALKBH2,missense_variant,p.Arg131Trp,ENST00000543444,;ALKBH2,missense_variant,p.Arg142Trp,ENST00000536242,;ALKBH2,intron_variant,,ENST00000440112,NM_001205180.1,NM_001205179.1;USP30,downstream_gene_variant,,ENST00000257548,NM_032663.3;USP30,downstream…	A	ENSG00000189046	ENST00000429722	Transcript
P2RX7	5027	.	GRCh37	12	121622561	121622561	+	Missense_Mutation	SNP	C	C	T	rs200840067	NA	AMO1	NORMAL	C	C	NA	NA	NA	NA	NA	NA	NA	NA	NA	NA	NA	NA	NA	NA	NA	c.1744C>T	p.Pro582Ser	p.P582S	ENST00000546057	13/13	NA	NA	NA	NA	NA	NA	P2RX7,missense_variant,p.Pro412Ser,ENST00000328963,;P2RX7,missense_variant,p.Pro582Ser,ENST00000546057,NM_002562.5;P2RX7,missense_variant,p.Pro492Ser,ENST00000535250,;P2RX7,missense_variant,p.Pro293Ser,ENST00000541446,;RP11-340F14.5,upstream_gene_variant,,ENST00000569999,;P2RX7,non_coding_transcript_exon_variant,,ENST00000443520,;P2RX7,3_prime_UTR_variant,,ENST00000261826,;P2RX7,3_prime_UTR_varia…	T	ENSG00000089041	ENST00000546057	Transcript
NOC4L	79050	.	GRCh37	12	132635823	132635823	+	Missense_Mutation	SNP	G	G	A	rs138348383	NA	AMO1	NORMAL	G	G	NA	NA	NA	NA	NA	NA	NA	NA	NA	NA	NA	NA	NA	NA	NA	c.983G>A	p.Arg328Gln	p.R328Q	ENST00000330579	11/15	NA	NA	NA	NA	NA	NA	NOC4L,missense_variant,p.Arg328Gln,ENST00000330579,NM_024078.1;NOC4L,5_prime_UTR_variant,,ENST00000538784,;NOC4L,downstream_gene_variant,,ENST00000541954,;NOC4L,non_coding_transcript_exon_variant,,ENST00000535343,;	A	ENSG00000184967	ENST00000330579	Transcript
GOLGA3	2802	.	GRCh37	12	133351809	133351809	+	Missense_Mutation	SNP	G	G	A	rs145509540	NA	AMO1	NORMAL	G	G	NA	NA	NA	NA	NA	NA	NA	NA	NA	NA	NA	NA	NA	NA	NA	c.4061C>T	p.Ser1354Leu	p.S1354L	ENST00000204726	22/24	NA	NA	NA	NA	NA	NA	GOLGA3,missense_variant,p.Ser1354Leu,ENST00000204726,NM_005895.3;GOLGA3,missense_variant,p.Ser1354Leu,ENST00000450791,;GOLGA3,missense_variant,p.Ser1354Leu,ENST00000456883,;GOLGA3,non_coding_transcript_exon_variant,,ENST00000541013,;,regulatory_region_variant,,ENSR00001638334,;	A	ENSG00000090615	ENST00000204726	Transcript
SACS	26278	.	GRCh37	13	23914530	23914530	+	Missense_Mutation	SNP	T	T	A	novel	NA	AMO1	NORMAL	T	T	NA	NA	NA	NA	NA	NA	NA	NA	NA	NA	NA	NA	NA	NA	NA	c.3485A>T	p.Glu1162Val	p.E1162V	ENST00000382298	10/10	NA	NA	NA	NA	NA	NA	SACS,missense_variant,p.Glu1162Val,ENST00000382298,NM_014363.5;SACS,missense_variant,p.Glu1162Val,ENST00000382292,;SACS,missense_variant,p.Glu412Val,ENST00000402364,NM_001278055.1;SACS,intron_variant,,ENST00000455470,;SACS,intron_variant,,ENST00000423156,;	A	ENSG00000151835	ENST00000382298	Transcript
SACS	26278	.	GRCh37	13	23939401	23939401	+	Missense_Mutation	SNP	C	C	A	novel	NA	AMO1	NORMAL	C	C	NA	NA	NA	NA	NA	NA	NA	NA	NA	NA	NA	NA	NA	NA	NA	c.361G>T	p.Ala121Ser	p.A121S	ENST00000382298	6/10	NA	NA	NA	NA	NA	NA	SACS,missense_variant,p.Ala121Ser,ENST00000382298,NM_014363.5;SACS,missense_variant,p.Ala121Ser,ENST00000382292,;SACS,missense_variant,p.Ala21Ser,ENST00000455470,;SACS,5_prime_UTR_variant,,ENST00000402364,NM_001278055.1;	A	ENSG00000151835	ENST00000382298	Transcript
CENPJ	55835	.	GRCh37	13	25480567	25480567	+	Missense_Mutation	SNP	C	C	A	novel	NA	AMO1	NORMAL	C	C	NA	NA	NA	NA	NA	NA	NA	NA	NA	NA	NA	NA	NA	NA	NA	c.1609G>T	p.Ala537Ser	p.A537S	ENST00000381884	7/17	NA	NA	NA	NA	NA	NA	CENPJ,missense_variant,p.Ala537Ser,ENST00000381884,NM_018451.4;CENPJ,missense_variant,p.Ala537Ser,ENST00000545981,;CENPJ,upstream_gene_variant,,ENST00000418179,;	A	ENSG00000151849	ENST00000381884	Transcript
MTIF3	219402	.	GRCh37	13	28009991	28009991	+	Missense_Mutation	SNP	T	T	C	rs141983211	NA	AMO1	NORMAL	T	T	NA	NA	NA	NA	NA	NA	NA	NA	NA	NA	NA	NA	NA	NA	NA	c.658A>G	p.Ile220Val	p.I220V	ENST00000381116	7/7	NA	NA	NA	NA	NA	NA	MTIF3,missense_variant,p.Ile220Val,ENST00000381116,;MTIF3,missense_variant,p.Ile220Val,ENST00000431572,NM_001166263.1;MTIF3,missense_variant,p.Ile220Val,ENST00000405591,NM_001166262.1,NM_001166261.1;MTIF3,missense_variant,p.Ile220Val,ENST00000381120,NM_152912.4;GTF3A,downstream_gene_variant,,ENST00000381140,NM_002097.2;GTF3A,downstream_gene_variant,,ENST00000439403,;MTIF3,non_coding_transcript_ex…	C	ENSG00000122033	ENST00000381116	Transcript
PCDH20	64881	.	GRCh37	13	61987149	61987149	+	Missense_Mutation	SNP	C	C	A		NA	AMO1	NORMAL	C	C	NA	NA	NA	NA	NA	NA	NA	NA	NA	NA	NA	NA	NA	NA	NA	c.1083G>T	p.Gln361His	p.Q361H	ENST00000409186	5/5	NA	NA	NA	NA	NA	NA	PCDH20,missense_variant,p.Gln361His,ENST00000409186,;PCDH20,missense_variant,p.Gln361His,ENST00000409204,NM_022843.3;	A	ENSG00000197991	ENST00000409186	Transcript
GPC6	10082	.	GRCh37	13	94482686	94482686	+	Missense_Mutation	SNP	T	T	G	rs374049738	NA	AMO1	NORMAL	T	T	NA	NA	NA	NA	NA	NA	NA	NA	NA	NA	NA	NA	NA	NA	NA	c.599T>G	p.Phe200Cys	p.F200C	ENST00000377047	3/9	NA	NA	NA	NA	NA	NA	GPC6,missense_variant,p.Phe200Cys,ENST00000377047,NM_005708.3;GPC6-AS2,intron_variant,,ENST00000445540,;	G	ENSG00000183098	ENST00000377047	Transcript
IPO5	3843	.	GRCh37	13	98670802	98670802	+	Missense_Mutation	SNP	C	C	G	novel	NA	AMO1	NORMAL	C	C	NA	NA	NA	NA	NA	NA	NA	NA	NA	NA	NA	NA	NA	NA	NA	c.2734C>G	p.His912Asp	p.H912D	ENST00000261574	26/29	NA	NA	NA	NA	NA	NA	IPO5,missense_variant,p.His912Asp,ENST00000261574,NM_002271.4;IPO5,missense_variant,p.His894Asp,ENST00000357602,;IPO5,missense_variant,p.His896Asp,ENST00000469360,;IPO5,missense_variant,p.His894Asp,ENST00000490680,;IPO5,missense_variant,p.His769Asp,ENST00000539640,;IPO5,non_coding_transcript_exon_variant,,ENST00000491555,;IPO5,upstream_gene_variant,,ENST00000493122,;IPO5,upstream_gene_variant,,EN…	G	ENSG00000065150	ENST00000261574	Transcript
IRS2	8660	.	GRCh37	13	110437283	110437283	+	Missense_Mutation	SNP	G	G	A	novel	NA	AMO1	NORMAL	G	G	NA	NA	NA	NA	NA	NA	NA	NA	NA	NA	NA	NA	NA	NA	NA	c.1118C>T	p.Ala373Val	p.A373V	ENST00000375856	1/2	NA	NA	NA	NA	NA	NA	IRS2,missense_variant,p.Ala373Val,ENST00000375856,NM_003749.2;,regulatory_region_variant,,ENSR00001643750,;,regulatory_region_variant,,ENSR00001643752,;	A	ENSG00000185950	ENST00000375856	Transcript
PPP1R3E	90673	.	GRCh37	14	23770859	23770859	+	Missense_Mutation	SNP	G	G	C	novel	NA	AMO1	NORMAL	G	G	NA	NA	NA	NA	NA	NA	NA	NA	NA	NA	NA	NA	NA	NA	NA	c.626C>G	p.Ala209Gly	p.A209G	ENST00000452015	2/5	NA	NA	NA	NA	NA	NA	PPP1R3E,missense_variant,p.Ala209Gly,ENST00000452015,NM_001276318.1;BCL2L2,intron_variant,,ENST00000553824,;PPP1R3E,upstream_gene_variant,,ENST00000558058,;PPP1R3E,upstream_gene_variant,,ENST00000559314,;HOMEZ,upstream_gene_variant,,ENST00000561013,;PPP1R3E,upstream_gene_variant,,ENST00000559942,;PPP1R3E,upstream_gene_variant,,ENST00000560913,;PPP1R3E,upstream_gene_variant,,ENST00000561437,;PPP1R…	C	ENSG00000235194	ENST00000452015	Transcript
PSME1	5720	.	GRCh37	14	24607842	24607842	+	Missense_Mutation	SNP	G	G	A	rs148485154	NA	AMO1	NORMAL	G	G	NA	NA	NA	NA	NA	NA	NA	NA	NA	NA	NA	NA	NA	NA	NA	c.742G>A	p.Ala248Thr	p.A248T	ENST00000382708	10/10	NA	NA	NA	NA	NA	NA	PSME1,missense_variant,p.Ala248Thr,ENST00000382708,NM_176783.2;PSME1,intron_variant,,ENST00000559123,;PSME1,intron_variant,,ENST00000206451,NM_001281529.1,NM_001281528.1,NM_006263.3;PSME1,intron_variant,,ENST00000561435,;PSME2,downstream_gene_variant,,ENST00000216802,NM_002818.2;EMC9,downstream_gene_variant,,ENST00000419198,;EMC9,downstream_gene_variant,,ENST00000560403,;EMC9,downstream_gene_vari…	A	ENSG00000092010	ENST00000382708	Transcript
RP11-187E13.1	0	.	GRCh37	14	32414193	32414193	+	Missense_Mutation	SNP	A	A	G	novel	NA	AMO1	NORMAL	A	A	NA	NA	NA	NA	NA	NA	NA	NA	NA	NA	NA	NA	NA	NA	NA	c.62A>G	p.Gln21Arg	p.Q21R	ENST00000553330	1/2	NA	NA	NA	NA	NA	NA	RP11-187E13.1,missense_variant,p.Gln21Arg,ENST00000553330,;,regulatory_region_variant,,ENSR00000097171,;	G	ENSG00000258474	ENST00000553330	Transcript
RALGAPA1	253959	.	GRCh37	14	36147197	36147197	+	Missense_Mutation	SNP	T	T	C	rs148266372	NA	AMO1	NORMAL	T	T	NA	NA	NA	NA	NA	NA	NA	NA	NA	NA	NA	NA	NA	NA	NA	c.3065A>G	p.Glu1022Gly	p.E1022G	ENST00000307138	21/40	NA	NA	NA	NA	NA	NA	RALGAPA1,missense_variant,p.Glu1069Gly,ENST00000258840,NM_001283044.1;RALGAPA1,missense_variant,p.Glu1022Gly,ENST00000307138,NM_194301.2;RALGAPA1,missense_variant,p.Glu1022Gly,ENST00000389698,NM_014990.1;RALGAPA1,missense_variant,p.Glu1035Gly,ENST00000382366,NM_001283043.1;RALGAPA1,missense_variant,p.Glu1069Gly,ENST00000553892,;RALGAPA1,non_coding_transcript_exon_variant,,ENST00000554652,;	C	ENSG00000174373	ENST00000307138	Transcript
BMP4	652	.	GRCh37	14	54417114	54417114	+	Missense_Mutation	SNP	C	C	T	rs370847935	NA	AMO1	NORMAL	C	C	NA	NA	NA	NA	NA	NA	NA	NA	NA	NA	NA	NA	NA	NA	NA	c.863G>A	p.Arg288Gln	p.R288Q	ENST00000245451	4/4	NA	NA	NA	NA	NA	NA	BMP4,missense_variant,p.Arg288Gln,ENST00000245451,NM_001202.3;BMP4,missense_variant,p.Arg288Gln,ENST00000417573,NM_130851.2;BMP4,missense_variant,p.Arg288Gln,ENST00000559087,NM_130850.2;BMP4,missense_variant,p.Arg288Gln,ENST00000558984,;BMP4,missense_variant,p.Arg225Gln,ENST00000559501,;BMP4,downstream_gene_variant,,ENST00000559642,;BMP4,downstream_gene_variant,,ENST00000558961,;BMP4,downstream_g…	T	ENSG00000125378	ENST00000245451	Transcript
BMP4	652	.	GRCh37	14	54418717	54418717	+	Missense_Mutation	SNP	T	T	C	rs777501416	NA	AMO1	NORMAL	T	T	NA	NA	NA	NA	NA	NA	NA	NA	NA	NA	NA	NA	NA	NA	NA	c.224A>G	p.Lys75Arg	p.K75R	ENST00000245451	3/4	NA	NA	NA	NA	NA	NA	BMP4,missense_variant,p.Lys75Arg,ENST00000245451,NM_001202.3;BMP4,missense_variant,p.Lys75Arg,ENST00000417573,NM_130851.2;BMP4,missense_variant,p.Lys75Arg,ENST00000559087,NM_130850.2;BMP4,missense_variant,p.Lys75Arg,ENST00000558984,;BMP4,missense_variant,p.Lys12Arg,ENST00000559501,;BMP4,missense_variant,p.Lys75Arg,ENST00000559642,;BMP4,missense_variant,p.Lys50Arg,ENST00000558961,;BMP4,upstream_ge…	C	ENSG00000125378	ENST00000245451	Transcript
SYNJ2BP	55333	.	GRCh37	14	70855227	70855227	+	Missense_Mutation	SNP	G	G	T	novel	NA	AMO1	NORMAL	G	G	NA	NA	NA	NA	NA	NA	NA	NA	NA	NA	NA	NA	NA	NA	NA	c.161C>A	p.Ala54Asp	p.A54D	ENST00000256366	2/4	NA	NA	NA	NA	NA	NA	SYNJ2BP,missense_variant,p.Ala54Asp,ENST00000256366,NM_018373.2;SYNJ2BP,intron_variant,,ENST00000554216,;SYNJ2BP-COX16,intron_variant,,ENST00000555276,;	T	ENSG00000213463	ENST00000256366	Transcript
PTPN21	11099	.	GRCh37	14	88935390	88935390	+	Missense_Mutation	SNP	C	C	T	rs772742168	NA	AMO1	NORMAL	C	C	NA	NA	NA	NA	NA	NA	NA	NA	NA	NA	NA	NA	NA	NA	NA	c.3266G>A	p.Arg1089His	p.R1089H	ENST00000556564	18/19	NA	NA	NA	NA	NA	NA	PTPN21,missense_variant,p.Arg1089His,ENST00000556564,NM_007039.3;PTPN21,missense_variant,p.Arg1089His,ENST00000328736,;PTPN21,missense_variant,p.Arg50His,ENST00000553531,;SPATA7,intron_variant,,ENST00000556406,;PTPN21,3_prime_UTR_variant,,ENST00000536337,;PTPN21,non_coding_transcript_exon_variant,,ENST00000554270,;PTPN21,downstream_gene_variant,,ENST00000557249,;,regulatory_region_variant,,ENSR00…	T	ENSG00000070778	ENST00000556564	Transcript
CCDC88C	440193	.	GRCh37	14	91779567	91779567	+	Missense_Mutation	SNP	C	C	T	rs78037497	NA	AMO1	NORMAL	C	C	NA	NA	NA	NA	NA	NA	NA	NA	NA	NA	NA	NA	NA	NA	NA	c.2593G>A	p.Val865Ile	p.V865I	ENST00000389857	15/30	NA	NA	NA	NA	NA	NA	CCDC88C,missense_variant,p.Val865Ile,ENST00000389857,NM_001080414.3;CCDC88C,downstream_gene_variant,,ENST00000557507,;	T	ENSG00000015133	ENST00000389857	Transcript
ZNF839	55778	.	GRCh37	14	102798076	102798076	+	Missense_Mutation	SNP	G	G	A	novel	NA	AMO1	NORMAL	G	G	NA	NA	NA	NA	NA	NA	NA	NA	NA	NA	NA	NA	NA	NA	NA	c.1309G>A	p.Glu437Lys	p.E437K	ENST00000442396	3/8	NA	NA	NA	NA	NA	NA	ZNF839,missense_variant,p.Glu321Lys,ENST00000262236,NM_018335.4;ZNF839,missense_variant,p.Glu437Lys,ENST00000442396,;ZNF839,missense_variant,p.Glu321Lys,ENST00000558850,NM_001267827.1;ZNF839,missense_variant,p.Glu321Lys,ENST00000559185,NM_001267828.1;ZNF839,missense_variant,p.Glu35Lys,ENST00000559155,;ZNF839,missense_variant,p.Glu17Lys,ENST00000558490,;ZNF839,missense_variant,p.Glu10Lys,ENST00000…	A	ENSG00000022976	ENST00000442396	Transcript
CDC42BPB	9578	.	GRCh37	14	103410719	103410719	+	Missense_Mutation	SNP	T	T	C		NA	AMO1	NORMAL	T	T	NA	NA	NA	NA	NA	NA	NA	NA	NA	NA	NA	NA	NA	NA	NA	c.3917A>G	p.Tyr1306Cys	p.Y1306C	ENST00000361246	30/37	NA	NA	NA	NA	NA	NA	CDC42BPB,missense_variant,p.Tyr1306Cys,ENST00000361246,NM_006035.3;CDC42BPB,missense_variant,p.Tyr554Cys,ENST00000559043,;CDC42BPB,missense_variant,p.Tyr89Cys,ENST00000558867,;CDC42BPB,non_coding_transcript_exon_variant,,ENST00000559245,;CDC42BPB,upstream_gene_variant,,ENST00000559790,;CDC42BPB,upstream_gene_variant,,ENST00000560492,;	C	ENSG00000198752	ENST00000361246	Transcript
INF2	64423	.	GRCh37	14	105174223	105174223	+	Missense_Mutation	SNP	C	C	T	novel	NA	AMO1	NORMAL	C	C	NA	NA	NA	NA	NA	NA	NA	NA	NA	NA	NA	NA	NA	NA	NA	c.1619C>T	p.Ala540Val	p.A540V	ENST00000392634	8/23	NA	NA	NA	NA	NA	NA	INF2,missense_variant,p.Ala540Val,ENST00000392634,NM_022489.3;INF2,missense_variant,p.Ala540Val,ENST00000330634,NM_001031714.3;INF2,missense_variant,p.Ala8Val,ENST00000252527,;INF2,downstream_gene_variant,,ENST00000398337,NM_032714.2;INF2,upstream_gene_variant,,ENST00000474229,;INF2,upstream_gene_variant,,ENST00000480763,;INF2,upstream_gene_variant,,ENST00000477497,;,regulatory_region_variant,,EN…	T	ENSG00000203485	ENST00000392634	Transcript
POTEB2	100996331	.	GRCh37	15	21071520	21071520	+	Missense_Mutation	SNP	G	A	A	rs762577084	NA	AMO1	NORMAL	G	G	NA	NA	NA	NA	NA	NA	NA	NA	NA	NA	NA	NA	NA	NA	NA	c.91C>T	p.Arg31Cys	p.R31C	ENST00000454856	1/11	NA	NA	NA	NA	NA	NA	POTEB2,missense_variant,p.Arg31Cys,ENST00000454856,NM_001277303.1;POTEB2,missense_variant,p.Arg31Cys,ENST00000438063,;	A	ENSG00000230031	ENST00000454856	Transcript
TJP1	7082	.	GRCh37	15	30012699	30012699	+	Missense_Mutation	SNP	G	G	A	rs777037272	NA	AMO1	NORMAL	G	G	NA	NA	NA	NA	NA	NA	NA	NA	NA	NA	NA	NA	NA	NA	NA	c.2626C>T	p.Arg876Trp	p.R876W	ENST00000346128	19/28	NA	NA	NA	NA	NA	NA	TJP1,missense_variant,p.Arg876Trp,ENST00000346128,NM_175610.2,NM_003257.3;TJP1,missense_variant,p.Arg880Trp,ENST00000400011,;TJP1,missense_variant,p.Arg876Trp,ENST00000356107,;TJP1,missense_variant,p.Arg876Trp,ENST00000545208,;TJP1,upstream_gene_variant,,ENST00000561307,;	A	ENSG00000104067	ENST00000346128	Transcript
GOLGA8J	653073	.	GRCh37	15	30382038	30382038	+	Missense_Mutation	SNP	A	G	G	rs201162778	NA	AMO1	NORMAL	A	A	NA	NA	NA	NA	NA	NA	NA	NA	NA	NA	NA	NA	NA	NA	NA	c.1010A>G	p.Gln337Arg	p.Q337R	ENST00000567927	12/19	NA	NA	NA	NA	NA	NA	GOLGA8J,missense_variant,p.Gln150Arg,ENST00000341650,;GOLGA8J,missense_variant,p.Gln337Arg,ENST00000567927,NM_001282472.1;AC120045.1,upstream_gene_variant,,ENST00000408323,;RN7SL673P,upstream_gene_variant,,ENST00000473279,;GOLGA8J,downstream_gene_variant,,ENST00000568123,;	G	ENSG00000179938	ENST00000567927	Transcript
GOLGA8J	653073	.	GRCh37	15	30382040	30382040	+	Missense_Mutation	SNP	C	G	G	rs199651552	NA	AMO1	NORMAL	C	C	NA	NA	NA	NA	NA	NA	NA	NA	NA	NA	NA	NA	NA	NA	NA	c.1012C>G	p.Arg338Gly	p.R338G	ENST00000567927	12/19	NA	NA	NA	NA	NA	NA	GOLGA8J,missense_variant,p.Arg151Gly,ENST00000341650,;GOLGA8J,missense_variant,p.Arg338Gly,ENST00000567927,NM_001282472.1;AC120045.1,upstream_gene_variant,,ENST00000408323,;RN7SL673P,upstream_gene_variant,,ENST00000473279,;GOLGA8J,downstream_gene_variant,,ENST00000568123,;	G	ENSG00000179938	ENST00000567927	Transcript
GOLGA8T	653073	.	GRCh37	15	30437495	30437495	+	Missense_Mutation	SNP	G	G	A	novel	NA	AMO1	NORMAL	G	G	NA	NA	NA	NA	NA	NA	NA	NA	NA	NA	NA	NA	NA	NA	NA	c.1705G>A	p.Ala569Thr	p.A569T	ENST00000569052	18/19	NA	NA	NA	NA	NA	NA	GOLGA8T,missense_variant,p.Ala569Thr,ENST00000569052,;AC120045.2,downstream_gene_variant,,ENST00000408858,;RN7SL469P,downstream_gene_variant,,ENST00000491512,;	A	ENSG00000261247	ENST00000569052	Transcript
GOLGA8H	728498	.	GRCh37	15	30903547	30903547	+	Missense_Mutation	SNP	G	G	A	novel	NA	AMO1	NORMAL	G	G	NA	NA	NA	NA	NA	NA	NA	NA	NA	NA	NA	NA	NA	NA	NA	c.1198G>A	p.Glu400Lys	p.E400K	ENST00000566740	13/19	NA	NA	NA	NA	NA	NA	GOLGA8H,missense_variant,p.Glu400Lys,ENST00000566740,NM_001282490.1;AC026150.1,upstream_gene_variant,,ENST00000408431,;RP11-932O9.8,upstream_gene_variant,,ENST00000602595,;RN7SL628P,upstream_gene_variant,,ENST00000473920,;	A	ENSG00000261794	ENST00000566740	Transcript
GOLGA8K	653125	.	GRCh37	15	32685294	32685294	+	Missense_Mutation	SNP	C	C	T	rs372007246	NA	AMO1	NORMAL	C	C	NA	NA	NA	NA	NA	NA	NA	NA	NA	NA	NA	NA	NA	NA	NA	c.1666G>A	p.Gly556Ser	p.G556S	ENST00000512626	18/19	NA	NA	NA	NA	NA	NA	GOLGA8K,missense_variant,p.Gly556Ser,ENST00000512626,NM_001282493.1;AC139426.1,downstream_gene_variant,,ENST00000408517,;RN7SL185P,downstream_gene_variant,,ENST00000492212,;	T	ENSG00000249931	ENST00000512626	Transcript
AQR	9716	.	GRCh37	15	35207242	35207242	+	Missense_Mutation	SNP	G	G	A	rs752486046	NA	AMO1	NORMAL	G	G	NA	NA	NA	NA	NA	NA	NA	NA	NA	NA	NA	NA	NA	NA	NA	c.1481C>T	p.Pro494Leu	p.P494L	ENST00000156471	16/35	NA	NA	NA	NA	NA	NA	AQR,missense_variant,p.Pro494Leu,ENST00000156471,NM_014691.2;AQR,missense_variant,p.Pro494Leu,ENST00000543879,;	A	ENSG00000021776	ENST00000156471	Transcript
PLCB2	5330	.	GRCh37	15	40582849	40582849	+	Missense_Mutation	SNP	C	C	G	rs574409813	NA	AMO1	NORMAL	C	C	NA	NA	NA	NA	NA	NA	NA	NA	NA	NA	NA	NA	NA	NA	NA	c.3138G>C	p.Lys1046Asn	p.K1046N	ENST00000260402	29/32	NA	NA	NA	NA	NA	NA	PLCB2,missense_variant,p.Lys1046Asn,ENST00000260402,NM_004573.2;PLCB2,missense_variant,p.Lys1042Asn,ENST00000557821,NM_001284297.1;PLCB2,missense_variant,p.Lys1031Asn,ENST00000456256,NM_001284298.1;PLCB2,missense_variant,p.Lys9Asn,ENST00000559671,;PLCB2,3_prime_UTR_variant,,ENST00000558588,;PLCB2,non_coding_transcript_exon_variant,,ENST00000559381,;PLCB2,non_coding_transcript_exon_variant,,ENST00…	G	ENSG00000137841	ENST00000260402	Transcript
MGA	23269	.	GRCh37	15	42058561	42058561	+	Missense_Mutation	SNP	A	A	G	rs117344673	NA	AMO1	NORMAL	A	A	NA	NA	NA	NA	NA	NA	NA	NA	NA	NA	NA	NA	NA	NA	NA	c.8281A>G	p.Ser2761Gly	p.S2761G	ENST00000219905	24/24	NA	NA	NA	NA	NA	NA	MGA,missense_variant,p.Ser2761Gly,ENST00000219905,NM_001164273.1;MGA,missense_variant,p.Ser2722Gly,ENST00000389936,;MGA,missense_variant,p.Ser2761Gly,ENST00000570161,;MGA,missense_variant,p.Ser2552Gly,ENST00000545763,NM_001080541.2;MGA,missense_variant,p.Ser2552Gly,ENST00000566586,;MGA,downstream_gene_variant,,ENST00000564190,;RP11-107F6.3,downstream_gene_variant,,ENST00000562063,;RP11-107F6.3,do…	G	ENSG00000174197	ENST00000219905	Transcript
VPS39	23339	.	GRCh37	15	42454330	42454330	+	Missense_Mutation	SNP	T	T	C	rs759992070	NA	AMO1	NORMAL	T	T	NA	NA	NA	NA	NA	NA	NA	NA	NA	NA	NA	NA	NA	NA	NA	c.2360A>G	p.Asn787Ser	p.N787S	ENST00000318006	23/25	NA	NA	NA	NA	NA	NA	VPS39,missense_variant,p.Asn787Ser,ENST00000318006,NM_015289.2;VPS39,missense_variant,p.Asn798Ser,ENST00000348544,;VPS39,downstream_gene_variant,,ENST00000563692,;VPS39,non_coding_transcript_exon_variant,,ENST00000562258,;VPS39,non_coding_transcript_exon_variant,,ENST00000568755,;VPS39,non_coding_transcript_exon_variant,,ENST00000562662,;VPS39,upstream_gene_variant,,ENST00000564994,;VPS39,downstr…	C	ENSG00000166887	ENST00000318006	Transcript
TTBK2	146057	.	GRCh37	15	43069398	43069398	+	Missense_Mutation	SNP	G	G	C	novel	NA	AMO1	NORMAL	G	G	NA	NA	NA	NA	NA	NA	NA	NA	NA	NA	NA	NA	NA	NA	NA	c.1240C>G	p.Leu414Val	p.L414V	ENST00000267890	12/15	NA	NA	NA	NA	NA	NA	TTBK2,missense_variant,p.Leu414Val,ENST00000267890,NM_173500.3;TTBK2,missense_variant,p.Leu414Val,ENST00000567840,;TTBK2,missense_variant,p.Leu379Val,ENST00000567274,;	C	ENSG00000128881	ENST00000267890	Transcript
TGM5	9333	.	GRCh37	15	43544998	43544998	+	Missense_Mutation	SNP	C	C	T	rs116616135	NA	AMO1	NORMAL	C	C	NA	NA	NA	NA	NA	NA	NA	NA	NA	NA	NA	NA	NA	NA	NA	c.821G>A	p.Arg274His	p.R274H	ENST00000220420	6/13	NA	NA	NA	NA	NA	NA	TGM5,missense_variant,p.Arg274His,ENST00000220420,NM_201631.3;TGM5,missense_variant,p.Arg192His,ENST00000349114,NM_004245.3;	T	ENSG00000104055	ENST00000220420	Transcript
CTDSPL2	51496	.	GRCh37	15	44783174	44783174	+	Missense_Mutation	SNP	A	A	G	rs143796729	NA	AMO1	NORMAL	A	A	NA	NA	NA	NA	NA	NA	NA	NA	NA	NA	NA	NA	NA	NA	NA	c.668A>G	p.Asn223Ser	p.N223S	ENST00000260327	5/13	NA	NA	NA	NA	NA	NA	CTDSPL2,missense_variant,p.Asn223Ser,ENST00000260327,NM_016396.2;CTDSPL2,missense_variant,p.Asn223Ser,ENST00000558966,;CTDSPL2,intron_variant,,ENST00000396780,;CTDSPL2,intron_variant,,ENST00000558373,;CTDSPL2,downstream_gene_variant,,ENST00000558791,;CTDSPL2,downstream_gene_variant,,ENST00000559793,;CTDSPL2,upstream_gene_variant,,ENST00000561189,;,regulatory_region_variant,,ENSR00001654664,;	G	ENSG00000137770	ENST00000260327	Transcript
PATL2	197135	.	GRCh37	15	44968676	44968676	+	Nonsense_Mutation	SNP	C	C	A	novel	NA	AMO1	NORMAL	C	C	NA	NA	NA	NA	NA	NA	NA	NA	NA	NA	NA	NA	NA	NA	NA	c.13G>T	p.Glu5Ter	p.E5*	ENST00000434130	2/16	NA	NA	NA	NA	NA	NA	PATL2,stop_gained,p.Glu5Ter,ENST00000434130,NM_001145112.1;PATL2,stop_gained,p.Glu5Ter,ENST00000560775,;PATL2,5_prime_UTR_variant,,ENST00000560780,;PATL2,5_prime_UTR_variant,,ENST00000560110,;PATL2,non_coding_transcript_exon_variant,,ENST00000558573,;PATL2,upstream_gene_variant,,ENST00000558481,;,regulatory_region_variant,,ENSR00001654696,;	A	ENSG00000229474	ENST00000434130	Transcript
DUOX1	53905	.	GRCh37	15	45434195	45434195	+	Missense_Mutation	SNP	A	A	T	rs199549867	NA	AMO1	NORMAL	A	A	NA	NA	NA	NA	NA	NA	NA	NA	NA	NA	NA	NA	NA	NA	NA	c.1707A>T	p.Arg569Ser	p.R569S	ENST00000321429	16/35	NA	NA	NA	NA	NA	NA	DUOX1,missense_variant,p.Arg569Ser,ENST00000321429,NM_017434.3;DUOX1,missense_variant,p.Arg569Ser,ENST00000389037,NM_175940.1;DUOX1,missense_variant,p.Arg215Ser,ENST00000561166,;DUOX1,3_prime_UTR_variant,,ENST00000561220,;DUOX1,downstream_gene_variant,,ENST00000558991,;	T	ENSG00000137857	ENST00000321429	Transcript
CEP152	22995	.	GRCh37	15	49037097	49037097	+	Missense_Mutation	SNP	G	G	C	rs773013405	NA	AMO1	NORMAL	G	G	NA	NA	NA	NA	NA	NA	NA	NA	NA	NA	NA	NA	NA	NA	NA	c.3727C>G	p.Pro1243Ala	p.P1243A	ENST00000380950	23/27	NA	NA	NA	NA	NA	NA	CEP152,missense_variant,p.Pro1243Ala,ENST00000380950,NM_001194998.1,NM_014985.3;CEP152,missense_variant,p.Pro1187Ala,ENST00000399334,;CEP152,missense_variant,p.Pro1150Ala,ENST00000325747,;CEP152,upstream_gene_variant,,ENST00000561245,;	C	ENSG00000103995	ENST00000380950	Transcript
CEP152	22995	.	GRCh37	15	49085526	49085526	+	Missense_Mutation	SNP	A	A	T	rs750500211	NA	AMO1	NORMAL	A	A	NA	NA	NA	NA	NA	NA	NA	NA	NA	NA	NA	NA	NA	NA	NA	c.824T>A	p.Ile275Lys	p.I275K	ENST00000380950	7/27	NA	NA	NA	NA	NA	NA	CEP152,missense_variant,p.Ile275Lys,ENST00000380950,NM_001194998.1,NM_014985.3;CEP152,missense_variant,p.Ile275Lys,ENST00000399334,;CEP152,missense_variant,p.Ile182Lys,ENST00000325747,;CEP152,downstream_gene_variant,,ENST00000558591,;CEP152,upstream_gene_variant,,ENST00000558337,;CEP152,missense_variant,p.Ile275Lys,ENST00000560322,;CEP152,downstream_gene_variant,,ENST00000559444,;	T	ENSG00000103995	ENST00000380950	Transcript
CEP152	22995	.	GRCh37	15	49089500	49089500	+	Nonsense_Mutation	SNP	G	G	A	novel	NA	AMO1	NORMAL	G	G	NA	NA	NA	NA	NA	NA	NA	NA	NA	NA	NA	NA	NA	NA	NA	c.538C>T	p.Gln180Ter	p.Q180*	ENST00000380950	5/27	NA	NA	NA	NA	NA	NA	CEP152,stop_gained,p.Gln180Ter,ENST00000380950,NM_001194998.1,NM_014985.3;CEP152,stop_gained,p.Gln180Ter,ENST00000399334,;CEP152,intron_variant,,ENST00000325747,;CEP152,downstream_gene_variant,,ENST00000558591,;CEP152,stop_gained,p.Gln180Ter,ENST00000560322,;CEP152,downstream_gene_variant,,ENST00000559444,;	A	ENSG00000103995	ENST00000380950	Transcript
MYO9A	4649	.	GRCh37	15	72283488	72283488	+	Missense_Mutation	SNP	G	G	A	rs184218886	NA	AMO1	NORMAL	G	G	NA	NA	NA	NA	NA	NA	NA	NA	NA	NA	NA	NA	NA	NA	NA	c.1678C>T	p.Arg560Cys	p.R560C	ENST00000356056	11/42	NA	NA	NA	NA	NA	NA	MYO9A,missense_variant,p.Arg560Cys,ENST00000356056,NM_006901.3;MYO9A,missense_variant,p.Arg560Cys,ENST00000424560,;MYO9A,missense_variant,p.Arg541Cys,ENST00000444904,;MYO9A,missense_variant,p.Arg560Cys,ENST00000564571,;MYO9A,missense_variant,p.Arg155Cys,ENST00000566885,;RP11-390D11.1,intron_variant,,ENST00000568391,;MYO9A,non_coding_transcript_exon_variant,,ENST00000563542,;MYO9A,non_coding_trans…	A	ENSG00000066933	ENST00000356056	Transcript
CSK	1445	.	GRCh37	15	75094142	75094142	+	Missense_Mutation	SNP	G	G	A	novel	NA	AMO1	NORMAL	G	G	NA	NA	NA	NA	NA	NA	NA	NA	NA	NA	NA	NA	NA	NA	NA	c.994G>A	p.Asp332Asn	p.D332N	ENST00000220003	11/13	NA	NA	NA	NA	NA	NA	CSK,missense_variant,p.Asp332Asn,ENST00000220003,NM_004383.2;CSK,missense_variant,p.Asp332Asn,ENST00000567571,;CSK,missense_variant,p.Asp332Asn,ENST00000309470,;CSK,missense_variant,p.Asp332Asn,ENST00000439220,NM_001127190.1;CSK,downstream_gene_variant,,ENST00000569915,;CSK,downstream_gene_variant,,ENST00000567123,;CSK,downstream_gene_variant,,ENST00000569462,;CSK,non_coding_transcript_exon_varia…	A	ENSG00000103653	ENST00000220003	Transcript
LINGO1	84894	.	GRCh37	15	77907740	77907740	+	Missense_Mutation	SNP	T	T	G	novel	NA	AMO1	NORMAL	T	T	NA	NA	NA	NA	NA	NA	NA	NA	NA	NA	NA	NA	NA	NA	NA	c.509A>C	p.Lys170Thr	p.K170T	ENST00000355300	2/2	NA	NA	NA	NA	NA	NA	LINGO1,missense_variant,p.Lys170Thr,ENST00000355300,NM_032808.5;LINGO1,missense_variant,p.Lys164Thr,ENST00000561030,;LINGO1,missense_variant,p.Lys175Thr,ENST00000557798,;LINGO1,missense_variant,p.Lys164Thr,ENST00000561686,;LINGO1,downstream_gene_variant,,ENST00000566711,;LINGO1,downstream_gene_variant,,ENST00000567726,;LINGO1,downstream_gene_variant,,ENST00000570216,;LINGO1,downstream_gene_varian…	G	ENSG00000169783	ENST00000355300	Transcript
GOLGA6L18	643707	.	GRCh37	15	82934765	82934765	+	Missense_Mutation	SNP	T	C	C	rs77281226	NA	AMO1	NORMAL	T	T	NA	NA	NA	NA	NA	NA	NA	NA	NA	NA	NA	NA	NA	NA	NA	c.815A>G	p.His272Arg	p.H272R	ENST00000559949	6/9	NA	NA	NA	NA	NA	NA	GOLGA6L18,missense_variant,p.His272Arg,ENST00000559949,;GOLGA6L18,non_coding_transcript_exon_variant,,ENST00000560844,;GOLGA6L18,downstream_gene_variant,,ENST00000558035,;	C	ENSG00000215749	ENST00000559949	Transcript
GOLGA6L4	0	.	GRCh37	15	84909434	84909434	+	Missense_Mutation	SNP	G	G	A	rs202197056	NA	AMO1	NORMAL	G	G	NA	NA	NA	NA	NA	NA	NA	NA	NA	NA	NA	NA	NA	NA	NA	c.1328G>A	p.Arg443Gln	p.R443Q	ENST00000510439	6/9	NA	NA	NA	NA	NA	NA	GOLGA6L4,missense_variant,p.Arg443Gln,ENST00000510439,NM_001267536.1;GOLGA6L4,missense_variant,p.Arg119Gln,ENST00000422563,;GOLGA6L4,missense_variant,p.Arg24Gln,ENST00000424966,;GOLGA6L4,intron_variant,,ENST00000512109,;GOLGA6L4,non_coding_transcript_exon_variant,,ENST00000515814,;GOLGA6L4,non_coding_transcript_exon_variant,,ENST00000379674,;	A	ENSG00000184206	ENST00000510439	Transcript
ZNF774	342132	.	GRCh37	15	90904421	90904421	+	Missense_Mutation	SNP	A	A	G	rs191257274	NA	AMO1	NORMAL	A	A	NA	NA	NA	NA	NA	NA	NA	NA	NA	NA	NA	NA	NA	NA	NA	c.1358A>G	p.His453Arg	p.H453R	ENST00000354377	4/4	NA	NA	NA	NA	NA	NA	ZNF774,missense_variant,p.His453Arg,ENST00000354377,NM_001004309.2;ZNF774,intron_variant,,ENST00000379090,;ZNF774,downstream_gene_variant,,ENST00000558586,;ZNF774,downstream_gene_variant,,ENST00000558115,;ZNF774,downstream_gene_variant,,ENST00000560038,;	G	ENSG00000196391	ENST00000354377	Transcript
SLCO3A1	28232	.	GRCh37	15	92459303	92459303	+	Missense_Mutation	SNP	C	C	G	rs140635198	NA	AMO1	NORMAL	C	C	NA	NA	NA	NA	NA	NA	NA	NA	NA	NA	NA	NA	NA	NA	NA	c.261C>G	p.Ile87Met	p.I87M	ENST00000318445	2/10	NA	NA	NA	NA	NA	NA	SLCO3A1,missense_variant,p.Ile87Met,ENST00000318445,NM_013272.3;SLCO3A1,missense_variant,p.Ile87Met,ENST00000424469,NM_001145044.1;SLCO3A1,missense_variant,p.Ile29Met,ENST00000553304,;SLCO3A1,non_coding_transcript_exon_variant,,ENST00000555769,;SLCO3A1,non_coding_transcript_exon_variant,,ENST00000553653,;	G	ENSG00000176463	ENST00000318445	Transcript
AC016251.1	0	.	GRCh37	15	96831305	96831306	+	Frame_Shift_Ins	INS	-	-	C	rs80085308	NA	AMO1	NORMAL	-	-	NA	NA	NA	NA	NA	NA	NA	NA	NA	NA	NA	NA	NA	NA	NA	c.355dupG	p.Asp119GlyfsTer5	p.D119Gfs*5	ENST00000378936	1/1	NA	NA	NA	NA	NA	NA	AC016251.1,frameshift_variant,p.Asp119GlyfsTer5,ENST00000378936,;NR2F2-AS1,intron_variant,,ENST00000502125,;NR2F2-AS1,intron_variant,,ENST00000561344,;NR2F2-AS1,intron_variant,,ENST00000558929,;NR2F2-AS1,intron_variant,,ENST00000560800,;NR2F2-AS1,intron_variant,,ENST00000560170,;NR2F2-AS1,intron_variant,,ENST00000557863,;NR2F2-AS1,downstream_gene_variant,,ENST00000558935,;NR2F2-AS1,downstream_gen…	C	ENSG00000205148	ENST00000378936	Transcript
WASH4P	102466751	.	GRCh37	16	66539	66539	+	Missense_Mutation	SNP	A	A	G		NA	AMO1	NORMAL	A	A	NA	NA	NA	NA	NA	NA	NA	NA	NA	NA	NA	NA	NA	NA	NA	c.920T>C	p.Val307Ala	p.V307A	ENST00000326592	6/10	NA	NA	NA	NA	NA	NA	WASH4P,missense_variant,p.Val307Ala,ENST00000326592,;DDX11L10,downstream_gene_variant,,ENST00000513886,;Z84812.4,downstream_gene_variant,,ENST00000568710,;WASH4P,splice_donor_variant,,ENST00000470725,;WASH4P,splice_donor_variant,,ENST00000477365,;WASH4P,splice_donor_variant,,ENST00000495251,;WASH4P,splice_donor_variant,,ENST00000564273,;WASH4P,splice_donor_variant,,ENST00000462860,;WASH4P,splice_…	G	ENSG00000234769	ENST00000326592	Transcript
RHOT2	89941	.	GRCh37	16	720910	720910	+	Missense_Mutation	SNP	C	C	T	rs149777923	NA	AMO1	NORMAL	C	C	NA	NA	NA	NA	NA	NA	NA	NA	NA	NA	NA	NA	NA	NA	NA	c.658C>T	p.Pro220Ser	p.P220S	ENST00000315082	10/19	NA	NA	NA	NA	NA	NA	RHOT2,missense_variant,p.Pro220Ser,ENST00000315082,NM_138769.2;RHOT2,missense_variant,p.Pro187Ser,ENST00000563134,;RHOT2,missense_variant,p.Pro199Ser,ENST00000561929,;WDR90,downstream_gene_variant,,ENST00000549091,NM_145294.4;WDR90,downstream_gene_variant,,ENST00000293879,;WDR90,downstream_gene_variant,,ENST00000547944,;RHBDL1,upstream_gene_variant,,ENST00000352681,NM_001278721.1,NM_001278720.1;W…	T	ENSG00000140983	ENST00000315082	Transcript
LMF1	64788	.	GRCh37	16	1004385	1004385	+	Missense_Mutation	SNP	T	T	C	rs142481016	NA	AMO1	NORMAL	T	T	NA	NA	NA	NA	NA	NA	NA	NA	NA	NA	NA	NA	NA	NA	NA	c.475A>G	p.Met159Val	p.M159V	ENST00000262301	2/11	NA	NA	NA	NA	NA	NA	LMF1,missense_variant,p.Met159Val,ENST00000262301,NM_022773.2;LMF1,missense_variant,p.Met159Val,ENST00000399843,;LMF1,missense_variant,p.Met50Val,ENST00000570014,;LMF1,missense_variant,p.Met152Val,ENST00000539379,;LMF1,missense_variant,p.Met120Val,ENST00000562380,;LMF1,5_prime_UTR_variant,,ENST00000568897,;LMF1,intron_variant,,ENST00000543238,;LMF1,non_coding_transcript_exon_variant,,ENST00000566…	C	ENSG00000103227	ENST00000262301	Transcript
ZNF598	90850	.	GRCh37	16	2052208	2052208	+	Missense_Mutation	SNP	C	C	A	rs545403532	NA	AMO1	NORMAL	C	C	NA	NA	NA	NA	NA	NA	NA	NA	NA	NA	NA	NA	NA	NA	NA	c.894G>T	p.Glu298Asp	p.E298D	ENST00000431526	7/14	NA	NA	NA	NA	NA	NA	ZNF598,missense_variant,p.Glu243Asp,ENST00000563630,NM_178167.3;ZNF598,missense_variant,p.Glu298Asp,ENST00000431526,;ZNF598,missense_variant,p.Glu243Asp,ENST00000562103,;AC005606.15,downstream_gene_variant,,ENST00000567515,;ZNF598,missense_variant,p.Arg47Met,ENST00000567625,;ZNF598,splice_region_variant,,ENST00000565396,;ZNF598,splice_region_variant,,ENST00000562988,;ZNF598,splice_region_variant,…	A	ENSG00000167962	ENST00000431526	Transcript
ABCA3	21	.	GRCh37	16	2331461	2331461	+	Missense_Mutation	SNP	G	G	A	rs145251229	NA	AMO1	NORMAL	G	G	NA	NA	NA	NA	NA	NA	NA	NA	NA	NA	NA	NA	NA	NA	NA	c.4085C>T	p.Ala1362Val	p.A1362V	ENST00000301732	27/33	NA	NA	NA	NA	NA	NA	ABCA3,missense_variant,p.Ala1362Val,ENST00000301732,NM_001089.2;ABCA3,missense_variant,p.Ala1304Val,ENST00000382381,;ABCA3,non_coding_transcript_exon_variant,,ENST00000566200,;ABCA3,non_coding_transcript_exon_variant,,ENST00000569062,;	A	ENSG00000167972	ENST00000301732	Transcript
COG7	91949	.	GRCh37	16	23436175	23436175	+	Missense_Mutation	SNP	C	C	T	rs116314856	NA	AMO1	NORMAL	C	C	NA	NA	NA	NA	NA	NA	NA	NA	NA	NA	NA	NA	NA	NA	NA	c.904G>A	p.Val302Met	p.V302M	ENST00000307149	7/17	NA	NA	NA	NA	NA	NA	COG7,missense_variant,p.Val302Met,ENST00000307149,NM_153603.3;,regulatory_region_variant,,ENSR00000505456,;	T	ENSG00000168434	ENST00000307149	Transcript
RBBP6	5930	.	GRCh37	16	24582877	24582877	+	Missense_Mutation	SNP	G	G	A	rs201835041	NA	AMO1	NORMAL	G	G	NA	NA	NA	NA	NA	NA	NA	NA	NA	NA	NA	NA	NA	NA	NA	c.4490G>A	p.Arg1497Gln	p.R1497Q	ENST00000319715	18/18	NA	NA	NA	NA	NA	NA	RBBP6,missense_variant,p.Arg1497Gln,ENST00000319715,NM_006910.4;RBBP6,missense_variant,p.Arg1463Gln,ENST00000348022,NM_018703.3;RBBP6,missense_variant,p.Arg657Gln,ENST00000381039,;RBBP6,downstream_gene_variant,,ENST00000564314,;RBBP6,non_coding_transcript_exon_variant,,ENST00000562430,;RBBP6,downstream_gene_variant,,ENST00000570185,;	A	ENSG00000122257	ENST00000319715	Transcript
XPO6	23214	.	GRCh37	16	28167699	28167699	+	Missense_Mutation	SNP	T	T	C	rs202200544	NA	AMO1	NORMAL	T	T	NA	NA	NA	NA	NA	NA	NA	NA	NA	NA	NA	NA	NA	NA	NA	c.793A>G	p.Ser265Gly	p.S265G	ENST00000304658	7/24	NA	NA	NA	NA	NA	NA	XPO6,missense_variant,p.Ser265Gly,ENST00000304658,NM_015171.3;XPO6,missense_variant,p.Ser251Gly,ENST00000565698,NM_001270940.1;XPO6,missense_variant,p.Ser102Gly,ENST00000574435,;XPO6,non_coding_transcript_exon_variant,,ENST00000569973,;XPO6,non_coding_transcript_exon_variant,,ENST00000573645,;XPO6,upstream_gene_variant,,ENST00000561488,;XPO6,upstream_gene_variant,,ENST00000564337,;XPO6,upstream_g…	C	ENSG00000169180	ENST00000304658	Transcript
NPIPB11	728888	.	GRCh37	16	29395385	29395385	+	Missense_Mutation	SNP	G	G	C	novel	NA	AMO1	NORMAL	G	G	NA	NA	NA	NA	NA	NA	NA	NA	NA	NA	NA	NA	NA	NA	NA	c.868C>G	p.Leu290Val	p.L290V	ENST00000524087	8/8	NA	NA	NA	NA	NA	NA	NPIPB11,missense_variant,p.Leu290Val,ENST00000524087,;SNX29P2,intron_variant,,ENST00000398878,;,regulatory_region_variant,,ENSR00000271801,;	C	ENSG00000254206	ENST00000524087	Transcript
NPIPB11	728888	.	GRCh37	16	29395442	29395442	+	Missense_Mutation	SNP	G	G	C	novel	NA	AMO1	NORMAL	G	G	NA	NA	NA	NA	NA	NA	NA	NA	NA	NA	NA	NA	NA	NA	NA	c.811C>G	p.Leu271Val	p.L271V	ENST00000524087	8/8	NA	NA	NA	NA	NA	NA	NPIPB11,missense_variant,p.Leu271Val,ENST00000524087,;SNX29P2,intron_variant,,ENST00000398878,;,regulatory_region_variant,,ENSR00000271801,;	C	ENSG00000254206	ENST00000524087	Transcript
RP11-231C14.4	0	.	GRCh37	16	29496754	29496754	+	Missense_Mutation	SNP	G	G	T	novel	NA	AMO1	NORMAL	G	G	NA	NA	NA	NA	NA	NA	NA	NA	NA	NA	NA	NA	NA	NA	NA	c.521C>A	p.Thr174Asn	p.T174N	ENST00000354563	3/3	NA	NA	NA	NA	NA	NA	RP11-231C14.4,missense_variant,p.Thr174Asn,ENST00000354563,;RP11-231C14.4,missense_variant,p.Thr348Asn,ENST00000550665,;SNX29P2,intron_variant,,ENST00000398878,;RP11-231C14.4,downstream_gene_variant,,ENST00000551448,;RP11-231C14.4,downstream_gene_variant,,ENST00000549733,;RP11-231C14.4,downstream_gene_variant,,ENST00000552123,;,regulatory_region_variant,,ENSR00000271812,;RP11-231C14.5,downstream_…	T	ENSG00000169203	ENST00000354563	Transcript
RP11-231C14.4	0	.	GRCh37	16	29496755	29496755	+	Missense_Mutation	SNP	T	T	G	novel	NA	AMO1	NORMAL	T	T	NA	NA	NA	NA	NA	NA	NA	NA	NA	NA	NA	NA	NA	NA	NA	c.520A>C	p.Thr174Pro	p.T174P	ENST00000354563	3/3	NA	NA	NA	NA	NA	NA	RP11-231C14.4,missense_variant,p.Thr174Pro,ENST00000354563,;RP11-231C14.4,missense_variant,p.Thr348Pro,ENST00000550665,;SNX29P2,intron_variant,,ENST00000398878,;RP11-231C14.4,downstream_gene_variant,,ENST00000551448,;RP11-231C14.4,downstream_gene_variant,,ENST00000549733,;RP11-231C14.4,downstream_gene_variant,,ENST00000552123,;,regulatory_region_variant,,ENSR00000271812,;RP11-231C14.5,downstream_…	G	ENSG00000169203	ENST00000354563	Transcript
RP11-231C14.4	0	.	GRCh37	16	29496770	29496770	+	Missense_Mutation	SNP	G	G	C	novel	NA	AMO1	NORMAL	G	G	NA	NA	NA	NA	NA	NA	NA	NA	NA	NA	NA	NA	NA	NA	NA	c.505C>G	p.Pro169Ala	p.P169A	ENST00000354563	3/3	NA	NA	NA	NA	NA	NA	RP11-231C14.4,missense_variant,p.Pro169Ala,ENST00000354563,;RP11-231C14.4,missense_variant,p.Pro343Ala,ENST00000550665,;SNX29P2,intron_variant,,ENST00000398878,;RP11-231C14.4,downstream_gene_variant,,ENST00000551448,;RP11-231C14.4,downstream_gene_variant,,ENST00000549733,;RP11-231C14.4,downstream_gene_variant,,ENST00000552123,;,regulatory_region_variant,,ENSR00000271812,;RP11-231C14.5,downstream_…	C	ENSG00000169203	ENST00000354563	Transcript
MAZ	4150	.	GRCh37	16	29821038	29821038	+	Missense_Mutation	SNP	C	C	G	novel	NA	AMO1	NORMAL	C	C	NA	NA	NA	NA	NA	NA	NA	NA	NA	NA	NA	NA	NA	NA	NA	c.1457C>G	p.Ala486Gly	p.A486G	ENST00000219782	5/6	NA	NA	NA	NA	NA	NA	MAZ,missense_variant,p.Ala486Gly,ENST00000219782,NM_001042539.2;MAZ,missense_variant,p.Ala87Gly,ENST00000568282,;MAZ,intron_variant,,ENST00000322945,NM_002383.3;MAZ,intron_variant,,ENST00000545521,NM_001276275.1;MAZ,intron_variant,,ENST00000562337,NM_001276276.1;MAZ,intron_variant,,ENST00000568544,;MAZ,intron_variant,,ENST00000563402,;MAZ,intron_variant,,ENST00000566906,;MAZ,intron_variant,,ENST0…	G	ENSG00000103495	ENST00000219782	Transcript
ZNF747	65988	.	GRCh37	16	30545609	30545609	+	Missense_Mutation	SNP	C	C	T	rs560711730	NA	AMO1	NORMAL	C	C	NA	NA	NA	NA	NA	NA	NA	NA	NA	NA	NA	NA	NA	NA	NA	c.392G>A	p.Arg131His	p.R131H	ENST00000252799	1/2	NA	NA	NA	NA	NA	NA	ZNF747,missense_variant,p.Arg131His,ENST00000252799,NM_023931.2;ZNF747,missense_variant,p.Arg131His,ENST00000395094,;ZNF747,synonymous_variant,p.=,ENST00000535210,;ZNF747,synonymous_variant,p.=,ENST00000568028,;AC002310.13,synonymous_variant,p.=,ENST00000568114,;AC002310.12,upstream_gene_variant,,ENST00000457283,;AC002310.12,upstream_gene_variant,,ENST00000569752,;ZNF747,synonymous_variant,p.=,EN…	T	ENSG00000169955	ENST00000252799	Transcript
ITFG1	81533	.	GRCh37	16	47488031	47488031	+	Missense_Mutation	SNP	T	T	A		NA	AMO1	NORMAL	T	T	NA	NA	NA	NA	NA	NA	NA	NA	NA	NA	NA	NA	NA	NA	NA	c.320A>T	p.Asp107Val	p.D107V	ENST00000320640	3/18	NA	NA	NA	NA	NA	NA	ITFG1,missense_variant,p.Asp107Val,ENST00000320640,NM_030790.3;ITFG1,missense_variant,p.Asp23Val,ENST00000565940,;ITFG1,5_prime_UTR_variant,,ENST00000544001,;ITFG1,5_prime_UTR_variant,,ENST00000563730,;RNA5SP424,upstream_gene_variant,,ENST00000390988,;ITFG1,non_coding_transcript_exon_variant,,ENST00000563350,;ITFG1,upstream_gene_variant,,ENST00000569551,;	A	ENSG00000129636	ENST00000320640	Transcript
BBS2	583	.	GRCh37	16	56553689	56553689	+	Missense_Mutation	SNP	G	G	A	rs771211831	NA	AMO1	NORMAL	G	G	NA	NA	NA	NA	NA	NA	NA	NA	NA	NA	NA	NA	NA	NA	NA	c.86C>T	p.Pro29Leu	p.P29L	ENST00000245157	1/17	NA	NA	NA	NA	NA	NA	BBS2,missense_variant,p.Pro29Leu,ENST00000245157,NM_031885.3;BBS2,missense_variant,p.Pro29Leu,ENST00000568104,;BBS2,upstream_gene_variant,,ENST00000569941,;BBS2,intron_variant,,ENST00000565378,;BBS2,upstream_gene_variant,,ENST00000566689,;BBS2,non_coding_transcript_exon_variant,,ENST00000569342,;BBS2,intron_variant,,ENST00000565781,;,regulatory_region_variant,,ENSR00000052485,;	A	ENSG00000125124	ENST00000245157	Transcript
CCDC113	29070	.	GRCh37	16	58301385	58301385	+	Missense_Mutation	SNP	C	C	A	novel	NA	AMO1	NORMAL	C	C	NA	NA	NA	NA	NA	NA	NA	NA	NA	NA	NA	NA	NA	NA	NA	c.786C>A	p.Ser262Arg	p.S262R	ENST00000219299	7/9	NA	NA	NA	NA	NA	NA	CCDC113,missense_variant,p.Ser262Arg,ENST00000219299,NM_014157.3;CCDC113,missense_variant,p.Ser208Arg,ENST00000443128,NM_001142302.1;CCDC113,downstream_gene_variant,,ENST00000561517,;	A	ENSG00000103021	ENST00000219299	Transcript
GOT2	2806	.	GRCh37	16	58743401	58743401	+	Missense_Mutation	SNP	T	T	C	rs150122367	NA	AMO1	NORMAL	T	T	NA	NA	NA	NA	NA	NA	NA	NA	NA	NA	NA	NA	NA	NA	NA	c.1090A>G	p.Lys364Glu	p.K364E	ENST00000245206	9/10	NA	NA	NA	NA	NA	NA	GOT2,missense_variant,p.Lys364Glu,ENST00000245206,NM_002080.2;GOT2,missense_variant,p.Lys321Glu,ENST00000434819,NM_001286220.1;GOT2,non_coding_transcript_exon_variant,,ENST00000494627,;	C	ENSG00000125166	ENST00000245206	Transcript
RP11-105C20.2	0	.	GRCh37	16	59773808	59773808	+	Missense_Mutation	SNP	G	G	T	novel	NA	AMO1	NORMAL	G	G	NA	NA	NA	NA	NA	NA	NA	NA	NA	NA	NA	NA	NA	NA	NA	c.37C>A	p.His13Asn	p.H13N	ENST00000564533	3/5	NA	NA	NA	NA	NA	NA	RP11-105C20.2,missense_variant,p.His13Asn,ENST00000564533,;RP11-105C20.2,intron_variant,,ENST00000565921,;	T	ENSG00000260240	ENST00000564533	Transcript
TK2	7084	.	GRCh37	16	66565357	66565357	+	Missense_Mutation	SNP	C	C	T	rs148450491	NA	AMO1	NORMAL	C	C	NA	NA	NA	NA	NA	NA	NA	NA	NA	NA	NA	NA	NA	NA	NA	c.301G>A	p.Asp101Asn	p.D101N	ENST00000451102	5/10	NA	NA	NA	NA	NA	NA	TK2,missense_variant,p.Asp143Asn,ENST00000299697,NM_001172644.1,NM_001271934.1,NM_001172645.1,NM_004614.4;TK2,missense_variant,p.Asp101Asn,ENST00000451102,;TK2,missense_variant,p.Asp4Asn,ENST00000527800,;TK2,missense_variant,p.Asp52Asn,ENST00000544898,;TK2,missense_variant,p.Asp70Asn,ENST00000527284,NM_001172643.1;TK2,missense_variant,p.Asp4Asn,ENST00000525974,NM_001272050.1;TK2,missense_variant,…	T	ENSG00000166548	ENST00000451102	Transcript
E2F4	1874	.	GRCh37	16	67229802	67229803	+	In_Frame_Ins	INS	-	-	CAGCAGCAG	novel	NA	AMO1	NORMAL	-	-	NA	NA	NA	NA	NA	NA	NA	NA	NA	NA	NA	NA	NA	NA	NA	c.950_958dupGCAGCAGCA	p.Ser317_Ser319dup	p.S317_S319dup	ENST00000379378	7/10	NA	NA	NA	NA	NA	NA	E2F4,inframe_insertion,p.Ser317_Ser319dup,ENST00000379378,NM_001950.3;E2F4,inframe_insertion,p.Ser58_Ser60dup,ENST00000565226,;ELMO3,upstream_gene_variant,,ENST00000393997,NM_024712.3;ELMO3,upstream_gene_variant,,ENST00000360833,;ELMO3,upstream_gene_variant,,ENST00000477898,;E2F4,downstream_gene_variant,,ENST00000564718,;ELMO3,upstream_gene_variant,,ENST00000571638,;E2F4,3_prime_UTR_variant,,ENST…	CAGCAGCAG	ENSG00000205250	ENST00000379378	Transcript
PLEKHG4	25894	.	GRCh37	16	67316533	67316533	+	Missense_Mutation	SNP	G	G	A	rs193198236	NA	AMO1	NORMAL	G	G	NA	NA	NA	NA	NA	NA	NA	NA	NA	NA	NA	NA	NA	NA	NA	c.1381G>A	p.Gly461Arg	p.G461R	ENST00000360461	9/21	NA	NA	NA	NA	NA	NA	PLEKHG4,missense_variant,p.Gly461Arg,ENST00000360461,NM_001129727.1,NM_015432.3;PLEKHG4,missense_variant,p.Gly461Arg,ENST00000379344,NM_001129729.1;PLEKHG4,missense_variant,p.Gly380Arg,ENST00000450733,NM_001129731.1;PLEKHG4,missense_variant,p.Gly461Arg,ENST00000427155,NM_001129728.1;PLEKHG4,downstream_gene_variant,,ENST00000562144,;PLEKHG4,downstream_gene_variant,,ENST00000565899,;PLEKHG4,downstr…	A	ENSG00000196155	ENST00000360461	Transcript
PDF	64146	.	GRCh37	16	69364466	69364466	+	Missense_Mutation	SNP	C	C	T	rs188405840	NA	AMO1	NORMAL	C	C	NA	NA	NA	NA	NA	NA	NA	NA	NA	NA	NA	NA	NA	NA	NA	c.8G>A	p.Arg3Gln	p.R3Q	ENST00000288022	1/2	NA	NA	NA	NA	NA	NA	PDF,missense_variant,p.Arg3Gln,ENST00000288022,NM_022341.1;COG8,intron_variant,,ENST00000306875,NM_032382.4;RP11-343C2.12,intron_variant,,ENST00000562949,;COG8,intron_variant,,ENST00000562595,;COG8,downstream_gene_variant,,ENST00000562081,;COG8,downstream_gene_variant,,ENST00000567493,;RP11-343C2.9,downstream_gene_variant,,ENST00000563634,;COG8,upstream_gene_variant,,ENST00000564419,;RP11-343C2.7…	T	ENSG00000258429	ENST00000288022	Transcript
FLJ00418	0	.	GRCh37	16	70699289	70699289	+	Missense_Mutation	SNP	C	C	G	novel	NA	AMO1	NORMAL	C	C	NA	NA	NA	NA	NA	NA	NA	NA	NA	NA	NA	NA	NA	NA	NA	c.598C>G	p.Gln200Glu	p.Q200E	ENST00000597002	1/1	NA	NA	NA	NA	NA	NA	FLJ00418,missense_variant,p.Gln200Glu,ENST00000597002,;MTSS1L,intron_variant,,ENST00000338779,NM_138383.2;IL34,downstream_gene_variant,,ENST00000429149,NM_152456.2,NM_001172771.1;IL34,downstream_gene_variant,,ENST00000288098,NM_001172772.1;,regulatory_region_variant,,ENSR00001669116,;	G	ENSG00000268927	ENST00000597002	Transcript
ZNF23	7571	.	GRCh37	16	71487218	71487218	+	Missense_Mutation	SNP	G	G	C	novel	NA	AMO1	NORMAL	G	G	NA	NA	NA	NA	NA	NA	NA	NA	NA	NA	NA	NA	NA	NA	NA	c.70C>G	p.Leu24Val	p.L24V	ENST00000393539	5/6	NA	NA	NA	NA	NA	NA	ZNF23,missense_variant,p.Leu24Val,ENST00000393539,NM_145911.1;ZNF23,missense_variant,p.Leu24Val,ENST00000417828,;ZNF23,missense_variant,p.Leu24Val,ENST00000357254,;ZNF23,missense_variant,p.Leu24Val,ENST00000497160,;ZNF23,missense_variant,p.Leu24Val,ENST00000358700,;ZNF23,missense_variant,p.Leu24Val,ENST00000567340,;ZNF23,missense_variant,p.Leu24Val,ENST00000565718,;ZNF23,5_prime_UTR_variant,,ENST…	C	ENSG00000167377	ENST00000393539	Transcript
ZNF276	92822	.	GRCh37	16	89788103	89788103	+	Missense_Mutation	SNP	G	G	T	novel	NA	AMO1	NORMAL	G	G	NA	NA	NA	NA	NA	NA	NA	NA	NA	NA	NA	NA	NA	NA	NA	c.55G>T	p.Gly19Trp	p.G19W	ENST00000443381	1/11	NA	NA	NA	NA	NA	NA	ZNF276,missense_variant,p.Gly19Trp,ENST00000443381,NM_001113525.1;ZNF276,intron_variant,,ENST00000289816,NM_152287.3;ZNF276,intron_variant,,ENST00000568064,;ZNF276,intron_variant,,ENST00000446326,;VPS9D1,upstream_gene_variant,,ENST00000561976,;VPS9D1,upstream_gene_variant,,ENST00000389386,NM_004913.2;VPS9D1-AS1,downstream_gene_variant,,ENST00000562866,;VPS9D1-AS1,downstream_gene_variant,,ENST0000…	T	ENSG00000158805	ENST00000443381	Transcript
CRK	1398	.	GRCh37	17	1359368	1359368	+	Nonsense_Mutation	SNP	C	C	T	novel	NA	AMO1	NORMAL	C	C	NA	NA	NA	NA	NA	NA	NA	NA	NA	NA	NA	NA	NA	NA	NA	c.44G>A	p.Trp15Ter	p.W15*	ENST00000300574	1/3	NA	NA	NA	NA	NA	NA	CRK,stop_gained,p.Trp15Ter,ENST00000300574,NM_016823.3;CRK,stop_gained,p.Trp15Ter,ENST00000398970,NM_005206.4;CRK,stop_gained,p.Trp15Ter,ENST00000574295,;CRK,intron_variant,,ENST00000572145,;,regulatory_region_variant,,ENSR00001533639,;	T	ENSG00000167193	ENST00000300574	Transcript
ZFP3	124961	.	GRCh37	17	4995585	4995592	+	Frame_Shift_Del	DEL	TAGGGTTA	TAGGGTTA	-	novel	NA	AMO1	NORMAL	TAGGGTTA	TAGGGTTA	NA	NA	NA	NA	NA	NA	NA	NA	NA	NA	NA	NA	NA	NA	NA	c.786_793delTAGGGTTA	p.Phe262LeufsTer13	p.F262Lfs*13	ENST00000318833	2/2	NA	NA	NA	NA	NA	NA	ZFP3,frameshift_variant,p.Phe262LeufsTer13,ENST00000318833,NM_153018.2;	-	ENSG00000180787	ENST00000318833	Transcript
ZFP3	124961	.	GRCh37	17	4995593	4995593	+	Missense_Mutation	SNP	G	G	A	novel	NA	AMO1	NORMAL	G	G	NA	NA	NA	NA	NA	NA	NA	NA	NA	NA	NA	NA	NA	NA	NA	c.794G>A	p.Ser265Asn	p.S265N	ENST00000318833	2/2	NA	NA	NA	NA	NA	NA	ZFP3,missense_variant,p.Ser265Asn,ENST00000318833,NM_153018.2;	A	ENSG00000180787	ENST00000318833	Transcript
ZFP3	124961	.	GRCh37	17	4995596	4995597	+	Frame_Shift_Del	DEL	CA	CA	-	novel	NA	AMO1	NORMAL	CA	CA	NA	NA	NA	NA	NA	NA	NA	NA	NA	NA	NA	NA	NA	NA	NA	c.799_800delCA	p.Gln267AlafsTer10	p.Q267Afs*10	ENST00000318833	2/2	NA	NA	NA	NA	NA	NA	ZFP3,frameshift_variant,p.Gln267AlafsTer10,ENST00000318833,NM_153018.2;	-	ENSG00000180787	ENST00000318833	Transcript
CHD3	1107	.	GRCh37	17	7803262	7803262	+	Missense_Mutation	SNP	A	A	G		NA	AMO1	NORMAL	A	A	NA	NA	NA	NA	NA	NA	NA	NA	NA	NA	NA	NA	NA	NA	NA	c.2770A>G	p.Ile924Val	p.I924V	ENST00000380358	16/40	NA	NA	NA	NA	NA	NA	CHD3,missense_variant,p.Ile924Val,ENST00000380358,NM_001005271.2;CHD3,missense_variant,p.Ile865Val,ENST00000330494,NM_001005273.2;CHD3,missense_variant,p.Ile865Val,ENST00000358181,NM_005852.3;CHD3,downstream_gene_variant,,ENST00000452447,;CHD3,upstream_gene_variant,,ENST00000470531,;CHD3,upstream_gene_variant,,ENST00000466233,;CHD3,upstream_gene_variant,,ENST00000473376,;CHD3,downstream_gene_vari…	G	ENSG00000170004	ENST00000380358	Transcript
ALKBH5	54890	.	GRCh37	17	18110206	18110206	+	Missense_Mutation	SNP	G	G	A	rs748504025	NA	AMO1	NORMAL	G	G	NA	NA	NA	NA	NA	NA	NA	NA	NA	NA	NA	NA	NA	NA	NA	c.929G>A	p.Arg310His	p.R310H	ENST00000399138	3/4	NA	NA	NA	NA	NA	NA	ALKBH5,missense_variant,p.Arg310His,ENST00000399138,NM_017758.3;ALKBH5,5_prime_UTR_variant,,ENST00000541285,;ALKBH5,non_coding_transcript_exon_variant,,ENST00000490106,;	A	ENSG00000091542	ENST00000399138	Transcript
SLFN12	55106	.	GRCh37	17	33749659	33749659	+	Missense_Mutation	SNP	T	T	A	rs146946588	NA	AMO1	NORMAL	T	T	NA	NA	NA	NA	NA	NA	NA	NA	NA	NA	NA	NA	NA	NA	NA	c.389A>T	p.Asp130Val	p.D130V	ENST00000394562	4/6	NA	NA	NA	NA	NA	NA	SLFN12,missense_variant,p.Asp130Val,ENST00000394562,;SLFN12,missense_variant,p.Asp130Val,ENST00000452764,;SLFN12,missense_variant,p.Asp130Val,ENST00000304905,NM_018042.3;SLFN12,downstream_gene_variant,,ENST00000447040,;SLFN12,downstream_gene_variant,,ENST00000445092,;SLFN12,upstream_gene_variant,,ENST00000460530,;SLFN12,upstream_gene_variant,,ENST00000479326,;	A	ENSG00000172123	ENST00000394562	Transcript
MMP28	79148	.	GRCh37	17	34106042	34106042	+	Missense_Mutation	SNP	C	C	T	rs770768624	NA	AMO1	NORMAL	C	C	NA	NA	NA	NA	NA	NA	NA	NA	NA	NA	NA	NA	NA	NA	NA	c.229G>A	p.Val77Met	p.V77M	ENST00000250144	3/3	NA	NA	NA	NA	NA	NA	MMP28,missense_variant,p.Val77Met,ENST00000250144,NM_001032278.1;MMP28,missense_variant,p.Val55Met,ENST00000593125,;MMP28,missense_variant,p.Val77Met,ENST00000589103,;MMP28,missense_variant,p.Val77Met,ENST00000587639,;MMP28,missense_variant,p.Val77Met,ENST00000590643,;MMP28,missense_variant,p.Val77Met,ENST00000589061,;MMP28,synonymous_variant,p.=,ENST00000587923,;,regulatory_region_variant,,ENSR0…	T	ENSG00000129270	ENST00000250144	Transcript
TAF15	8148	.	GRCh37	17	34171886	34171886	+	Missense_Mutation	SNP	G	G	T	novel	NA	AMO1	NORMAL	G	G	NA	NA	NA	NA	NA	NA	NA	NA	NA	NA	NA	NA	NA	NA	NA	c.1583G>T	p.Arg528Leu	p.R528L	ENST00000588240	15/16	NA	NA	NA	NA	NA	NA	TAF15,missense_variant,p.Arg528Leu,ENST00000588240,NM_139215.2,NM_003487.3;TAF15,missense_variant,p.Arg525Leu,ENST00000311979,;TAF15,missense_variant,p.Gly333Trp,ENST00000592237,;TAF15,missense_variant,p.Arg150Leu,ENST00000585577,;TAF15,upstream_gene_variant,,ENST00000586593,;TAF15,downstream_gene_variant,,ENST00000590051,;TAF15,downstream_gene_variant,,ENST00000591763,;TAF15,downstream_gene_vari…	T	ENSG00000172660	ENST00000588240	Transcript
MED1	5469	.	GRCh37	17	37564266	37564266	+	Missense_Mutation	SNP	C	C	G	novel	NA	AMO1	NORMAL	C	C	NA	NA	NA	NA	NA	NA	NA	NA	NA	NA	NA	NA	NA	NA	NA	c.4208G>C	p.Ser1403Thr	p.S1403T	ENST00000300651	17/17	NA	NA	NA	NA	NA	NA	MED1,missense_variant,p.Ser1403Thr,ENST00000300651,NM_004774.3;MED1,intron_variant,,ENST00000394287,;CTB-131K11.1,downstream_gene_variant,,ENST00000582842,;MED1,3_prime_UTR_variant,,ENST00000577831,;	G	ENSG00000125686	ENST00000300651	Transcript
HAP1	9001	.	GRCh37	17	39888622	39888622	+	Missense_Mutation	SNP	C	C	T	rs148545796	NA	AMO1	NORMAL	C	C	NA	NA	NA	NA	NA	NA	NA	NA	NA	NA	NA	NA	NA	NA	NA	c.574G>A	p.Val192Ile	p.V192I	ENST00000347901	3/11	NA	NA	NA	NA	NA	NA	HAP1,missense_variant,p.Val192Ile,ENST00000393939,;HAP1,missense_variant,p.Val192Ile,ENST00000310778,;HAP1,missense_variant,p.Val192Ile,ENST00000347901,NM_177977.2;HAP1,missense_variant,p.Val200Ile,ENST00000341193,NM_001079870.1,NM_001079871.1;JUP,intron_variant,,ENST00000540235,;RN7SL399P,upstream_gene_variant,,ENST00000471648,;	T	ENSG00000173805	ENST00000347901	Transcript
STAT3	6774	.	GRCh37	17	40469209	40469209	+	Missense_Mutation	SNP	C	C	T	novel	NA	AMO1	NORMAL	C	C	NA	NA	NA	NA	NA	NA	NA	NA	NA	NA	NA	NA	NA	NA	NA	c.2135G>A	p.Cys712Tyr	p.C712Y	ENST00000264657	22/24	NA	NA	NA	NA	NA	NA	STAT3,missense_variant,p.Cys712Tyr,ENST00000264657,NM_139276.2,NM_003150.3;STAT3,missense_variant,p.Cys712Tyr,ENST00000585517,NM_213662.1;STAT3,missense_variant,p.Cys712Tyr,ENST00000588969,;STAT3,missense_variant,p.Cys711Tyr,ENST00000404395,;STAT3,missense_variant,p.Cys614Tyr,ENST00000389272,;STAT3,non_coding_transcript_exon_variant,,ENST00000491272,;STAT3,non_coding_transcript_exon_variant,,ENST…	T	ENSG00000168610	ENST00000264657	Transcript
UBTF	7343	.	GRCh37	17	42285102	42285102	+	Missense_Mutation	SNP	G	G	A		NA	AMO1	NORMAL	G	G	NA	NA	NA	NA	NA	NA	NA	NA	NA	NA	NA	NA	NA	NA	NA	c.1990C>T	p.Pro664Ser	p.P664S	ENST00000302904	19/21	NA	NA	NA	NA	NA	NA	UBTF,missense_variant,p.Pro664Ser,ENST00000302904,;UBTF,missense_variant,p.Pro627Ser,ENST00000343638,NM_001076683.1;UBTF,missense_variant,p.Pro627Ser,ENST00000533177,;UBTF,missense_variant,p.Pro627Ser,ENST00000527034,;UBTF,missense_variant,p.Pro664Ser,ENST00000436088,NM_014233.3;UBTF,missense_variant,p.Pro627Ser,ENST00000393606,NM_001076684.2;UBTF,missense_variant,p.Pro664Ser,ENST00000529383,;UBT…	A	ENSG00000108312	ENST00000302904	Transcript
FMNL1	752	.	GRCh37	17	43319468	43319468	+	Missense_Mutation	SNP	G	G	A	novel	NA	AMO1	NORMAL	G	G	NA	NA	NA	NA	NA	NA	NA	NA	NA	NA	NA	NA	NA	NA	NA	c.1840G>A	p.Gly614Ser	p.G614S	ENST00000331495	15/27	NA	NA	NA	NA	NA	NA	FMNL1,missense_variant,p.Gly614Ser,ENST00000331495,NM_005892.3;FMNL1,missense_variant,p.Gly614Ser,ENST00000328118,;FMNL1,missense_variant,p.Gly192Ser,ENST00000587489,;FMNL1,upstream_gene_variant,,ENST00000586643,;FMNL1,upstream_gene_variant,,ENST00000589911,;FMNL1,upstream_gene_variant,,ENST00000586092,;CTD-2020K17.3,upstream_gene_variant,,ENST00000587534,;CTD-2020K17.4,downstream_gene_variant,,E…	A	ENSG00000184922	ENST00000331495	Transcript
ABCC3	8714	.	GRCh37	17	48762097	48762097	+	Missense_Mutation	SNP	C	C	T	rs45461799	NA	AMO1	NORMAL	C	C	NA	NA	NA	NA	NA	NA	NA	NA	NA	NA	NA	NA	NA	NA	NA	c.4141C>T	p.Arg1381Cys	p.R1381C	ENST00000285238	29/31	NA	NA	NA	NA	NA	NA	ABCC3,missense_variant,p.Arg1381Cys,ENST00000285238,NM_003786.3;ABCC3,3_prime_UTR_variant,,ENST00000502426,;ABCC3,3_prime_UTR_variant,,ENST00000505699,;ABCC3,non_coding_transcript_exon_variant,,ENST00000503337,;ABCC3,upstream_gene_variant,,ENST00000508929,;ABCC3,upstream_gene_variant,,ENST00000504586,;,regulatory_region_variant,,ENSR00001348886,;	T	ENSG00000108846	ENST00000285238	Transcript
EPX	8288	.	GRCh37	17	56274475	56274475	+	Missense_Mutation	SNP	G	G	A	rs35832094	NA	AMO1	NORMAL	G	G	NA	NA	NA	NA	NA	NA	NA	NA	NA	NA	NA	NA	NA	NA	NA	c.977G>A	p.Arg326His	p.R326H	ENST00000225371	7/13	NA	NA	NA	NA	NA	NA	EPX,missense_variant,p.Arg326His,ENST00000225371,NM_000502.4;	A	ENSG00000121053	ENST00000225371	Transcript
TEX14	56155	.	GRCh37	17	56663209	56663209	+	Missense_Mutation	SNP	C	C	T	novel	NA	AMO1	NORMAL	C	C	NA	NA	NA	NA	NA	NA	NA	NA	NA	NA	NA	NA	NA	NA	NA	c.3041G>A	p.Cys1014Tyr	p.C1014Y	ENST00000240361	18/33	NA	NA	NA	NA	NA	NA	TEX14,missense_variant,p.Cys1008Tyr,ENST00000389934,NM_198393.3,NM_001201457.1;TEX14,missense_variant,p.Cys1014Tyr,ENST00000240361,;TEX14,missense_variant,p.Cys1008Tyr,ENST00000349033,NM_031272.4;TEX14,3_prime_UTR_variant,,ENST00000582740,;	T	ENSG00000121101	ENST00000240361	Transcript
MED13	9969	.	GRCh37	17	60023837	60023837	+	Missense_Mutation	SNP	T	T	C	novel	NA	AMO1	NORMAL	T	T	NA	NA	NA	NA	NA	NA	NA	NA	NA	NA	NA	NA	NA	NA	NA	c.6517A>G	p.Met2173Val	p.M2173V	ENST00000397786	30/30	NA	NA	NA	NA	NA	NA	MED13,missense_variant,p.Met2173Val,ENST00000397786,NM_005121.2;	C	ENSG00000108510	ENST00000397786	Transcript
MRC2	9902	.	GRCh37	17	60767087	60767087	+	Missense_Mutation	SNP	G	G	A	rs529665903	NA	AMO1	NORMAL	G	G	NA	NA	NA	NA	NA	NA	NA	NA	NA	NA	NA	NA	NA	NA	NA	c.3539G>A	p.Arg1180His	p.R1180H	ENST00000303375	24/30	NA	NA	NA	NA	NA	NA	MRC2,missense_variant,p.Arg1180His,ENST00000303375,NM_006039.4;MRC2,intron_variant,,ENST00000446119,;MRC2,intron_variant,,ENST00000580916,;MRC2,non_coding_transcript_exon_variant,,ENST00000583597,;	A	ENSG00000011028	ENST00000303375	Transcript
TANC2	26115	.	GRCh37	17	61176602	61176602	+	Missense_Mutation	SNP	G	G	A	rs552420639	NA	AMO1	NORMAL	G	G	NA	NA	NA	NA	NA	NA	NA	NA	NA	NA	NA	NA	NA	NA	NA	c.206G>A	p.Ser69Asn	p.S69N	ENST00000424789	3/25	NA	NA	NA	NA	NA	NA	TANC2,missense_variant,p.Ser69Asn,ENST00000424789,NM_025185.3;TANC2,missense_variant,p.Ser69Asn,ENST00000389520,;TANC2,missense_variant,p.Ser46Asn,ENST00000580068,;TANC2,missense_variant,p.Ser42Asn,ENST00000580466,;	A	ENSG00000170921	ENST00000424789	Transcript
STRADA	92335	.	GRCh37	17	61790833	61790833	+	Missense_Mutation	SNP	C	C	A	novel	NA	AMO1	NORMAL	C	C	NA	NA	NA	NA	NA	NA	NA	NA	NA	NA	NA	NA	NA	NA	NA	c.281G>T	p.Gly94Val	p.G94V	ENST00000336174	6/13	NA	NA	NA	NA	NA	NA	STRADA,missense_variant,p.Gly36Val,ENST00000245865,;STRADA,missense_variant,p.Gly57Val,ENST00000392950,NM_153335.5,NM_001165969.1,NM_001003786.2;STRADA,missense_variant,p.Gly94Val,ENST00000336174,NM_001003787.2;STRADA,missense_variant,p.Gly36Val,ENST00000375840,NM_001003788.2;STRADA,missense_variant,p.Gly50Val,ENST00000447001,NM_001165970.1;STRADA,missense_variant,p.Gly36Val,ENST00000579340,;STRA…	A	ENSG00000266173	ENST00000336174	Transcript
RGS9	8787	.	GRCh37	17	63154442	63154442	+	Missense_Mutation	SNP	C	C	T	rs544504106	NA	AMO1	NORMAL	C	C	NA	NA	NA	NA	NA	NA	NA	NA	NA	NA	NA	NA	NA	NA	NA	c.184C>T	p.Arg62Trp	p.R62W	ENST00000262406	3/19	NA	NA	NA	NA	NA	NA	RGS9,missense_variant,p.Arg62Trp,ENST00000449996,NM_001081955.2;RGS9,missense_variant,p.Arg62Trp,ENST00000262406,NM_003835.3;RGS9,missense_variant,p.Arg62Trp,ENST00000443584,NM_001165933.1;RGS9,non_coding_transcript_exon_variant,,ENST00000577186,;RGS9,missense_variant,p.Arg62Trp,ENST00000584234,;RGS9,non_coding_transcript_exon_variant,,ENST00000581175,;RGS9,non_coding_transcript_exon_variant,,ENS…	T	ENSG00000108370	ENST00000262406	Transcript
ABCA5	23461	.	GRCh37	17	67273903	67273903	+	Missense_Mutation	SNP	T	T	C	novel	NA	AMO1	NORMAL	T	T	NA	NA	NA	NA	NA	NA	NA	NA	NA	NA	NA	NA	NA	NA	NA	c.2473A>G	p.Ile825Val	p.I825V	ENST00000392676	19/39	NA	NA	NA	NA	NA	NA	ABCA5,missense_variant,p.Ile825Val,ENST00000392676,;ABCA5,missense_variant,p.Ile825Val,ENST00000392677,NM_172232.2;ABCA5,missense_variant,p.Ile825Val,ENST00000588877,NM_018672.3;ABCA5,missense_variant,p.Ile825Val,ENST00000593153,;ABCA5,3_prime_UTR_variant,,ENST00000586995,;ABCA5,3_prime_UTR_variant,,ENST00000591234,;	C	ENSG00000154265	ENST00000392676	Transcript
OTOP3	347741	.	GRCh37	17	72943119	72943119	+	Missense_Mutation	SNP	G	G	A	rs200113739	NA	AMO1	NORMAL	G	G	NA	NA	NA	NA	NA	NA	NA	NA	NA	NA	NA	NA	NA	NA	NA	c.1169G>A	p.Cys390Tyr	p.C390Y	ENST00000328801	6/7	NA	NA	NA	NA	NA	NA	OTOP3,missense_variant,p.Cys390Tyr,ENST00000328801,NM_001272005.1,NM_178233.2;HID1,downstream_gene_variant,,ENST00000425042,NM_030630.2;OTOP3,3_prime_UTR_variant,,ENST00000580749,;HID1,downstream_gene_variant,,ENST00000534480,;HID1,downstream_gene_variant,,ENST00000532395,;	A	ENSG00000182938	ENST00000328801	Transcript
RECQL5	9400	.	GRCh37	17	73627666	73627666	+	Missense_Mutation	SNP	T	T	C	rs199937273	NA	AMO1	NORMAL	T	T	NA	NA	NA	NA	NA	NA	NA	NA	NA	NA	NA	NA	NA	NA	NA	c.1312A>G	p.Thr438Ala	p.T438A	ENST00000317905	9/20	NA	NA	NA	NA	NA	NA	RECQL5,missense_variant,p.Thr438Ala,ENST00000317905,NM_004259.6;RECQL5,missense_variant,p.Thr411Ala,ENST00000423245,;RECQL5,missense_variant,p.Thr438Ala,ENST00000578201,;RECQL5,5_prime_UTR_variant,,ENST00000580707,;SMIM5,upstream_gene_variant,,ENST00000375215,NM_001162995.2;RECQL5,upstream_gene_variant,,ENST00000581825,;RECQL5,upstream_gene_variant,,ENST00000582548,;RECQL5,non_coding_transcript_e…	C	ENSG00000108469	ENST00000317905	Transcript
NARF	26502	.	GRCh37	17	80426727	80426727	+	Missense_Mutation	SNP	G	G	A	novel	NA	AMO1	NORMAL	G	G	NA	NA	NA	NA	NA	NA	NA	NA	NA	NA	NA	NA	NA	NA	NA	c.340G>A	p.Val114Ile	p.V114I	ENST00000309794	4/11	NA	NA	NA	NA	NA	NA	NARF,missense_variant,p.Val114Ile,ENST00000309794,NM_031968.2,NM_012336.3;NARF,missense_variant,p.Val55Ile,ENST00000390006,NM_001038618.2;NARF,missense_variant,p.Val114Ile,ENST00000457415,;NARF,missense_variant,p.Val66Ile,ENST00000345415,NM_001083608.1;NARF,missense_variant,p.Val55Ile,ENST00000577410,;NARF,missense_variant,p.Val114Ile,ENST00000577432,;NARF,missense_variant,p.Val55Ile,ENST00000580…	A	ENSG00000141562	ENST00000309794	Transcript
SOGA2	23255	.	GRCh37	18	8825856	8825856	+	Missense_Mutation	SNP	A	A	G	rs114538532	NA	AMO1	NORMAL	A	A	NA	NA	NA	NA	NA	NA	NA	NA	NA	NA	NA	NA	NA	NA	NA	c.4348A>G	p.Ile1450Val	p.I1450V	ENST00000359865	15/17	NA	NA	NA	NA	NA	NA	SOGA2,missense_variant,p.Ile1450Val,ENST00000359865,NM_015210.3;SOGA2,missense_variant,p.Ile775Val,ENST00000306285,;SOGA2,missense_variant,p.Ile1409Val,ENST00000517570,;SOGA2,missense_variant,p.Ile1409Val,ENST00000400050,;SOGA2,missense_variant,p.Ile1769Val,ENST00000306329,;SOGA2,missense_variant,p.Ile775Val,ENST00000518815,;SOGA2,upstream_gene_variant,,ENST00000581670,;	G	ENSG00000168502	ENST00000359865	Transcript
SPIRE1	56907	.	GRCh37	18	12657754	12657754	+	Missense_Mutation	SNP	C	C	G	novel	NA	AMO1	NORMAL	C	C	NA	NA	NA	NA	NA	NA	NA	NA	NA	NA	NA	NA	NA	NA	NA	c.112G>C	p.Asp38His	p.D38H	ENST00000409402	1/17	NA	NA	NA	NA	NA	NA	SPIRE1,missense_variant,p.Asp38His,ENST00000409402,NM_001128626.1;SPIRE1,missense_variant,p.Asp38His,ENST00000410092,NM_020148.2;SPIRE1,5_prime_UTR_variant,,ENST00000383356,;SPIRE1,upstream_gene_variant,,ENST00000453447,NM_001128627.1;SPIRE1,upstream_gene_variant,,ENST00000309836,;PSMG2,upstream_gene_variant,,ENST00000585331,NM_147163.1;SPIRE1,upstream_gene_variant,,ENST00000449797,;SPIRE1,upstre…	G	ENSG00000134278	ENST00000409402	Transcript
CEP192	55125	.	GRCh37	18	13096186	13096186	+	Missense_Mutation	SNP	A	A	G	rs577613331	NA	AMO1	NORMAL	A	A	NA	NA	NA	NA	NA	NA	NA	NA	NA	NA	NA	NA	NA	NA	NA	c.6437A>G	p.Asp2146Gly	p.D2146G	ENST00000506447	36/45	NA	NA	NA	NA	NA	NA	CEP192,missense_variant,p.Asp2146Gly,ENST00000506447,NM_032142.3;CEP192,missense_variant,p.Asp1550Gly,ENST00000325971,;CEP192,missense_variant,p.Asp1671Gly,ENST00000430049,;CEP192,missense_variant,p.Asp1685Gly,ENST00000511820,;CEP192,non_coding_transcript_exon_variant,,ENST00000540847,;CEP192,downstream_gene_variant,,ENST00000507254,;CEP192,missense_variant,p.Asp1746Gly,ENST00000510237,;CEP192,mi…	G	ENSG00000101639	ENST00000506447	Transcript
MIB1	57534	.	GRCh37	18	19426936	19426936	+	Missense_Mutation	SNP	A	A	T	novel	NA	AMO1	NORMAL	A	A	NA	NA	NA	NA	NA	NA	NA	NA	NA	NA	NA	NA	NA	NA	NA	c.2243A>T	p.Glu748Val	p.E748V	ENST00000261537	16/21	NA	NA	NA	NA	NA	NA	MIB1,missense_variant,p.Glu748Val,ENST00000261537,NM_020774.3;MIB1,non_coding_transcript_exon_variant,,ENST00000578646,;	T	ENSG00000101752	ENST00000261537	Transcript
DSG1	1828	.	GRCh37	18	28934533	28934533	+	Missense_Mutation	SNP	G	G	A	rs112716438	NA	AMO1	NORMAL	G	G	NA	NA	NA	NA	NA	NA	NA	NA	NA	NA	NA	NA	NA	NA	NA	c.2374G>A	p.Val792Ile	p.V792I	ENST00000257192	15/15	NA	NA	NA	NA	NA	NA	DSG1,missense_variant,p.Val792Ile,ENST00000257192,NM_001942.2;DSG1,missense_variant,p.Val151Ile,ENST00000462981,;RP11-534N16.1,intron_variant,,ENST00000581856,;RP11-534N16.1,intron_variant,,ENST00000578477,;RP11-534N16.1,intron_variant,,ENST00000581452,;RP11-534N16.1,upstream_gene_variant,,ENST00000578119,;	A	ENSG00000134760	ENST00000257192	Transcript
MOCOS	55034	.	GRCh37	18	33795824	33795824	+	Missense_Mutation	SNP	G	G	A	rs577502738	NA	AMO1	NORMAL	G	G	NA	NA	NA	NA	NA	NA	NA	NA	NA	NA	NA	NA	NA	NA	NA	c.1681G>A	p.Ala561Thr	p.A561T	ENST00000261326	8/15	NA	NA	NA	NA	NA	NA	MOCOS,missense_variant,p.Ala561Thr,ENST00000261326,NM_017947.2;	A	ENSG00000075643	ENST00000261326	Transcript
POLI	11201	.	GRCh37	18	51818391	51818391	+	Missense_Mutation	SNP	T	T	C	rs777260512	NA	AMO1	NORMAL	T	T	NA	NA	NA	NA	NA	NA	NA	NA	NA	NA	NA	NA	NA	NA	NA	c.1387T>C	p.Ser463Pro	p.S463P	ENST00000579534	9/10	NA	NA	NA	NA	NA	NA	POLI,missense_variant,p.Ser463Pro,ENST00000579534,NM_007195.2;POLI,missense_variant,p.Ser360Pro,ENST00000579434,;POLI,missense_variant,p.Ser337Pro,ENST00000217800,;POLI,missense_variant,p.Ser384Pro,ENST00000406285,;POLI,intron_variant,,ENST00000579823,;POLI,non_coding_transcript_exon_variant,,ENST00000582366,;POLI,3_prime_UTR_variant,,ENST00000585023,;POLI,3_prime_UTR_variant,,ENST00000581950,;PO…	C	ENSG00000101751	ENST00000579534	Transcript
CTDP1	9150	.	GRCh37	18	77439975	77439975	+	Missense_Mutation	SNP	C	C	T	novel	NA	AMO1	NORMAL	C	C	NA	NA	NA	NA	NA	NA	NA	NA	NA	NA	NA	NA	NA	NA	NA	c.28C>T	p.Pro10Ser	p.P10S	ENST00000299543	1/13	NA	NA	NA	NA	NA	NA	CTDP1,missense_variant,p.Pro10Ser,ENST00000299543,NM_001202504.1,NM_004715.4;CTDP1,missense_variant,p.Pro10Ser,ENST00000075430,NM_048368.3;CTDP1,upstream_gene_variant,,ENST00000591598,;CTDP1,upstream_gene_variant,,ENST00000590635,;RP11-567M16.3,upstream_gene_variant,,ENST00000317008,;CTDP1,upstream_gene_variant,,ENST00000587623,;,regulatory_region_variant,,ENSR00000528651,;	T	ENSG00000060069	ENST00000299543	Transcript
RPS15	6209	.	GRCh37	19	1438834	1438834	+	Missense_Mutation	SNP	C	C	T	rs779549419	NA	AMO1	NORMAL	C	C	NA	NA	NA	NA	NA	NA	NA	NA	NA	NA	NA	NA	NA	NA	NA	c.32C>T	p.Thr11Ile	p.T11I	ENST00000586686	2/4	NA	NA	NA	NA	NA	NA	RPS15,missense_variant,p.Thr18Ile,ENST00000593052,;RPS15,missense_variant,p.Thr11Ile,ENST00000586686,;RPS15,missense_variant,p.Thr11Ile,ENST00000586096,;RPS15,missense_variant,p.Thr11Ile,ENST00000589656,;RPS15,5_prime_UTR_variant,,ENST00000591804,;RPS15,5_prime_UTR_variant,,ENST00000591032,;RPS15,5_prime_UTR_variant,,ENST00000233609,NM_001018.3;RPS15,5_prime_UTR_variant,,ENST00000585665,;RPS15,5_…	T	ENSG00000115268	ENST00000586686	Transcript
C19orf35	374872	.	GRCh37	19	2279074	2279074	+	Missense_Mutation	SNP	G	G	A	rs200799072	NA	AMO1	NORMAL	G	G	NA	NA	NA	NA	NA	NA	NA	NA	NA	NA	NA	NA	NA	NA	NA	c.121C>T	p.Arg41Cys	p.R41C	ENST00000342063	3/4	NA	NA	NA	NA	NA	NA	C19orf35,missense_variant,p.Arg41Cys,ENST00000342063,NM_198532.2;C19orf35,intron_variant,,ENST00000590316,;	A	ENSG00000188305	ENST00000342063	Transcript
ZNF57	126295	.	GRCh37	19	2917307	2917307	+	Missense_Mutation	SNP	C	C	T	rs2288957	NA	AMO1	NORMAL	C	C	NA	NA	NA	NA	NA	NA	NA	NA	NA	NA	NA	NA	NA	NA	NA	c.688C>T	p.Arg230Trp	p.R230W	ENST00000306908	4/4	NA	NA	NA	NA	NA	NA	ZNF57,missense_variant,p.Arg230Trp,ENST00000306908,NM_173480.2;ZNF57,missense_variant,p.Arg198Trp,ENST00000523428,;ZNF57,downstream_gene_variant,,ENST00000522294,;ZNF57,downstream_gene_variant,,ENST00000590305,;AC006277.2,intron_variant,,ENST00000520090,;	T	ENSG00000171970	ENST00000306908	Transcript
HMG20B	10362	.	GRCh37	19	3576905	3576905	+	Missense_Mutation	SNP	T	T	G	novel	NA	AMO1	NORMAL	T	T	NA	NA	NA	NA	NA	NA	NA	NA	NA	NA	NA	NA	NA	NA	NA	c.608T>G	p.Leu203Arg	p.L203R	ENST00000333651	8/10	NA	NA	NA	NA	NA	NA	HMG20B,missense_variant,p.Leu203Arg,ENST00000333651,NM_006339.2;HMG20B,missense_variant,p.Leu220Arg,ENST00000262949,;HMG20B,missense_variant,p.Leu9Arg,ENST00000585900,;HMG20B,missense_variant,p.Leu203Arg,ENST00000416526,;HMG20B,downstream_gene_variant,,ENST00000453933,;HMG20B,downstream_gene_variant,,ENST00000417382,;MFSD12,upstream_gene_variant,,ENST00000592652,;MFSD12,upstream_gene_variant,,ENS…	G	ENSG00000064961	ENST00000333651	Transcript
MAP2K2	5605	.	GRCh37	19	4117541	4117541	+	Missense_Mutation	SNP	T	T	G		NA	AMO1	NORMAL	T	T	NA	NA	NA	NA	NA	NA	NA	NA	NA	NA	NA	NA	NA	NA	NA	c.179A>C	p.Gln60Pro	p.Q60P	ENST00000262948	2/11	NA	NA	NA	NA	NA	NA	MAP2K2,missense_variant,p.Gln60Pro,ENST00000262948,NM_030662.3;MAP2K2,5_prime_UTR_variant,,ENST00000394867,;MAP2K2,non_coding_transcript_exon_variant,,ENST00000599345,;	G	ENSG00000126934	ENST00000262948	Transcript
HNRNPM	4670	.	GRCh37	19	8551034	8551034	+	Missense_Mutation	SNP	C	C	G	novel	NA	AMO1	NORMAL	C	C	NA	NA	NA	NA	NA	NA	NA	NA	NA	NA	NA	NA	NA	NA	NA	c.1722C>G	p.Asn574Lys	p.N574K	ENST00000325495	14/16	NA	NA	NA	NA	NA	NA	HNRNPM,missense_variant,p.Asn535Lys,ENST00000348943,NM_031203.3;HNRNPM,missense_variant,p.Asn574Lys,ENST00000325495,NM_005968.4;HNRNPM,missense_variant,p.Asn342Lys,ENST00000597270,;HNRNPM,missense_variant,p.Asn97Lys,ENST00000596295,;PRAM1,downstream_gene_variant,,ENST00000423345,;PRAM1,downstream_gene_variant,,ENST00000255612,NM_032152.4;HNRNPM,downstream_gene_variant,,ENST00000600092,;HNRNPM,dow…	G	ENSG00000099783	ENST00000325495	Transcript
ANGPTL6	83854	.	GRCh37	19	10203375	10203375	+	Missense_Mutation	SNP	C	C	T	rs150235799	NA	AMO1	NORMAL	C	C	NA	NA	NA	NA	NA	NA	NA	NA	NA	NA	NA	NA	NA	NA	NA	c.1303G>A	p.Gly435Ser	p.G435S	ENST00000253109	6/6	NA	NA	NA	NA	NA	NA	ANGPTL6,missense_variant,p.Gly435Ser,ENST00000253109,NM_031917.2;ANGPTL6,missense_variant,p.Gly435Ser,ENST00000592641,;ANGPTL6,missense_variant,p.Gly395Ser,ENST00000589181,;C19orf66,3_prime_UTR_variant,,ENST00000397881,;C19orf66,3_prime_UTR_variant,,ENST00000253110,NM_018381.2;C19orf66,3_prime_UTR_variant,,ENST00000591813,;C19orf66,downstream_gene_variant,,ENST00000590378,;C19orf66,downstream_gen…	T	ENSG00000130812	ENST00000253109	Transcript
ZNF844	284391	.	GRCh37	19	12186860	12186860	+	Missense_Mutation	SNP	T	T	C	novel	NA	AMO1	NORMAL	T	T	NA	NA	NA	NA	NA	NA	NA	NA	NA	NA	NA	NA	NA	NA	NA	c.925T>C	p.Tyr309His	p.Y309H	ENST00000439326	4/4	NA	NA	NA	NA	NA	NA	ZNF844,missense_variant,p.Tyr309His,ENST00000439326,NM_001136501.1;ZNF844,3_prime_UTR_variant,,ENST00000441304,;ZNF844,downstream_gene_variant,,ENST00000550826,;	C	ENSG00000223547	ENST00000439326	Transcript
ZNF844	284391	.	GRCh37	19	12186866	12186876	+	Frame_Shift_Del	DEL	TGTACCAAATG	TGTACCAAATG	-	novel	NA	AMO1	NORMAL	TGTACCAAATG	TGTACCAAATG	NA	NA	NA	NA	NA	NA	NA	NA	NA	NA	NA	NA	NA	NA	NA	c.933_943delTACCAAATGTG	p.Cys311TrpfsTer12	p.C311Wfs*12	ENST00000439326	4/4	NA	NA	NA	NA	NA	NA	ZNF844,frameshift_variant,p.Cys311TrpfsTer12,ENST00000439326,NM_001136501.1;ZNF844,3_prime_UTR_variant,,ENST00000441304,;ZNF844,downstream_gene_variant,,ENST00000550826,;	-	ENSG00000223547	ENST00000439326	Transcript
ZNF788	0	.	GRCh37	19	12222411	12222411	+	Missense_Mutation	SNP	A	A	G	rs148046817	NA	AMO1	NORMAL	A	A	NA	NA	NA	NA	NA	NA	NA	NA	NA	NA	NA	NA	NA	NA	NA	c.49A>G	p.Ile17Val	p.I17V	ENST00000339302	3/3	NA	NA	NA	NA	NA	NA	ZNF788,missense_variant,p.Ile17Val,ENST00000339302,;ZNF788,3_prime_UTR_variant,,ENST00000430298,;ZNF788,3_prime_UTR_variant,,ENST00000596883,;ZNF20,intron_variant,,ENST00000600335,;ZNF788,upstream_gene_variant,,ENST00000397759,;RNA5SP467,downstream_gene_variant,,ENST00000391274,;ZNF788,intron_variant,,ENST00000601686,;	G	ENSG00000188474	ENST00000339302	Transcript
NWD1	284434	.	GRCh37	19	16861207	16861207	+	Missense_Mutation	SNP	A	A	G	rs150379147	NA	AMO1	NORMAL	A	A	NA	NA	NA	NA	NA	NA	NA	NA	NA	NA	NA	NA	NA	NA	NA	c.1754A>G	p.Tyr585Cys	p.Y585C	ENST00000524140	6/19	NA	NA	NA	NA	NA	NA	NWD1,missense_variant,p.Tyr585Cys,ENST00000524140,NM_001007525.3;NWD1,missense_variant,p.Tyr585Cys,ENST00000552788,;NWD1,missense_variant,p.Tyr585Cys,ENST00000549814,;NWD1,missense_variant,p.Tyr379Cys,ENST00000523826,;NWD1,missense_variant,p.Tyr585Cys,ENST00000379808,;NWD1,missense_variant,p.Tyr450Cys,ENST00000339803,;NWD1,3_prime_UTR_variant,,ENST00000518676,;NWD1,3_prime_UTR_variant,,ENST000004…	G	ENSG00000188039	ENST00000524140	Transcript
SLC5A5	6528	.	GRCh37	19	17983231	17983231	+	Missense_Mutation	SNP	G	G	T	novel	NA	AMO1	NORMAL	G	G	NA	NA	NA	NA	NA	NA	NA	NA	NA	NA	NA	NA	NA	NA	NA	c.103G>T	p.Gly35Trp	p.G35W	ENST00000222248	1/15	NA	NA	NA	NA	NA	NA	SLC5A5,missense_variant,p.Gly35Trp,ENST00000222248,NM_000453.2;	T	ENSG00000105641	ENST00000222248	Transcript
ISYNA1	51477	.	GRCh37	19	18546129	18546129	+	Missense_Mutation	SNP	G	G	T	novel	NA	AMO1	NORMAL	G	G	NA	NA	NA	NA	NA	NA	NA	NA	NA	NA	NA	NA	NA	NA	NA	c.1419C>A	p.Ser473Arg	p.S473R	ENST00000338128	10/11	NA	NA	NA	NA	NA	NA	ISYNA1,missense_variant,p.Ser473Arg,ENST00000338128,NM_001170938.1,NM_016368.4;ISYNA1,missense_variant,p.Ser323Arg,ENST00000545187,;ISYNA1,missense_variant,p.Ser419Arg,ENST00000457269,;ISYNA1,missense_variant,p.Ser345Arg,ENST00000578963,NM_001253389.1;ISYNA1,missense_variant,p.Ser271Arg,ENST00000317018,;ISYNA1,missense_variant,p.Ser142Arg,ENST00000581672,;SSBP4,downstream_gene_variant,,ENST000002…	T	ENSG00000105655	ENST00000338128	Transcript
ISYNA1	51477	.	GRCh37	19	18546443	18546443	+	Missense_Mutation	SNP	G	G	A	novel	NA	AMO1	NORMAL	G	G	NA	NA	NA	NA	NA	NA	NA	NA	NA	NA	NA	NA	NA	NA	NA	c.1184C>T	p.Ala395Val	p.A395V	ENST00000338128	9/11	NA	NA	NA	NA	NA	NA	ISYNA1,missense_variant,p.Ala395Val,ENST00000338128,NM_001170938.1,NM_016368.4;ISYNA1,missense_variant,p.Ala245Val,ENST00000545187,;ISYNA1,missense_variant,p.Ala341Val,ENST00000457269,;ISYNA1,missense_variant,p.Ala267Val,ENST00000578963,NM_001253389.1;ISYNA1,missense_variant,p.Ala193Val,ENST00000317018,;ISYNA1,missense_variant,p.Ala64Val,ENST00000581672,;SSBP4,downstream_gene_variant,,ENST0000027…	A	ENSG00000105655	ENST00000338128	Transcript
ZNF98	148198	.	GRCh37	19	22574544	22574544	+	Missense_Mutation	SNP	G	G	A	novel	NA	AMO1	NORMAL	G	G	NA	NA	NA	NA	NA	NA	NA	NA	NA	NA	NA	NA	NA	NA	NA	c.1493C>T	p.Ala498Val	p.A498V	ENST00000357774	4/4	NA	NA	NA	NA	NA	NA	ZNF98,missense_variant,p.Ala498Val,ENST00000357774,NM_001098626.1;ZNF98,downstream_gene_variant,,ENST00000593657,;	A	ENSG00000197360	ENST00000357774	Transcript
ZNF492	57615	.	GRCh37	19	22846756	22846756	+	Missense_Mutation	SNP	A	A	C	novel	NA	AMO1	NORMAL	A	A	NA	NA	NA	NA	NA	NA	NA	NA	NA	NA	NA	NA	NA	NA	NA	c.285A>C	p.Lys95Asn	p.K95N	ENST00000456783	4/4	NA	NA	NA	NA	NA	NA	ZNF492,missense_variant,p.Lys95Asn,ENST00000456783,NM_020855.2;CTC-457E21.9,downstream_gene_variant,,ENST00000601860,;	C	ENSG00000229676	ENST00000456783	Transcript
ZNF507	22847	.	GRCh37	19	32844304	32844304	+	Missense_Mutation	SNP	G	G	T	rs184075584	NA	AMO1	NORMAL	G	G	NA	NA	NA	NA	NA	NA	NA	NA	NA	NA	NA	NA	NA	NA	NA	c.568G>T	p.Ala190Ser	p.A190S	ENST00000311921	2/6	NA	NA	NA	NA	NA	NA	ZNF507,missense_variant,p.Ala190Ser,ENST00000311921,NM_014910.4,NM_001136156.1;ZNF507,missense_variant,p.Ala190Ser,ENST00000544431,;ZNF507,missense_variant,p.Ala190Ser,ENST00000355898,;ZNF507,non_coding_transcript_exon_variant,,ENST00000587084,;	T	ENSG00000168813	ENST00000311921	Transcript
USF2	7392	.	GRCh37	19	35760709	35760709	+	Missense_Mutation	SNP	A	A	T	novel	NA	AMO1	NORMAL	A	A	NA	NA	NA	NA	NA	NA	NA	NA	NA	NA	NA	NA	NA	NA	NA	c.232A>T	p.Thr78Ser	p.T78S	ENST00000222305	4/10	NA	NA	NA	NA	NA	NA	USF2,missense_variant,p.Thr78Ser,ENST00000222305,NM_003367.2;USF2,missense_variant,p.Thr78Ser,ENST00000595068,;USF2,missense_variant,p.Thr76Ser,ENST00000594064,;USF2,missense_variant,p.Thr74Ser,ENST00000598058,;USF2,intron_variant,,ENST00000343550,NM_207291.1;USF2,intron_variant,,ENST00000379134,;LSR,downstream_gene_variant,,ENST00000602122,;LSR,downstream_gene_variant,,ENST00000361790,NM_205834.…	T	ENSG00000105698	ENST00000222305	Transcript
SAMD4B	55095	.	GRCh37	19	39866365	39866365	+	Missense_Mutation	SNP	G	G	A	novel	NA	AMO1	NORMAL	G	G	NA	NA	NA	NA	NA	NA	NA	NA	NA	NA	NA	NA	NA	NA	NA	c.743G>A	p.Gly248Asp	p.G248D	ENST00000314471	7/16	NA	NA	NA	NA	NA	NA	SAMD4B,missense_variant,p.Gly248Asp,ENST00000314471,NM_018028.2;SAMD4B,missense_variant,p.Gly248Asp,ENST00000598913,;SAMD4B,missense_variant,p.Gly248Asp,ENST00000596368,;SAMD4B,intron_variant,,ENST00000600018,;SAMD4B,upstream_gene_variant,,ENST00000595476,;SAMD4B,downstream_gene_variant,,ENST00000596319,;	A	ENSG00000179134	ENST00000314471	Transcript
PRX	57716	.	GRCh37	19	40904663	40904663	+	Missense_Mutation	SNP	C	C	T	novel	NA	AMO1	NORMAL	C	C	NA	NA	NA	NA	NA	NA	NA	NA	NA	NA	NA	NA	NA	NA	NA	c.245G>A	p.Arg82His	p.R82H	ENST00000324001	6/7	NA	NA	NA	NA	NA	NA	PRX,missense_variant,p.Arg82His,ENST00000291825,NM_020956.2;PRX,missense_variant,p.Arg82His,ENST00000324001,NM_181882.2;	T	ENSG00000105227	ENST00000324001	Transcript
BCKDHA	593	.	GRCh37	19	41928977	41928977	+	Missense_Mutation	SNP	A	A	G	rs185688419	NA	AMO1	NORMAL	A	A	NA	NA	NA	NA	NA	NA	NA	NA	NA	NA	NA	NA	NA	NA	NA	c.1070A>G	p.Gln357Arg	p.Q357R	ENST00000269980	8/9	NA	NA	NA	NA	NA	NA	BCKDHA,missense_variant,p.Gln357Arg,ENST00000269980,NM_000709.3,NM_001164783.1;CTC-435M10.3,missense_variant,p.Gln391Arg,ENST00000540732,;BCKDHA,missense_variant,p.Gln391Arg,ENST00000595085,;BCKDHA,missense_variant,p.Gln360Arg,ENST00000457836,;BCKDHA,missense_variant,p.Gln328Arg,ENST00000542943,;B3GNT8,downstream_gene_variant,,ENST00000321702,NM_198540.2;BCKDHA,downstream_gene_variant,,ENST000005…	G	ENSG00000248098	ENST00000269980	Transcript
LIPE	3991	.	GRCh37	19	42930761	42930761	+	Missense_Mutation	SNP	G	G	A	novel	NA	AMO1	NORMAL	G	G	NA	NA	NA	NA	NA	NA	NA	NA	NA	NA	NA	NA	NA	NA	NA	c.541C>T	p.Pro181Ser	p.P181S	ENST00000244289	1/10	NA	NA	NA	NA	NA	NA	LIPE,missense_variant,p.Pro181Ser,ENST00000244289,NM_005357.2;LIPE,upstream_gene_variant,,ENST00000599783,;CXCL17,downstream_gene_variant,,ENST00000601181,NM_198477.1;LIPE,upstream_gene_variant,,ENST00000597001,;LIPE-AS1,intron_variant,,ENST00000594688,;LIPE-AS1,intron_variant,,ENST00000457234,;LIPE-AS1,intron_variant,,ENST00000594624,;LIPE-AS1,intron_variant,,ENST00000593740,;LIPE-AS1,intron_var…	A	ENSG00000079435	ENST00000244289	Transcript
PHLDB3	653583	.	GRCh37	19	43983714	43983714	+	Missense_Mutation	SNP	G	G	T	rs2305374	NA	AMO1	NORMAL	G	G	NA	NA	NA	NA	NA	NA	NA	NA	NA	NA	NA	NA	NA	NA	NA	c.1517C>A	p.Pro506Gln	p.P506Q	ENST00000292140	14/16	NA	NA	NA	NA	NA	NA	PHLDB3,missense_variant,p.Pro506Gln,ENST00000292140,NM_198850.3;PHLDB3,missense_variant,p.Pro195Gln,ENST00000600660,;PHLDB3,missense_variant,p.Pro106Gln,ENST00000596141,;PHLDB3,non_coding_transcript_exon_variant,,ENST00000598849,;PHLDB3,intron_variant,,ENST00000595498,;	T	ENSG00000176531	ENST00000292140	Transcript
ZNF155	7711	.	GRCh37	19	44501176	44501176	+	Missense_Mutation	SNP	C	C	A	novel	NA	AMO1	NORMAL	C	C	NA	NA	NA	NA	NA	NA	NA	NA	NA	NA	NA	NA	NA	NA	NA	c.1200C>A	p.Asn400Lys	p.N400K	ENST00000407951	6/6	NA	NA	NA	NA	NA	NA	ZNF155,missense_variant,p.Asn389Lys,ENST00000270014,NM_198089.2,NM_001260487.1;ZNF155,missense_variant,p.Asn400Lys,ENST00000407951,NM_001260488.1;ZNF155,missense_variant,p.Asn389Lys,ENST00000590615,NM_003445.3,NM_001260486.1;ZNF155,downstream_gene_variant,,ENST00000590411,;ZNF155,downstream_gene_variant,,ENST00000591532,;ZNF155,downstream_gene_variant,,ENST00000586454,;RP11-15A1.7,non_coding_tran…	A	ENSG00000204920	ENST00000407951	Transcript
TRAPPC6A	79090	.	GRCh37	19	45668158	45668158	+	Missense_Mutation	SNP	C	C	T	rs201975024	NA	AMO1	NORMAL	C	C	NA	NA	NA	NA	NA	NA	NA	NA	NA	NA	NA	NA	NA	NA	NA	c.265G>A	p.Val89Met	p.V89M	ENST00000006275	3/6	NA	NA	NA	NA	NA	NA	TRAPPC6A,missense_variant,p.Val89Met,ENST00000006275,NM_024108.2;TRAPPC6A,missense_variant,p.Val75Met,ENST00000585934,NM_001270891.1;TRAPPC6A,missense_variant,p.Gly52Asp,ENST00000588062,NM_001270892.1,NM_001270893.1;TRAPPC6A,missense_variant,p.Gly66Asp,ENST00000592647,;MARK4,intron_variant,,ENST00000587566,;NKPD1,upstream_gene_variant,,ENST00000317951,NM_198478.3;TRAPPC6A,non_coding_transcript_ex…	T	ENSG00000007255	ENST00000006275	Transcript
MARK4	57787	.	GRCh37	19	45801103	45801103	+	Missense_Mutation	SNP	G	G	T	novel	NA	AMO1	NORMAL	G	G	NA	NA	NA	NA	NA	NA	NA	NA	NA	NA	NA	NA	NA	NA	NA	c.1768G>T	p.Gly590Trp	p.G590W	ENST00000262891	15/17	NA	NA	NA	NA	NA	NA	MARK4,missense_variant,p.Gly590Trp,ENST00000300843,NM_031417.3;MARK4,missense_variant,p.Gly590Trp,ENST00000262891,NM_001199867.1;	T	ENSG00000007047	ENST00000262891	Transcript
EML2	24139	.	GRCh37	19	46119772	46119772	+	Missense_Mutation	SNP	C	C	G	rs199584109	NA	AMO1	NORMAL	C	C	NA	NA	NA	NA	NA	NA	NA	NA	NA	NA	NA	NA	NA	NA	NA	c.2059G>C	p.Val687Leu	p.V687L	ENST00000587152	18/22	NA	NA	NA	NA	NA	NA	EML2,missense_variant,p.Val633Leu,ENST00000536630,NM_001193269.1;EML2,missense_variant,p.Val687Leu,ENST00000587152,NM_001193268.1;EML2,missense_variant,p.Val486Leu,ENST00000589876,;EML2,missense_variant,p.Val486Leu,ENST00000245925,NM_012155.2;EML2,intron_variant,,ENST00000587484,;EML2,downstream_gene_variant,,ENST00000588496,;EML2,downstream_gene_variant,,ENST00000590575,;EML2,downstream_gene_var…	G	ENSG00000125746	ENST00000587152	Transcript
EHD2	30846	.	GRCh37	19	48239647	48239647	+	Missense_Mutation	SNP	T	T	A	novel	NA	AMO1	NORMAL	T	T	NA	NA	NA	NA	NA	NA	NA	NA	NA	NA	NA	NA	NA	NA	NA	c.937T>A	p.Tyr313Asn	p.Y313N	ENST00000263277	5/6	NA	NA	NA	NA	NA	NA	EHD2,missense_variant,p.Tyr313Asn,ENST00000263277,NM_014601.3;EHD2,missense_variant,p.Tyr177Asn,ENST00000538399,;CTD-2571L23.8,downstream_gene_variant,,ENST00000599924,;EHD2,non_coding_transcript_exon_variant,,ENST00000540884,;EHD2,downstream_gene_variant,,ENST00000602215,;EHD2,3_prime_UTR_variant,,ENST00000596225,;	A	ENSG00000024422	ENST00000263277	Transcript
LIG1	3978	.	GRCh37	19	48619216	48619216	+	Missense_Mutation	SNP	T	T	C	novel	NA	AMO1	NORMAL	T	T	NA	NA	NA	NA	NA	NA	NA	NA	NA	NA	NA	NA	NA	NA	NA	c.2590A>G	p.Ser864Gly	p.S864G	ENST00000263274	27/28	NA	NA	NA	NA	NA	NA	LIG1,missense_variant,p.Ser864Gly,ENST00000263274,NM_000234.1;LIG1,missense_variant,p.Ser833Gly,ENST00000427526,;LIG1,missense_variant,p.Ser796Gly,ENST00000536218,;CTC-453G23.5,upstream_gene_variant,,ENST00000596563,;CTC-453G23.5,upstream_gene_variant,,ENST00000596839,;LIG1,3_prime_UTR_variant,,ENST00000594759,;LIG1,3_prime_UTR_variant,,ENST00000601091,;LIG1,non_coding_transcript_exon_variant,,EN…	C	ENSG00000105486	ENST00000263274	Transcript
SLC17A7	57030	.	GRCh37	19	49934692	49934692	+	Missense_Mutation	SNP	T	T	A	novel	NA	AMO1	NORMAL	T	T	NA	NA	NA	NA	NA	NA	NA	NA	NA	NA	NA	NA	NA	NA	NA	c.1164A>T	p.Glu388Asp	p.E388D	ENST00000221485	10/12	NA	NA	NA	NA	NA	NA	SLC17A7,missense_variant,p.Glu388Asp,ENST00000221485,NM_020309.3;SLC17A7,missense_variant,p.Glu376Asp,ENST00000543531,;SLC17A7,missense_variant,p.Glu321Asp,ENST00000600601,;GFY,downstream_gene_variant,,ENST00000576655,NM_001195256.1;SLC17A7,non_coding_transcript_exon_variant,,ENST00000600672,;SLC17A7,downstream_gene_variant,,ENST00000598018,;SLC17A7,downstream_gene_variant,,ENST00000596689,;,regu…	A	ENSG00000104888	ENST00000221485	Transcript
ZNF432	9668	.	GRCh37	19	52537751	52537751	+	Missense_Mutation	SNP	G	G	T	rs185662873	NA	AMO1	NORMAL	G	G	NA	NA	NA	NA	NA	NA	NA	NA	NA	NA	NA	NA	NA	NA	NA	c.1181C>A	p.Thr394Asn	p.T394N	ENST00000594154	5/5	NA	NA	NA	NA	NA	NA	ZNF432,missense_variant,p.Thr394Asn,ENST00000594154,;ZNF432,missense_variant,p.Thr394Asn,ENST00000221315,NM_014650.2;ZNF432,downstream_gene_variant,,ENST00000600368,;ZNF614,upstream_gene_variant,,ENST00000597952,;ZNF432,downstream_gene_variant,,ENST00000598745,;	T	ENSG00000256087	ENST00000594154	Transcript
MYADM	91663	.	GRCh37	19	54377438	54377438	+	Missense_Mutation	SNP	A	A	G	rs747539869	NA	AMO1	NORMAL	A	A	NA	NA	NA	NA	NA	NA	NA	NA	NA	NA	NA	NA	NA	NA	NA	c.655A>G	p.Ile219Val	p.I219V	ENST00000391769	3/3	NA	NA	NA	NA	NA	NA	MYADM,missense_variant,p.Ile219Val,ENST00000391769,NM_001020821.1;MYADM,missense_variant,p.Ile219Val,ENST00000391771,NM_001020819.1,NM_001020818.1;MYADM,missense_variant,p.Ile219Val,ENST00000391770,NM_138373.3;MYADM,missense_variant,p.Ile219Val,ENST00000336967,NM_001020820.1;MYADM,missense_variant,p.Ile219Val,ENST00000391768,;MYADM,missense_variant,p.Ile219Val,ENST00000421337,;MYADM,missense_vari…	G	ENSG00000179820	ENST00000391769	Transcript
ZNF865	100507290	.	GRCh37	19	56127308	56127308	+	Missense_Mutation	SNP	G	G	A	novel	NA	AMO1	NORMAL	G	G	NA	NA	NA	NA	NA	NA	NA	NA	NA	NA	NA	NA	NA	NA	NA	c.2324G>A	p.Gly775Glu	p.G775E	ENST00000568956	2/2	NA	NA	NA	NA	NA	NA	ZNF865,missense_variant,p.Gly775Glu,ENST00000568956,NM_001195605.1;ZNF784,downstream_gene_variant,,ENST00000325351,NM_203374.1;,regulatory_region_variant,,ENSR00000349046,;	A	ENSG00000261221	ENST00000568956	Transcript
TRIM28	10155	.	GRCh37	19	59061853	59061853	+	Missense_Mutation	SNP	C	C	T	rs538666667	NA	AMO1	NORMAL	C	C	NA	NA	NA	NA	NA	NA	NA	NA	NA	NA	NA	NA	NA	NA	NA	c.2441C>T	p.Pro814Leu	p.P814L	ENST00000253024	17/17	NA	NA	NA	NA	NA	NA	TRIM28,missense_variant,p.Pro814Leu,ENST00000253024,NM_005762.2;TRIM28,missense_variant,p.Pro732Leu,ENST00000341753,;TRIM28,missense_variant,p.Pro439Leu,ENST00000597136,;CHMP2A,downstream_gene_variant,,ENST00000600118,;CHMP2A,downstream_gene_variant,,ENST00000312547,NM_014453.2;CHMP2A,downstream_gene_variant,,ENST00000601220,NM_198426.1;TRIM28,downstream_gene_variant,,ENST00000594806,;CHMP2A,down…	T	ENSG00000130726	ENST00000253024	Transcript
C20orf141	128653	.	GRCh37	20	2796312	2796312	+	Missense_Mutation	SNP	T	T	C	novel	NA	AMO1	NORMAL	T	T	NA	NA	NA	NA	NA	NA	NA	NA	NA	NA	NA	NA	NA	NA	NA	c.389T>C	p.Leu130Pro	p.L130P	ENST00000380589	2/2	NA	NA	NA	NA	NA	NA	C20orf141,missense_variant,p.Leu130Pro,ENST00000380589,NM_080739.2;C20orf141,missense_variant,p.Leu130Pro,ENST00000603872,NM_001256538.1;TMEM239,intron_variant,,ENST00000380593,;TMEM239,intron_variant,,ENST00000554164,;TMEM239,upstream_gene_variant,,ENST00000361033,;TMEM239,upstream_gene_variant,,ENST00000380585,NM_001167670.1;,regulatory_region_variant,,ENSR00001718662,;	C	ENSG00000258713	ENST00000380589	Transcript
UBOX5	22888	.	GRCh37	20	3103959	3103959	+	Missense_Mutation	SNP	T	T	C	rs187028562	NA	AMO1	NORMAL	T	T	NA	NA	NA	NA	NA	NA	NA	NA	NA	NA	NA	NA	NA	NA	NA	c.53A>G	p.Lys18Arg	p.K18R	ENST00000217173	2/5	NA	NA	NA	NA	NA	NA	UBOX5,missense_variant,p.Lys18Arg,ENST00000217173,NM_001267584.1,NM_014948.3;UBOX5,missense_variant,p.Lys18Arg,ENST00000348031,NM_199415.2;UBOX5,missense_variant,p.Lys18Arg,ENST00000449731,;UBOX5-AS1,intron_variant,,ENST00000446537,;,regulatory_region_variant,,ENSR00001446677,;	C	ENSG00000185019	ENST00000217173	Transcript
ATRN	8455	.	GRCh37	20	3571851	3571851	+	Missense_Mutation	SNP	C	C	G	rs143515830	NA	AMO1	NORMAL	C	C	NA	NA	NA	NA	NA	NA	NA	NA	NA	NA	NA	NA	NA	NA	NA	c.3220C>G	p.Gln1074Glu	p.Q1074E	ENST00000262919	19/29	NA	NA	NA	NA	NA	NA	ATRN,missense_variant,p.Gln1074Glu,ENST00000262919,NM_139321.2;ATRN,missense_variant,p.Gln1074Glu,ENST00000446916,NM_139322.2,NM_001207047.1;	G	ENSG00000088812	ENST00000262919	Transcript
ESF1	51575	.	GRCh37	20	13763423	13763423	+	Missense_Mutation	SNP	G	G	C	rs143300166	NA	AMO1	NORMAL	G	G	NA	NA	NA	NA	NA	NA	NA	NA	NA	NA	NA	NA	NA	NA	NA	c.364C>G	p.His122Asp	p.H122D	ENST00000202816	2/14	NA	NA	NA	NA	NA	NA	ESF1,missense_variant,p.His122Asp,ENST00000202816,NM_001276380.1,NM_016649.3;NDUFAF5,upstream_gene_variant,,ENST00000378106,NM_024120.4;NDUFAF5,upstream_gene_variant,,ENST00000463598,NM_001039375.2;NDUFAF5,upstream_gene_variant,,ENST00000475968,;NDUFAF5,upstream_gene_variant,,ENST00000476536,;NDUFAF5,upstream_gene_variant,,ENST00000485738,;NDUFAF5,upstream_gene_variant,,ENST00000481249,;NDUFAF5,u…	C	ENSG00000089048	ENST00000202816	Transcript
CSRP2BP	57325	.	GRCh37	20	18168099	18168099	+	Missense_Mutation	SNP	G	G	A	rs376874386	NA	AMO1	NORMAL	G	G	NA	NA	NA	NA	NA	NA	NA	NA	NA	NA	NA	NA	NA	NA	NA	c.2345G>A	p.Arg782His	p.R782H	ENST00000435364	10/10	NA	NA	NA	NA	NA	NA	CSRP2BP,missense_variant,p.Arg782His,ENST00000435364,NM_020536.4;CSRP2BP,missense_variant,p.Arg781His,ENST00000377681,;CSRP2BP,missense_variant,p.Arg654His,ENST00000489634,;,regulatory_region_variant,,ENSR00001447754,;	A	ENSG00000149474	ENST00000435364	Transcript
RBM12	10137	.	GRCh37	20	34241315	34241315	+	Missense_Mutation	SNP	G	G	A	novel	NA	AMO1	NORMAL	G	G	NA	NA	NA	NA	NA	NA	NA	NA	NA	NA	NA	NA	NA	NA	NA	c.1930C>T	p.Pro644Ser	p.P644S	ENST00000374114	3/3	NA	NA	NA	NA	NA	NA	RBM12,missense_variant,p.Pro644Ser,ENST00000374114,NM_001198838.1,NM_006047.5,NM_001198840.1;RBM12,missense_variant,p.Pro644Ser,ENST00000359646,;RBM12,missense_variant,p.Pro644Ser,ENST00000374104,NM_152838.3;CPNE1,intron_variant,,ENST00000317619,;CPNE1,intron_variant,,ENST00000352393,;CPNE1,intron_variant,,ENST00000397446,;CPNE1,intron_variant,,ENST00000397445,NM_152927.2,NM_152928.2;CPNE1,intron…	A	ENSG00000244462	ENST00000374114	Transcript
RALGAPB	57148	.	GRCh37	20	37161455	37161455	+	Missense_Mutation	SNP	C	C	T	rs570095035	NA	AMO1	NORMAL	C	C	NA	NA	NA	NA	NA	NA	NA	NA	NA	NA	NA	NA	NA	NA	NA	c.2198C>T	p.Thr733Met	p.T733M	ENST00000262879	15/30	NA	NA	NA	NA	NA	NA	RALGAPB,missense_variant,p.Thr733Met,ENST00000262879,;RALGAPB,missense_variant,p.Thr733Met,ENST00000397042,NM_001282918.1;RALGAPB,missense_variant,p.Thr511Met,ENST00000397038,NM_020336.2;RALGAPB,missense_variant,p.Thr733Met,ENST00000397040,NM_001282917.1;RALGAPB,missense_variant,p.Thr561Met,ENST00000438490,;RALGAPB,non_coding_transcript_exon_variant,,ENST00000461423,;RPS3P2,upstream_gene_variant,…	T	ENSG00000170471	ENST00000262879	Transcript
BCAS1	8537	.	GRCh37	20	52674686	52674686	+	Missense_Mutation	SNP	G	G	A	rs145021720	NA	AMO1	NORMAL	G	G	NA	NA	NA	NA	NA	NA	NA	NA	NA	NA	NA	NA	NA	NA	NA	c.80C>T	p.Ala27Val	p.A27V	ENST00000395961	3/12	NA	NA	NA	NA	NA	NA	BCAS1,missense_variant,p.Ala27Val,ENST00000395961,NM_003657.2;BCAS1,missense_variant,p.Ala27Val,ENST00000371435,;BCAS1,missense_variant,p.Ala27Val,ENST00000371440,;BCAS1,intron_variant,,ENST00000411563,;,regulatory_region_variant,,ENSR00001449869,;	A	ENSG00000064787	ENST00000395961	Transcript
BMP7	655	.	GRCh37	20	55840838	55840838	+	Missense_Mutation	SNP	T	T	C	novel	NA	AMO1	NORMAL	T	T	NA	NA	NA	NA	NA	NA	NA	NA	NA	NA	NA	NA	NA	NA	NA	c.341A>G	p.Gln114Arg	p.Q114R	ENST00000395863	1/7	NA	NA	NA	NA	NA	NA	BMP7,missense_variant,p.Gln114Arg,ENST00000395863,NM_001719.2;BMP7,missense_variant,p.Gln114Arg,ENST00000450594,;BMP7,missense_variant,p.Gln114Arg,ENST00000395864,;BMP7,upstream_gene_variant,,ENST00000433911,;RP4-813D12.3,upstream_gene_variant,,ENST00000412321,;RP4-813D12.3,upstream_gene_variant,,ENST00000426580,;,regulatory_region_variant,,ENSR00000120143,;,TF_binding_site_variant,,MA0139.1,;	C	ENSG00000101144	ENST00000395863	Transcript
ADAMTS1	9510	.	GRCh37	21	28212851	28212851	+	Missense_Mutation	SNP	G	G	A	rs201226923	NA	AMO1	NORMAL	G	G	NA	NA	NA	NA	NA	NA	NA	NA	NA	NA	NA	NA	NA	NA	NA	c.1409C>T	p.Pro470Leu	p.P470L	ENST00000284984	5/9	NA	NA	NA	NA	NA	NA	ADAMTS1,missense_variant,p.Pro470Leu,ENST00000284984,NM_006988.3;ADAMTS1,downstream_gene_variant,,ENST00000451462,;ADAMTS1,downstream_gene_variant,,ENST00000517777,;ADAMTS1,downstream_gene_variant,,ENST00000517452,;ADAMTS1,non_coding_transcript_exon_variant,,ENST00000464589,;ADAMTS1,upstream_gene_variant,,ENST00000492656,;	A	ENSG00000154734	ENST00000284984	Transcript
WRB	7485	.	GRCh37	21	40762648	40762648	+	Missense_Mutation	SNP	G	G	A	novel	NA	AMO1	NORMAL	G	G	NA	NA	NA	NA	NA	NA	NA	NA	NA	NA	NA	NA	NA	NA	NA	c.127G>A	p.Ala43Thr	p.A43T	ENST00000333781	2/5	NA	NA	NA	NA	NA	NA	WRB,missense_variant,p.Ala43Thr,ENST00000333781,NM_004627.4;WRB,missense_variant,p.Ala9Thr,ENST00000380708,NM_001146218.1;WRB,missense_variant,p.Ala43Thr,ENST00000541890,;WRB,missense_variant,p.Ala9Thr,ENST00000380713,;WRB,missense_variant,p.Ala9Thr,ENST00000398753,;WRB,missense_variant,p.Ala9Thr,ENST00000442773,;WRB,upstream_gene_variant,,ENST00000415847,;WRB,non_coding_transcript_exon_variant,,…	A	ENSG00000182093	ENST00000333781	Transcript
KRTAP10-4	386672	.	GRCh37	21	45994314	45994314	+	Missense_Mutation	SNP	G	G	T	rs782063624	NA	AMO1	NORMAL	G	G	NA	NA	NA	NA	NA	NA	NA	NA	NA	NA	NA	NA	NA	NA	NA	c.679G>T	p.Ala227Ser	p.A227S	ENST00000400374	1/1	NA	NA	NA	NA	NA	NA	KRTAP10-4,missense_variant,p.Ala227Ser,ENST00000400374,NM_198687.1;TSPEAR,intron_variant,,ENST00000323084,NM_001272037.1,NM_144991.2;TSPEAR,upstream_gene_variant,,ENST00000397916,;,regulatory_region_variant,,ENSR00000614719,;,regulatory_region_variant,,ENSR00001729087,;	T	ENSG00000215454	ENST00000400374	Transcript
KRTAP10-6	386674	.	GRCh37	21	46011987	46011987	+	Missense_Mutation	SNP	A	G	G	rs201334923,rs13051603	NA	AMO1	NORMAL	A	A	NA	NA	NA	NA	NA	NA	NA	NA	NA	NA	NA	NA	NA	NA	NA	c.379T>C	p.Ser127Pro	p.S127P	ENST00000400368	1/1	NA	NA	NA	NA	NA	NA	KRTAP10-6,missense_variant,p.Ser127Pro,ENST00000400368,NM_198688.2;TSPEAR,intron_variant,,ENST00000323084,NM_001272037.1,NM_144991.2;	G	ENSG00000188155	ENST00000400368	Transcript
SLC9B1P4	0	.	GRCh37	22	16940848	16940848	+	Splice_Site	SNP	C	C	T	rs200265097	NA	AMO1	NORMAL	C	C	NA	NA	NA	NA	NA	NA	NA	NA	NA	NA	NA	NA	NA	NA	NA	n.442-2G>A			ENST00000421957		NA	NA	NA	NA	NA	NA	SLC9B1P4,splice_acceptor_variant,,ENST00000421957,;	T	ENSG00000227367	ENST00000421957	Transcript
RIMBP3	85376	.	GRCh37	22	20457485	20457485	+	Missense_Mutation	SNP	T	C	C	rs2242315	NA	AMO1	NORMAL	T	T	NA	NA	NA	NA	NA	NA	NA	NA	NA	NA	NA	NA	NA	NA	NA	c.3817A>G	p.Ser1273Gly	p.S1273G	ENST00000426804	1/1	NA	NA	NA	NA	NA	NA	RIMBP3,missense_variant,p.Ser1273Gly,ENST00000426804,NM_015672.1;SCARNA17,downstream_gene_variant,,ENST00000516762,;SCARNA18,downstream_gene_variant,,ENST00000516215,;RN7SKP131,upstream_gene_variant,,ENST00000363006,;,regulatory_region_variant,,ENSR00001730224,;	C	ENSG00000196622	ENST00000426804	Transcript
FAM230A	101927859	.	GRCh37	22	20710649	20710649	+	Missense_Mutation	SNP	T	T	C	novel	NA	AMO1	NORMAL	T	T	NA	NA	NA	NA	NA	NA	NA	NA	NA	NA	NA	NA	NA	NA	NA	c.2381T>C	p.Leu794Pro	p.L794P	ENST00000434783	8/8	NA	NA	NA	NA	NA	NA	FAM230A,missense_variant,p.Leu794Pro,ENST00000434783,;USP41,intron_variant,,ENST00000454608,;FAM230A,downstream_gene_variant,,ENST00000583722,;USP41,intron_variant,,ENST00000486536,;	C	ENSG00000188280	ENST00000434783	Transcript
THOC5	8563	.	GRCh37	22	29915079	29915079	+	Missense_Mutation	SNP	C	C	T	rs753715867	NA	AMO1	NORMAL	C	C	NA	NA	NA	NA	NA	NA	NA	NA	NA	NA	NA	NA	NA	NA	NA	c.1405G>A	p.Ala469Thr	p.A469T	ENST00000490103	15/20	NA	NA	NA	NA	NA	NA	THOC5,missense_variant,p.Ala469Thr,ENST00000490103,NM_003678.4;THOC5,missense_variant,p.Ala469Thr,ENST00000397872,NM_001002878.1;THOC5,missense_variant,p.Ala469Thr,ENST00000397871,NM_001002879.1;THOC5,missense_variant,p.Ala469Thr,ENST00000397873,NM_001002877.1;CTA-256D12.11,intron_variant,,ENST00000411969,;THOC5,3_prime_UTR_variant,,ENST00000442555,;THOC5,3_prime_UTR_variant,,ENST00000358079,;THO…	T	ENSG00000100296	ENST00000490103	Transcript
SLC35E4	339665	.	GRCh37	22	31032727	31032727	+	Missense_Mutation	SNP	G	G	A		NA	AMO1	NORMAL	G	G	NA	NA	NA	NA	NA	NA	NA	NA	NA	NA	NA	NA	NA	NA	NA	c.290G>A	p.Gly97Glu	p.G97E	ENST00000343605	1/2	NA	NA	NA	NA	NA	NA	SLC35E4,missense_variant,p.Gly97Glu,ENST00000343605,NM_001001479.2;SLC35E4,missense_variant,p.Gly97Glu,ENST00000406566,;SLC35E4,missense_variant,p.Gly73Glu,ENST00000451479,;SLC35E4,missense_variant,p.Gly97Glu,ENST00000300385,;,regulatory_region_variant,,ENSR00000616909,;,TF_binding_site_variant,,MA0139.1,;	A	ENSG00000100036	ENST00000343605	Transcript
SLC35E4	339665	.	GRCh37	22	31032957	31032957	+	Missense_Mutation	SNP	G	G	A	rs755334098	NA	AMO1	NORMAL	G	G	NA	NA	NA	NA	NA	NA	NA	NA	NA	NA	NA	NA	NA	NA	NA	c.520G>A	p.Ala174Thr	p.A174T	ENST00000343605	1/2	NA	NA	NA	NA	NA	NA	SLC35E4,missense_variant,p.Ala174Thr,ENST00000343605,NM_001001479.2;SLC35E4,missense_variant,p.Ala174Thr,ENST00000406566,;SLC35E4,missense_variant,p.Ala150Thr,ENST00000451479,;SLC35E4,missense_variant,p.Ala174Thr,ENST00000300385,;,regulatory_region_variant,,ENSR00000616909,;	A	ENSG00000100036	ENST00000343605	Transcript
DUSP18	150290	.	GRCh37	22	31059672	31059672	+	Missense_Mutation	SNP	C	C	A	novel	NA	AMO1	NORMAL	C	C	NA	NA	NA	NA	NA	NA	NA	NA	NA	NA	NA	NA	NA	NA	NA	c.319G>T	p.Gly107Cys	p.G107C	ENST00000334679	2/2	NA	NA	NA	NA	NA	NA	DUSP18,missense_variant,p.Trp70Leu,ENST00000403268,;DUSP18,missense_variant,p.Gly107Cys,ENST00000334679,NM_152511.3;DUSP18,missense_variant,p.Gly107Cys,ENST00000407308,;DUSP18,missense_variant,p.Gly107Cys,ENST00000404885,;DUSP18,missense_variant,p.Gly107Cys,ENST00000342474,;SLC35E4,intron_variant,,ENST00000451479,;SLC35E4,downstream_gene_variant,,ENST00000406566,;DUSP18,downstream_gene_variant,,E…	A	ENSG00000167065	ENST00000334679	Transcript
AC005003.1	0	.	GRCh37	22	31743424	31743424	+	Frame_Shift_Del	DEL	C	C	-	rs377098732	NA	AMO1	NORMAL	C	C	NA	NA	NA	NA	NA	NA	NA	NA	NA	NA	NA	NA	NA	NA	NA	c.97delC	p.Arg33AlafsTer44	p.R33Afs*44	ENST00000504184	1/1	NA	NA	NA	NA	NA	NA	AC005003.1,frameshift_variant,p.Arg33AlafsTer44,ENST00000504184,;PATZ1,upstream_gene_variant,,ENST00000266269,NM_014323.2;PATZ1,upstream_gene_variant,,ENST00000405309,NM_032052.1;PATZ1,upstream_gene_variant,,ENST00000351933,NM_032050.1;PATZ1,upstream_gene_variant,,ENST00000215919,NM_032051.1;PATZ1,upstream_gene_variant,,ENST00000465287,;PATZ1,upstream_gene_variant,,ENST00000494109,;,regulatory_re…	-	ENSG00000213888	ENST00000504184	Transcript
TRIOBP	11078	.	GRCh37	22	38131004	38131004	+	Missense_Mutation	SNP	G	G	A	rs372361710	NA	AMO1	NORMAL	G	G	NA	NA	NA	NA	NA	NA	NA	NA	NA	NA	NA	NA	NA	NA	NA	c.4661G>A	p.Arg1554Gln	p.R1554Q	ENST00000406386	9/24	NA	NA	NA	NA	NA	NA	TRIOBP,missense_variant,p.Arg1554Gln,ENST00000406386,NM_001039141.2;NOL12,3_prime_UTR_variant,,ENST00000455236,;TRIOBP,3_prime_UTR_variant,,ENST00000344404,;,regulatory_region_variant,,ENSR00001733034,;	A	ENSG00000100106	ENST00000406386	Transcript
MKL1	57591	.	GRCh37	22	40807753	40807753	+	Missense_Mutation	SNP	G	G	A	rs575546439	NA	AMO1	NORMAL	G	G	NA	NA	NA	NA	NA	NA	NA	NA	NA	NA	NA	NA	NA	NA	NA	c.2437C>T	p.Arg813Cys	p.R813C	ENST00000355630	15/15	NA	NA	NA	NA	NA	NA	MKL1,missense_variant,p.Arg813Cys,ENST00000355630,NM_020831.3;MKL1,missense_variant,p.Arg763Cys,ENST00000402042,NM_001282661.1;MKL1,missense_variant,p.Arg813Cys,ENST00000407029,NM_001282660.1;MKL1,3_prime_UTR_variant,,ENST00000396617,NM_001282662.1;SGSM3,downstream_gene_variant,,ENST00000248929,NM_015705.4;SGSM3,downstream_gene_variant,,ENST00000454798,;SGSM3,downstream_gene_variant,,ENST00000427…	A	ENSG00000196588	ENST00000355630	Transcript
CYB5R3	1727	.	GRCh37	22	43024218	43024218	+	Missense_Mutation	SNP	G	G	C	novel	NA	AMO1	NORMAL	G	G	NA	NA	NA	NA	NA	NA	NA	NA	NA	NA	NA	NA	NA	NA	NA	c.502C>G	p.Gln168Glu	p.Q168E	ENST00000361740	5/9	NA	NA	NA	NA	NA	NA	CYB5R3,missense_variant,p.Gln168Glu,ENST00000361740,NM_001171660.1;CYB5R3,missense_variant,p.Gln112Glu,ENST00000396303,NM_007326.4,NM_001171661.1;CYB5R3,missense_variant,p.Gln112Glu,ENST00000407623,NM_001129819.2;CYB5R3,missense_variant,p.Gln135Glu,ENST00000352397,NM_000398.6;CYB5R3,missense_variant,p.Gln112Glu,ENST00000407332,;CYB5R3,missense_variant,p.Gln112Glu,ENST00000402438,;CYB5R3,missense_…	C	ENSG00000100243	ENST00000361740	Transcript
MLC1	23209	.	GRCh37	22	50523237	50523237	+	Missense_Mutation	SNP	G	G	A	rs200382943	NA	AMO1	NORMAL	G	G	NA	NA	NA	NA	NA	NA	NA	NA	NA	NA	NA	NA	NA	NA	NA	c.95C>T	p.Ala32Val	p.A32V	ENST00000311597	2/12	NA	NA	NA	NA	NA	NA	MLC1,missense_variant,p.Ala32Val,ENST00000311597,NM_015166.3;MLC1,missense_variant,p.Ala32Val,ENST00000395876,NM_139202.2;MLC1,missense_variant,p.Ala32Val,ENST00000538737,;MLC1,missense_variant,p.Ala32Val,ENST00000431262,;MLC1,missense_variant,p.Ala32Val,ENST00000450140,;MLC1,missense_variant,p.Ala32Val,ENST00000442311,;MLC1,intron_variant,,ENST00000535444,;	A	ENSG00000100427	ENST00000311597	Transcript
PLXNB2	23654	.	GRCh37	22	50716058	50716058	+	Missense_Mutation	SNP	T	T	C	novel	NA	AMO1	NORMAL	T	T	NA	NA	NA	NA	NA	NA	NA	NA	NA	NA	NA	NA	NA	NA	NA	c.5158A>G	p.Met1720Val	p.M1720V	ENST00000449103	33/37	NA	NA	NA	NA	NA	NA	PLXNB2,missense_variant,p.Met1720Val,ENST00000449103,;PLXNB2,missense_variant,p.Met1720Val,ENST00000359337,NM_012401.3;PLXNB2,downstream_gene_variant,,ENST00000411680,;PLXNB2,downstream_gene_variant,,ENST00000427829,;AL022328.1,downstream_gene_variant,,ENST00000595015,;PLXNB2,non_coding_transcript_exon_variant,,ENST00000479701,;PLXNB2,non_coding_transcript_exon_variant,,ENST00000463165,;PLXNB2,no…	C	ENSG00000196576	ENST00000449103	Transcript
ARSA	410	.	GRCh37	22	51063806	51063806	+	Missense_Mutation	SNP	G	G	C	rs201693608	NA	AMO1	NORMAL	G	G	NA	NA	NA	NA	NA	NA	NA	NA	NA	NA	NA	NA	NA	NA	NA	c.1297C>G	p.Leu433Val	p.L433V	ENST00000216124	8/8	NA	NA	NA	NA	NA	NA	ARSA,missense_variant,p.Leu431Val,ENST00000547307,;ARSA,missense_variant,p.Leu433Val,ENST00000216124,NM_000487.5;ARSA,missense_variant,p.Leu431Val,ENST00000547805,NM_001085425.2;ARSA,missense_variant,p.Leu433Val,ENST00000395621,;ARSA,missense_variant,p.Leu433Val,ENST00000356098,NM_001085426.2;ARSA,missense_variant,p.Leu433Val,ENST00000395619,NM_001085427.2;ARSA,missense_variant,p.Leu347Val,ENST00…	C	ENSG00000100299	ENST00000216124	Transcript
VCX3B	425054	.	GRCh37	X	8434191	8434191	+	Missense_Mutation	SNP	G	A	A	rs202120574	NA	AMO1	NORMAL	G	G	NA	NA	NA	NA	NA	NA	NA	NA	NA	NA	NA	NA	NA	NA	NA	c.508G>A	p.Val170Met	p.V170M	ENST00000381032	3/3	NA	NA	NA	NA	NA	NA	VCX3B,missense_variant,p.Val170Met,ENST00000381032,NM_001001888.3;VCX3B,missense_variant,p.Val170Met,ENST00000453306,;VCX3B,missense_variant,p.Val140Met,ENST00000444481,;VCX3B,missense_variant,p.Val120Met,ENST00000440654,;VCX3B,missense_variant,p.Val138Met,ENST00000381029,;	A	ENSG00000205642	ENST00000381032	Transcript
CYBB	1536	.	GRCh37	X	37665684	37665684	+	Nonsense_Mutation	SNP	G	A	A		NA	AMO1	NORMAL	G	G	NA	NA	NA	NA	NA	NA	NA	NA	NA	NA	NA	NA	NA	NA	NA	c.1359G>A	p.Trp453Ter	p.W453*	ENST00000378588	11/13	NA	NA	NA	NA	NA	NA	CYBB,stop_gained,p.Trp453Ter,ENST00000378588,NM_000397.3;CYBB,stop_gained,p.Trp421Ter,ENST00000545017,;CYBB,stop_gained,p.Trp186Ter,ENST00000536160,;TM4SF2,intron_variant,,ENST00000465127,;CYBB,downstream_gene_variant,,ENST00000492288,;	A	ENSG00000165168	ENST00000378588	Transcript
BCOR	54880	.	GRCh37	X	39933662	39933664	+	In_Frame_Del	DEL	GCT	-	-	rs3840969	NA	AMO1	NORMAL	GCT	GCT	NA	NA	NA	NA	NA	NA	NA	NA	NA	NA	NA	NA	NA	NA	NA	c.935_937delAGC	p.Gln312del	p.Q312del	ENST00000378444	4/15	NA	NA	NA	NA	NA	NA	BCOR,inframe_deletion,p.Gln312del,ENST00000342274,NM_001123383.1;BCOR,inframe_deletion,p.Gln312del,ENST00000378444,NM_001123385.1;BCOR,inframe_deletion,p.Gln312del,ENST00000378455,NM_001123384.1;BCOR,inframe_deletion,p.Gln312del,ENST00000397354,NM_017745.5;BCOR,inframe_deletion,p.Gln312del,ENST00000406200,;BCOR,downstream_gene_variant,,ENST00000412952,;BCOR,non_coding_transcript_exon_variant,,ENS…	-	ENSG00000183337	ENST00000378444	Transcript
ARAF	369	.	GRCh37	X	47430355	47430355	+	Missense_Mutation	SNP	C	T	T	rs763351013	NA	AMO1	NORMAL	C	C	NA	NA	NA	NA	NA	NA	NA	NA	NA	NA	NA	NA	NA	NA	NA	c.1630C>T	p.Arg544Cys	p.R544C	ENST00000377045	15/16	NA	NA	NA	NA	NA	NA	ARAF,missense_variant,p.Arg544Cys,ENST00000377045,NM_001654.4,NM_001256196.1;SYN1,downstream_gene_variant,,ENST00000295987,NM_006950.3;SYN1,downstream_gene_variant,,ENST00000340666,NM_133499.2;ARAF,downstream_gene_variant,,ENST00000377039,NM_001256197.1;ARAF,downstream_gene_variant,,ENST00000290277,;ARAF,non_coding_transcript_exon_variant,,ENST00000470206,;ARAF,downstream_gene_variant,,ENST000004…	T	ENSG00000078061	ENST00000377045	Transcript
TIMP1	7076	.	GRCh37	X	47446040	47446040	+	Missense_Mutation	SNP	C	T	T	rs192373432	NA	AMO1	NORMAL	C	C	NA	NA	NA	NA	NA	NA	NA	NA	NA	NA	NA	NA	NA	NA	NA	c.574C>T	p.Arg192Trp	p.R192W	ENST00000218388	6/6	NA	NA	NA	NA	NA	NA	TIMP1,missense_variant,p.Arg192Trp,ENST00000218388,NM_003254.2;TIMP1,missense_variant,p.Arg128Trp,ENST00000377017,;TIMP1,missense_variant,p.Arg150Trp,ENST00000445623,;SYN1,intron_variant,,ENST00000295987,NM_006950.3;SYN1,intron_variant,,ENST00000340666,NM_133499.2;TIMP1,downstream_gene_variant,,ENST00000377018,;TIMP1,downstream_gene_variant,,ENST00000456754,;TIMP1,downstream_gene_variant,,ENST000…	T	ENSG00000102265	ENST00000218388	Transcript
GAGE2C	645037	.	GRCh37	X	49227345	49227345	+	Missense_Mutation	SNP	G	C	C	novel	NA	AMO1	NORMAL	G	G	NA	NA	NA	NA	NA	NA	NA	NA	NA	NA	NA	NA	NA	NA	NA	c.52G>C	p.Glu18Gln	p.E18Q	ENST00000381708	2/5	NA	NA	NA	NA	NA	NA	GAGE2C,missense_variant,p.Glu18Gln,ENST00000381708,NM_001472.2;GAGE12I,downstream_gene_variant,,ENST00000415752,NM_001477.1,NM_001475.1,NM_021123.2;	C	ENSG00000236249	ENST00000381708	Transcript
ZC4H2	55906	.	GRCh37	X	64139048	64139048	+	Missense_Mutation	SNP	T	T	A	novel	NA	AMO1	NORMAL	T	T	NA	NA	NA	NA	NA	NA	NA	NA	NA	NA	NA	NA	NA	NA	NA	c.435A>T	p.Glu145Asp	p.E145D	ENST00000374839	4/5	NA	NA	NA	NA	NA	NA	ZC4H2,missense_variant,p.Glu140Asp,ENST00000545618,;ZC4H2,missense_variant,p.Glu122Asp,ENST00000337990,NM_001178032.2,NM_001243804.1;ZC4H2,missense_variant,p.Glu145Asp,ENST00000374839,NM_018684.3;ZC4H2,intron_variant,,ENST00000447788,NM_001178033.2;ZC4H2,non_coding_transcript_exon_variant,,ENST00000488608,;ZC4H2,non_coding_transcript_exon_variant,,ENST00000476032,;ZC4H2,non_coding_transcript_exon…	A	ENSG00000126970	ENST00000374839	Transcript
RBMXL3	139804	.	GRCh37	X	114425763	114425763	+	Missense_Mutation	SNP	G	C	C	rs199555424	NA	AMO1	NORMAL	G	G	NA	NA	NA	NA	NA	NA	NA	NA	NA	NA	NA	NA	NA	NA	NA	c.1759G>C	p.Gly587Arg	p.G587R	ENST00000424776	1/1	NA	NA	NA	NA	NA	NA	RBMXL3,missense_variant,p.Gly587Arg,ENST00000424776,NM_001145346.1;LRCH2,intron_variant,,ENST00000317135,NM_020871.3;LRCH2,intron_variant,,ENST00000538422,NM_001243963.1;	C	ENSG00000175718	ENST00000424776	Transcript
ATP11C	286410	.	GRCh37	X	138914333	138914333	+	Missense_Mutation	SNP	A	G	G	novel	NA	AMO1	NORMAL	A	A	NA	NA	NA	NA	NA	NA	NA	NA	NA	NA	NA	NA	NA	NA	NA	c.16T>C	p.Ser6Pro	p.S6P	ENST00000327569	1/30	NA	NA	NA	NA	NA	NA	ATP11C,missense_variant,p.Ser6Pro,ENST00000327569,NM_173694.4;ATP11C,missense_variant,p.Ser6Pro,ENST00000361648,NM_001010986.2;ATP11C,missense_variant,p.Ser6Pro,ENST00000370543,;ATP11C,missense_variant,p.Ser6Pro,ENST00000359686,;ATP11C,intron_variant,,ENST00000370557,;ATP11C,intron_variant,,ENST00000485626,;,regulatory_region_variant,,ENSR00000482528,;	G	ENSG00000101974	ENST00000327569	Transcript
PASD1	139135	.	GRCh37	X	150840829	150840829	+	Nonsense_Mutation	SNP	C	T	T	novel	NA	AMO1	NORMAL	C	C	NA	NA	NA	NA	NA	NA	NA	NA	NA	NA	NA	NA	NA	NA	NA	c.1612C>T	p.Gln538Ter	p.Q538*	ENST00000370357	14/16	NA	NA	NA	NA	NA	NA	PASD1,stop_gained,p.Gln538Ter,ENST00000370357,NM_173493.2;PASD1,non_coding_transcript_exon_variant,,ENST00000464219,;RP11-45D17.1,downstream_gene_variant,,ENST00000413236,;	T	ENSG00000166049	ENST00000370357	Transcript
SLC35E2B	728661	.	GRCh37	1	1597403	1597403	+	Missense_Mutation	SNP	C	T	T	rs114859950	NA	BCN	NORMAL	C	C	NA	NA	NA	NA	NA	NA	NA	NA	NA	NA	NA	NA	NA	NA	NA	c.1036G>A	p.Gly346Ser	p.G346S	ENST00000378662	10/10	NA	NA	NA	NA	NA	NA	SLC35E2B,missense_variant,p.Gly346Ser,ENST00000378662,;SLC35E2B,missense_variant,p.Gly346Ser,ENST00000234800,NM_001110781.1;RP11-345P4.10,downstream_gene_variant,,ENST00000607013,;SLC35E2B,non_coding_transcript_exon_variant,,ENST00000480991,;SLC35E2B,downstream_gene_variant,,ENST00000481276,;,regulatory_region_variant,,ENSR00001576285,;,regulatory_region_variant,,ENSR00001576286,;	T	ENSG00000189339	ENST00000378662	Transcript
CASZ1	54897	.	GRCh37	1	10720305	10720305	+	Missense_Mutation	SNP	A	A	G	rs138985539	NA	BCN	NORMAL	A	A	NA	NA	NA	NA	NA	NA	NA	NA	NA	NA	NA	NA	NA	NA	NA	c.794T>C	p.Val265Ala	p.V265A	ENST00000377022	6/21	NA	NA	NA	NA	NA	NA	CASZ1,missense_variant,p.Val265Ala,ENST00000377022,NM_001079843.2;CASZ1,missense_variant,p.Val265Ala,ENST00000344008,NM_017766.4;CASZ1,downstream_gene_variant,,ENST00000478728,;CASZ1,non_coding_transcript_exon_variant,,ENST00000496432,;CASZ1,non_coding_transcript_exon_variant,,ENST00000492173,;	G	ENSG00000130940	ENST00000377022	Transcript
MTHFR	4524	.	GRCh37	1	11850891	11850891	+	Missense_Mutation	SNP	C	C	T	rs753917964	NA	BCN	NORMAL	C	C	NA	NA	NA	NA	NA	NA	NA	NA	NA	NA	NA	NA	NA	NA	NA	c.1817G>A	p.Arg606His	p.R606H	ENST00000376592	11/11	NA	NA	NA	NA	NA	NA	MTHFR,missense_variant,p.Arg606His,ENST00000376592,;MTHFR,missense_variant,p.Arg647His,ENST00000376583,;MTHFR,missense_variant,p.Arg606His,ENST00000376590,NM_005957.4;MTHFR,missense_variant,p.Arg647His,ENST00000376585,;C1orf167,downstream_gene_variant,,ENST00000433342,;C1orf167,downstream_gene_variant,,ENST00000312793,;C1orf167,downstream_gene_variant,,ENST00000444493,;C1orf167,downstream_gene_va…	T	ENSG00000177000	ENST00000376592	Transcript
MIIP	60672	.	GRCh37	1	12090086	12090086	+	Missense_Mutation	SNP	G	G	C	novel	NA	BCN	NORMAL	G	G	NA	NA	NA	NA	NA	NA	NA	NA	NA	NA	NA	NA	NA	NA	NA	c.847G>C	p.Val283Leu	p.V283L	ENST00000235332	8/10	NA	NA	NA	NA	NA	NA	MIIP,missense_variant,p.Val283Leu,ENST00000235332,NM_021933.3;MIIP,intron_variant,,ENST00000436478,;MIIP,splice_region_variant,,ENST00000498685,;MIIP,splice_region_variant,,ENST00000460823,;MIIP,non_coding_transcript_exon_variant,,ENST00000466860,;MIIP,downstream_gene_variant,,ENST00000492256,;MIIP,downstream_gene_variant,,ENST00000478749,;MIIP,upstream_gene_variant,,ENST00000478299,;	C	ENSG00000116691	ENST00000235332	Transcript
TMEM82	388595	.	GRCh37	1	16070763	16070763	+	Missense_Mutation	SNP	C	C	T	rs61740772	NA	BCN	NORMAL	C	C	NA	NA	NA	NA	NA	NA	NA	NA	NA	NA	NA	NA	NA	NA	NA	c.445C>T	p.Arg149Cys	p.R149C	ENST00000375782	4/6	NA	NA	NA	NA	NA	NA	TMEM82,missense_variant,p.Arg149Cys,ENST00000375782,NM_001013641.2;SLC25A34,downstream_gene_variant,,ENST00000294454,NM_207348.1;RP11-169K16.4,intron_variant,,ENST00000418525,;TMEM82,non_coding_transcript_exon_variant,,ENST00000465575,;SLC25A34,downstream_gene_variant,,ENST00000489568,;SLC25A34,downstream_gene_variant,,ENST00000465495,;	T	ENSG00000162460	ENST00000375782	Transcript
ATP13A2	23400	.	GRCh37	1	17314656	17314656	+	Missense_Mutation	SNP	T	T	A	rs55708915	NA	BCN	NORMAL	T	T	NA	NA	NA	NA	NA	NA	NA	NA	NA	NA	NA	NA	NA	NA	NA	c.2836A>T	p.Ile946Phe	p.I946F	ENST00000326735	25/29	NA	NA	NA	NA	NA	NA	ATP13A2,missense_variant,p.Ile941Phe,ENST00000452699,NM_001141973.1,NM_022089.2;ATP13A2,missense_variant,p.Ile946Phe,ENST00000326735,;ATP13A2,missense_variant,p.Ile902Phe,ENST00000341676,NM_001141974.1;ATP13A2,missense_variant,p.Ile142Phe,ENST00000502418,;ATP13A2,downstream_gene_variant,,ENST00000503552,;RP1-37C10.3,intron_variant,,ENST00000446261,;ATP13A2,non_coding_transcript_exon_variant,,ENST…	A	ENSG00000159363	ENST00000326735	Transcript
ACTL8	81569	.	GRCh37	1	18149675	18149675	+	Missense_Mutation	SNP	T	T	C	novel	NA	BCN	NORMAL	T	T	NA	NA	NA	NA	NA	NA	NA	NA	NA	NA	NA	NA	NA	NA	NA	c.172T>C	p.Cys58Arg	p.C58R	ENST00000375406	2/3	NA	NA	NA	NA	NA	NA	ACTL8,missense_variant,p.Cys58Arg,ENST00000375406,NM_030812.2;	C	ENSG00000117148	ENST00000375406	Transcript
ARID1A	8289	.	GRCh37	1	27101195	27101195	+	Nonsense_Mutation	SNP	C	C	T		NA	BCN	NORMAL	C	C	NA	NA	NA	NA	NA	NA	NA	NA	NA	NA	NA	NA	NA	NA	NA	c.4477C>T	p.Gln1493Ter	p.Q1493*	ENST00000324856	18/20	NA	NA	NA	NA	NA	NA	ARID1A,stop_gained,p.Gln1493Ter,ENST00000324856,NM_006015.4;ARID1A,stop_gained,p.Gln1110Ter,ENST00000374152,;ARID1A,stop_gained,p.Gln390Ter,ENST00000430799,;ARID1A,intron_variant,,ENST00000457599,NM_139135.2;ARID1A,intron_variant,,ENST00000540690,;ARID1A,intron_variant,,ENST00000466382,;ARID1A,upstream_gene_variant,,ENST00000532781,;	T	ENSG00000117713	ENST00000324856	Transcript
CDCA8	55143	.	GRCh37	1	38171207	38171207	+	Missense_Mutation	SNP	A	A	T	rs143404890	NA	BCN	NORMAL	A	A	NA	NA	NA	NA	NA	NA	NA	NA	NA	NA	NA	NA	NA	NA	NA	c.679A>T	p.Ile227Phe	p.I227F	ENST00000373055	8/10	NA	NA	NA	NA	NA	NA	CDCA8,missense_variant,p.Ile227Phe,ENST00000373055,NM_001256875.1,NM_018101.3;CDCA8,missense_variant,p.Ile227Phe,ENST00000327331,;,regulatory_region_variant,,ENSR00001582145,;	T	ENSG00000134690	ENST00000373055	Transcript
MACF1	23499	.	GRCh37	1	39853640	39853640	+	Missense_Mutation	SNP	A	A	C	rs147777128	NA	BCN	NORMAL	A	A	NA	NA	NA	NA	NA	NA	NA	NA	NA	NA	NA	NA	NA	NA	NA	c.8940A>C	p.Gln2980His	p.Q2980H	ENST00000545844	53/94	NA	NA	NA	NA	NA	NA	MACF1,missense_variant,p.Gln5042His,ENST00000564288,;MACF1,missense_variant,p.Gln5079His,ENST00000567887,;MACF1,missense_variant,p.Gln5047His,ENST00000372915,;MACF1,missense_variant,p.Gln3482His,ENST00000289893,;MACF1,missense_variant,p.Gln2980His,ENST00000545844,;MACF1,missense_variant,p.Gln2980His,ENST00000317713,;MACF1,missense_variant,p.Gln2980His,ENST00000361689,NM_012090.5;MACF1,missense_va…	C	ENSG00000127603	ENST00000545844	Transcript
PPT1	5538	.	GRCh37	1	40542535	40542535	+	Missense_Mutation	SNP	C	C	A	novel	NA	BCN	NORMAL	C	C	NA	NA	NA	NA	NA	NA	NA	NA	NA	NA	NA	NA	NA	NA	NA	c.777G>T	p.Gln259His	p.Q259H	ENST00000433473	8/9	NA	NA	NA	NA	NA	NA	PPT1,missense_variant,p.Gln259His,ENST00000433473,NM_000310.3;PPT1,missense_variant,p.Gln156His,ENST00000449045,NM_001142604.1;PPT1,missense_variant,p.Gln184His,ENST00000527311,;PPT1,missense_variant,p.Gln40His,ENST00000530076,;PPT1,intron_variant,,ENST00000439754,;CAP1,downstream_gene_variant,,ENST00000372797,NM_006367.3,NM_001105530.1;CAP1,downstream_gene_variant,,ENST00000372802,;CAP1,downstre…	A	ENSG00000131238	ENST00000433473	Transcript
ERMAP	114625	.	GRCh37	1	43308263	43308263	+	Missense_Mutation	SNP	G	G	A	rs34441268	NA	BCN	NORMAL	G	G	NA	NA	NA	NA	NA	NA	NA	NA	NA	NA	NA	NA	NA	NA	NA	c.788G>A	p.Gly263Glu	p.G263E	ENST00000372517	12/12	NA	NA	NA	NA	NA	NA	ERMAP,missense_variant,p.Gly173Glu,ENST00000328249,;ERMAP,missense_variant,p.Gly263Glu,ENST00000372517,NM_001017922.1;ERMAP,missense_variant,p.Gly263Glu,ENST00000372514,NM_018538.3;ZNF691,upstream_gene_variant,,ENST00000372504,;ZNF691,upstream_gene_variant,,ENST00000372506,NM_001242739.1;ZNF691,upstream_gene_variant,,ENST00000372507,;ZNF691,upstream_gene_variant,,ENST00000372508,NM_015911.3;ZNF69…	A	ENSG00000164010	ENST00000372517	Transcript
SLC6A9	6536	.	GRCh37	1	44468584	44468584	+	Missense_Mutation	SNP	C	C	T	rs143087050	NA	BCN	NORMAL	C	C	NA	NA	NA	NA	NA	NA	NA	NA	NA	NA	NA	NA	NA	NA	NA	c.883G>A	p.Gly295Ser	p.G295S	ENST00000360584	6/14	NA	NA	NA	NA	NA	NA	SLC6A9,missense_variant,p.Gly222Ser,ENST00000372310,NM_001024845.2;SLC6A9,missense_variant,p.Gly295Ser,ENST00000360584,NM_201649.3;SLC6A9,missense_variant,p.Gly241Ser,ENST00000357730,NM_006934.3,NM_001261380.1;SLC6A9,missense_variant,p.Gly157Ser,ENST00000372307,;SLC6A9,missense_variant,p.Gly222Ser,ENST00000372306,;SLC6A9,missense_variant,p.Gly111Ser,ENST00000475075,;SLC6A9,missense_variant,p.Gly1…	T	ENSG00000196517	ENST00000360584	Transcript
NASP	4678	.	GRCh37	1	46073140	46073140	+	Missense_Mutation	SNP	T	T	C	rs778834154	NA	BCN	NORMAL	T	T	NA	NA	NA	NA	NA	NA	NA	NA	NA	NA	NA	NA	NA	NA	NA	c.557T>C	p.Met186Thr	p.M186T	ENST00000350030	6/15	NA	NA	NA	NA	NA	NA	NASP,missense_variant,p.Met186Thr,ENST00000350030,NM_002482.3;NASP,missense_variant,p.Met188Thr,ENST00000402363,;NASP,missense_variant,p.Met122Thr,ENST00000537798,NM_001195193.1;NASP,missense_variant,p.Met149Thr,ENST00000470768,;NASP,missense_variant,p.Met122Thr,ENST00000527470,;NASP,intron_variant,,ENST00000351223,NM_152298.3;NASP,intron_variant,,ENST00000372052,;NASP,intron_variant,,ENST0000052…	C	ENSG00000132780	ENST00000350030	Transcript
ZYG11A	440590	.	GRCh37	1	53322958	53322958	+	Missense_Mutation	SNP	G	G	T	novel	NA	BCN	NORMAL	G	G	NA	NA	NA	NA	NA	NA	NA	NA	NA	NA	NA	NA	NA	NA	NA	c.545G>T	p.Gly182Val	p.G182V	ENST00000371528	3/14	NA	NA	NA	NA	NA	NA	ZYG11A,missense_variant,p.Gly182Val,ENST00000371528,NM_001004339.2;ZYG11A,intron_variant,,ENST00000371532,;	T	ENSG00000203995	ENST00000371528	Transcript
PGM1	5236	.	GRCh37	1	64117365	64117365	+	Missense_Mutation	SNP	G	G	A	novel	NA	BCN	NORMAL	G	G	NA	NA	NA	NA	NA	NA	NA	NA	NA	NA	NA	NA	NA	NA	NA	c.1360G>A	p.Glu454Lys	p.E454K	ENST00000371083	9/11	NA	NA	NA	NA	NA	NA	PGM1,missense_variant,p.Glu454Lys,ENST00000371083,NM_001172818.1;PGM1,missense_variant,p.Glu436Lys,ENST00000371084,NM_002633.2;PGM1,missense_variant,p.Glu239Lys,ENST00000540265,NM_001172819.1;RN7SL130P,upstream_gene_variant,,ENST00000489463,;PGM1,non_coding_transcript_exon_variant,,ENST00000483707,;,regulatory_region_variant,,ENSR00001585633,;	A	ENSG00000079739	ENST00000371083	Transcript
RBMXL1	494115	.	GRCh37	1	89448809	89448809	+	Missense_Mutation	SNP	T	T	C	rs139713926	NA	BCN	NORMAL	T	T	NA	NA	NA	NA	NA	NA	NA	NA	NA	NA	NA	NA	NA	NA	NA	c.701A>G	p.Tyr234Cys	p.Y234C	ENST00000399794	3/3	NA	NA	NA	NA	NA	NA	RBMXL1,missense_variant,p.Tyr234Cys,ENST00000399794,NM_001162536.2;RBMXL1,missense_variant,p.Tyr234Cys,ENST00000321792,NM_019610.5;CCBL2,intron_variant,,ENST00000260508,NM_001008661.2;CCBL2,intron_variant,,ENST00000370491,NM_001008662.2;CCBL2,intron_variant,,ENST00000370485,;CCBL2,intron_variant,,ENST00000370486,;CCBL2,intron_variant,,ENST00000446900,;RBMXL1,downstream_gene_variant,,ENST000004137…	C	ENSG00000213516	ENST00000399794	Transcript
BCAR3	8412	.	GRCh37	1	94140470	94140470	+	Missense_Mutation	SNP	A	T	T	rs151322895	NA	BCN	NORMAL	A	A	NA	NA	NA	NA	NA	NA	NA	NA	NA	NA	NA	NA	NA	NA	NA	c.17T>A	p.Phe6Tyr	p.F6Y	ENST00000370244	4/14	NA	NA	NA	NA	NA	NA	BCAR3,missense_variant,p.Phe6Tyr,ENST00000370244,NM_001261408.1;BCAR3,missense_variant,p.Phe6Tyr,ENST00000370243,NM_001261409.1;BCAR3,missense_variant,p.Phe6Tyr,ENST00000260502,NM_003567.3;	T	ENSG00000137936	ENST00000370244	Transcript
C2CD4D	100191040	.	GRCh37	1	151810841	151810841	+	Missense_Mutation	SNP	C	C	T	novel	NA	BCN	NORMAL	C	C	NA	NA	NA	NA	NA	NA	NA	NA	NA	NA	NA	NA	NA	NA	NA	c.625G>A	p.Glu209Lys	p.E209K	ENST00000454109	2/2	NA	NA	NA	NA	NA	NA	C2CD4D,missense_variant,p.Glu209Lys,ENST00000454109,NM_001136003.1;AL450992.2,upstream_gene_variant,,ENST00000434182,;Y_RNA,downstream_gene_variant,,ENST00000364264,;	T	ENSG00000225556	ENST00000454109	Transcript
HRNR	388697	.	GRCh37	1	152186100	152186100	+	Missense_Mutation	SNP	C	C	T	rs142956706	NA	BCN	NORMAL	C	C	NA	NA	NA	NA	NA	NA	NA	NA	NA	NA	NA	NA	NA	NA	NA	c.8005G>A	p.Gly2669Ser	p.G2669S	ENST00000368801	3/3	NA	NA	NA	NA	NA	NA	HRNR,missense_variant,p.Gly2669Ser,ENST00000368801,NM_001009931.2;FLG-AS1,intron_variant,,ENST00000420707,;FLG-AS1,intron_variant,,ENST00000593011,;	T	ENSG00000197915	ENST00000368801	Transcript
NPR1	4881	.	GRCh37	1	153662423	153662423	+	Missense_Mutation	SNP	G	G	A	rs35479618	NA	BCN	NORMAL	G	G	NA	NA	NA	NA	NA	NA	NA	NA	NA	NA	NA	NA	NA	NA	NA	c.2899G>A	p.Glu967Lys	p.E967K	ENST00000368680	19/22	NA	NA	NA	NA	NA	NA	NPR1,missense_variant,p.Glu967Lys,ENST00000368680,NM_000906.3;NPR1,non_coding_transcript_exon_variant,,ENST00000368677,;	A	ENSG00000169418	ENST00000368680	Transcript
YY1AP1	55249	.	GRCh37	1	155657936	155657936	+	Missense_Mutation	SNP	C	C	T	rs61817761	NA	BCN	NORMAL	C	C	NA	NA	NA	NA	NA	NA	NA	NA	NA	NA	NA	NA	NA	NA	NA	c.320G>A	p.Gly107Glu	p.G107E	ENST00000368339	1/10	NA	NA	NA	NA	NA	NA	YY1AP1,missense_variant,p.Gly107Glu,ENST00000368340,NM_001198904.1;YY1AP1,missense_variant,p.Gly107Glu,ENST00000368339,NM_001198903.1;YY1AP1,missense_variant,p.Gly35Glu,ENST00000295566,NM_139118.2,NM_001198906.1;YY1AP1,missense_variant,p.Gly107Glu,ENST00000405763,;YY1AP1,5_prime_UTR_variant,,ENST00000361831,NM_018253.3;YY1AP1,5_prime_UTR_variant,,ENST00000407221,;YY1AP1,5_prime_UTR_variant,,ENST0…	T	ENSG00000163374	ENST00000368339	Transcript
NES	10763	.	GRCh37	1	156639691	156639691	+	Missense_Mutation	SNP	C	C	G	rs763621269	NA	BCN	NORMAL	C	C	NA	NA	NA	NA	NA	NA	NA	NA	NA	NA	NA	NA	NA	NA	NA	c.4289G>C	p.Arg1430Thr	p.R1430T	ENST00000368223	4/4	NA	NA	NA	NA	NA	NA	NES,missense_variant,p.Arg1430Thr,ENST00000368223,NM_006617.1;,TF_binding_site_variant,,MA0528.1,;,TF_binding_site_variant,,MA0528.1,;	G	ENSG00000132688	ENST00000368223	Transcript
OR6Y1	391112	.	GRCh37	1	158517424	158517424	+	Missense_Mutation	SNP	G	G	T	rs201228360	NA	BCN	NORMAL	G	G	NA	NA	NA	NA	NA	NA	NA	NA	NA	NA	NA	NA	NA	NA	NA	c.472C>A	p.Leu158Ile	p.L158I	ENST00000302617	1/1	NA	NA	NA	NA	NA	NA	OR6Y1,missense_variant,p.Leu158Ile,ENST00000302617,NM_001005189.1;	T	ENSG00000197532	ENST00000302617	Transcript
PBX1	5087	.	GRCh37	1	164781268	164781268	+	Missense_Mutation	SNP	G	G	T	novel	NA	BCN	NORMAL	G	G	NA	NA	NA	NA	NA	NA	NA	NA	NA	NA	NA	NA	NA	NA	NA	c.879G>T	p.Lys293Asn	p.K293N	ENST00000420696	6/9	NA	NA	NA	NA	NA	NA	PBX1,missense_variant,p.Lys293Asn,ENST00000420696,NM_002585.3,NM_001204963.1,NM_001204961.1;PBX1,missense_variant,p.Lys188Asn,ENST00000560641,;PBX1,missense_variant,p.Lys293Asn,ENST00000367897,;PBX1,missense_variant,p.Lys188Asn,ENST00000540246,;PBX1,missense_variant,p.Lys293Asn,ENST00000540236,;PBX1,missense_variant,p.Lys293Asn,ENST00000401534,;PBX1,intron_variant,,ENST00000559240,;PBX1,downstrea…	T	ENSG00000185630	ENST00000420696	Transcript
ALDH9A1	223	.	GRCh37	1	165667675	165667675	+	Missense_Mutation	SNP	C	C	T	novel	NA	BCN	NORMAL	C	C	NA	NA	NA	NA	NA	NA	NA	NA	NA	NA	NA	NA	NA	NA	NA	c.121G>A	p.Gly41Arg	p.G41R	ENST00000354775	1/11	NA	NA	NA	NA	NA	NA	ALDH9A1,missense_variant,p.Gly41Arg,ENST00000354775,NM_000696.3;ALDH9A1,upstream_gene_variant,,ENST00000538148,;ALDH9A1,non_coding_transcript_exon_variant,,ENST00000461664,;RP11-466F5.6,upstream_gene_variant,,ENST00000400982,;ALDH9A1,non_coding_transcript_exon_variant,,ENST00000471457,;,regulatory_region_variant,,ENSR00000167210,;	T	ENSG00000143149	ENST00000354775	Transcript
IVNS1ABP	10625	.	GRCh37	1	185276763	185276763	+	Missense_Mutation	SNP	T	T	G	rs759746292	NA	BCN	NORMAL	T	T	NA	NA	NA	NA	NA	NA	NA	NA	NA	NA	NA	NA	NA	NA	NA	c.389A>C	p.Asp130Ala	p.D130A	ENST00000367498	6/15	NA	NA	NA	NA	NA	NA	IVNS1ABP,missense_variant,p.Asp130Ala,ENST00000367498,NM_006469.4;IVNS1ABP,missense_variant,p.Asp11Ala,ENST00000422754,;IVNS1ABP,5_prime_UTR_variant,,ENST00000392007,;IVNS1ABP,downstream_gene_variant,,ENST00000367497,;IVNS1ABP,non_coding_transcript_exon_variant,,ENST00000459929,;IVNS1ABP,upstream_gene_variant,,ENST00000480769,;	G	ENSG00000116679	ENST00000367498	Transcript
HMCN1	83872	.	GRCh37	1	185834976	185834976	+	Missense_Mutation	SNP	A	A	G	rs182468717	NA	BCN	NORMAL	A	A	NA	NA	NA	NA	NA	NA	NA	NA	NA	NA	NA	NA	NA	NA	NA	c.602A>G	p.Asp201Gly	p.D201G	ENST00000271588	4/107	NA	NA	NA	NA	NA	NA	HMCN1,missense_variant,p.Asp201Gly,ENST00000271588,NM_031935.2;HMCN1,missense_variant,p.Asp201Gly,ENST00000367492,;,regulatory_region_variant,,ENSR00000549350,;	G	ENSG00000143341	ENST00000271588	Transcript
HMCN1	83872	.	GRCh37	1	185964136	185964136	+	Missense_Mutation	SNP	C	C	T	rs146418772	NA	BCN	NORMAL	C	C	NA	NA	NA	NA	NA	NA	NA	NA	NA	NA	NA	NA	NA	NA	NA	c.3695C>T	p.Thr1232Met	p.T1232M	ENST00000271588	24/107	NA	NA	NA	NA	NA	NA	HMCN1,missense_variant,p.Thr1232Met,ENST00000271588,NM_031935.2;HMCN1,missense_variant,p.Thr1232Met,ENST00000367492,;HMCN1,downstream_gene_variant,,ENST00000485744,;	T	ENSG00000143341	ENST00000271588	Transcript
CACNA1S	779	.	GRCh37	1	201058513	201058513	+	Missense_Mutation	SNP	C	C	T	rs35534614	NA	BCN	NORMAL	C	C	NA	NA	NA	NA	NA	NA	NA	NA	NA	NA	NA	NA	NA	NA	NA	c.773G>A	p.Gly258Asp	p.G258D	ENST00000362061	6/44	NA	NA	NA	NA	NA	NA	CACNA1S,missense_variant,p.Gly258Asp,ENST00000362061,NM_000069.2;CACNA1S,missense_variant,p.Gly258Asp,ENST00000367338,;,regulatory_region_variant,,ENSR00001596144,;	T	ENSG00000081248	ENST00000362061	Transcript
NAV1	89796	.	GRCh37	1	201751421	201751421	+	Missense_Mutation	SNP	C	C	T		NA	BCN	NORMAL	C	C	NA	NA	NA	NA	NA	NA	NA	NA	NA	NA	NA	NA	NA	NA	NA	c.1781C>T	p.Ser594Leu	p.S594L	ENST00000367296	6/30	NA	NA	NA	NA	NA	NA	NAV1,missense_variant,p.Ser594Leu,ENST00000367296,NM_020443.4;NAV1,missense_variant,p.Ser594Leu,ENST00000295624,;NAV1,missense_variant,p.Ser594Leu,ENST00000367297,;NAV1,missense_variant,p.Ser594Leu,ENST00000367300,;NAV1,missense_variant,p.Ser203Leu,ENST00000367295,NM_001167738.1;NAV1,missense_variant,p.Ser607Leu,ENST00000367302,;NAV1,missense_variant,p.Ser152Leu,ENST00000430015,;NAV1,upstream_gen…	T	ENSG00000134369	ENST00000367296	Transcript
DSTYK	25778	.	GRCh37	1	205156647	205156647	+	Nonsense_Mutation	SNP	C	C	A	novel	NA	BCN	NORMAL	C	C	NA	NA	NA	NA	NA	NA	NA	NA	NA	NA	NA	NA	NA	NA	NA	c.553G>T	p.Glu185Ter	p.E185*	ENST00000367162	2/13	NA	NA	NA	NA	NA	NA	DSTYK,stop_gained,p.Glu185Ter,ENST00000367162,NM_015375.2;DSTYK,stop_gained,p.Glu185Ter,ENST00000367161,NM_199462.2;DSTYK,stop_gained,p.Glu185Ter,ENST00000367160,;	A	ENSG00000133059	ENST00000367162	Transcript
TRAF5	7188	.	GRCh37	1	211534099	211534099	+	Missense_Mutation	SNP	C	C	T	rs149809182	NA	BCN	NORMAL	C	C	NA	NA	NA	NA	NA	NA	NA	NA	NA	NA	NA	NA	NA	NA	NA	c.599C>T	p.Ala200Val	p.A200V	ENST00000261464	6/11	NA	NA	NA	NA	NA	NA	TRAF5,missense_variant,p.Ala200Val,ENST00000261464,NM_001033910.2;TRAF5,missense_variant,p.Ala200Val,ENST00000336184,NM_004619.3;TRAF5,missense_variant,p.Ala200Val,ENST00000367004,NM_145759.2;TRAF5,intron_variant,,ENST00000427925,;TRAF5,non_coding_transcript_exon_variant,,ENST00000462410,;TRAF5,non_coding_transcript_exon_variant,,ENST00000488428,;	T	ENSG00000082512	ENST00000261464	Transcript
FAM71A	149647	.	GRCh37	1	212799882	212799882	+	Nonsense_Mutation	SNP	A	A	T	rs143861665	NA	BCN	NORMAL	A	A	NA	NA	NA	NA	NA	NA	NA	NA	NA	NA	NA	NA	NA	NA	NA	c.1663A>T	p.Lys555Ter	p.K555*	ENST00000294829	1/1	NA	NA	NA	NA	NA	NA	FAM71A,stop_gained,p.Lys555Ter,ENST00000294829,NM_153606.3;RP11-338C15.5,non_coding_transcript_exon_variant,,ENST00000427949,;	T	ENSG00000162771	ENST00000294829	Transcript
FAM177B	400823	.	GRCh37	1	222922854	222922854	+	Missense_Mutation	SNP	C	C	G	novel	NA	BCN	NORMAL	C	C	NA	NA	NA	NA	NA	NA	NA	NA	NA	NA	NA	NA	NA	NA	NA	c.289C>G	p.Gln97Glu	p.Q97E	ENST00000445590	5/6	NA	NA	NA	NA	NA	NA	FAM177B,missense_variant,p.Gln97Glu,ENST00000445590,NM_207468.2;FAM177B,missense_variant,p.Gln97Glu,ENST00000360827,;FAM177B,missense_variant,p.Gln97Glu,ENST00000456298,;FAM177B,missense_variant,p.Gln97Glu,ENST00000434700,;FAM177B,3_prime_UTR_variant,,ENST00000391880,;FAM177B,downstream_gene_variant,,ENST00000460763,;	G	ENSG00000197520	ENST00000445590	Transcript
ACBD3	64746	.	GRCh37	1	226334330	226334330	+	Missense_Mutation	SNP	C	C	G		NA	BCN	NORMAL	C	C	NA	NA	NA	NA	NA	NA	NA	NA	NA	NA	NA	NA	NA	NA	NA	c.1568G>C	p.Arg523Thr	p.R523T	ENST00000366812	8/8	NA	NA	NA	NA	NA	NA	ACBD3,missense_variant,p.Arg523Thr,ENST00000366812,NM_022735.3;RP11-275I14.4,upstream_gene_variant,,ENST00000440540,;	G	ENSG00000182827	ENST00000366812	Transcript
GJC2	57165	.	GRCh37	1	228346034	228346034	+	Missense_Mutation	SNP	C	C	G	rs375318012	NA	BCN	NORMAL	C	C	NA	NA	NA	NA	NA	NA	NA	NA	NA	NA	NA	NA	NA	NA	NA	c.575C>G	p.Pro192Arg	p.P192R	ENST00000366714	2/2	NA	NA	NA	NA	NA	NA	GJC2,missense_variant,p.Pro192Arg,ENST00000366714,NM_020435.3;,regulatory_region_variant,,ENSR00001599400,;	G	ENSG00000198835	ENST00000366714	Transcript
PCNXL2	80003	.	GRCh37	1	233275477	233275477	+	Missense_Mutation	SNP	G	G	T	rs183196856	NA	BCN	NORMAL	G	G	NA	NA	NA	NA	NA	NA	NA	NA	NA	NA	NA	NA	NA	NA	NA	c.3642C>A	p.His1214Gln	p.H1214Q	ENST00000258229	20/34	NA	NA	NA	NA	NA	NA	PCNXL2,missense_variant,p.His1214Gln,ENST00000258229,NM_014801.3;PCNXL2,missense_variant,p.His347Gln,ENST00000488780,;PCNXL2,missense_variant,p.His50Gln,ENST00000484347,;PCNXL2,non_coding_transcript_exon_variant,,ENST00000520463,;PCNXL2,downstream_gene_variant,,ENST00000467336,;PCNXL2,downstream_gene_variant,,ENST00000496510,;PCNXL2,missense_variant,p.His236Gln,ENST00000462233,;PCNXL2,missense_va…	T	ENSG00000135749	ENST00000258229	Transcript
RBM34	23029	.	GRCh37	1	235295110	235295110	+	Missense_Mutation	SNP	C	C	T	novel	NA	BCN	NORMAL	C	C	NA	NA	NA	NA	NA	NA	NA	NA	NA	NA	NA	NA	NA	NA	NA	c.1211G>A	p.Gly404Glu	p.G404E	ENST00000408888	11/11	NA	NA	NA	NA	NA	NA	RBM34,missense_variant,p.Gly404Glu,ENST00000408888,;RBM34,missense_variant,p.Gly399Glu,ENST00000366606,NM_015014.2;RBM34,missense_variant,p.Gly382Glu,ENST00000447801,;TOMM20,upstream_gene_variant,,ENST00000366607,NM_014765.2;SNORA14B,upstream_gene_variant,,ENST00000384452,NR_002956.1;RBM34,non_coding_transcript_exon_variant,,ENST00000495224,;ARID4B,3_prime_UTR_variant,,ENST00000474953,;RBM34,down…	T	ENSG00000188739	ENST00000408888	Transcript
ERO1LB	56605	.	GRCh37	1	236433208	236433208	+	Missense_Mutation	SNP	T	T	G	rs35648587	NA	BCN	NORMAL	T	T	NA	NA	NA	NA	NA	NA	NA	NA	NA	NA	NA	NA	NA	NA	NA	c.189A>C	p.Lys63Asn	p.K63N	ENST00000354619	2/16	NA	NA	NA	NA	NA	NA	ERO1LB,missense_variant,p.Lys63Asn,ENST00000354619,NM_019891.3;ERO1LB,missense_variant,p.Lys63Asn,ENST00000327333,;ERO1LB,5_prime_UTR_variant,,ENST00000366589,;RNU2-70P,downstream_gene_variant,,ENST00000410718,;	G	ENSG00000086619	ENST00000354619	Transcript
FH	2271	.	GRCh37	1	241661227	241661228	+	In_Frame_Ins	INS	-	-	TTT	rs367543046	NA	BCN	NORMAL	-	-	NA	NA	NA	NA	NA	NA	NA	NA	NA	NA	NA	NA	NA	NA	NA	c.1431_1433dupAAA	p.Lys477dup	p.K477dup	ENST00000366560	10/10	NA	NA	NA	NA	NA	NA	FH,inframe_insertion,p.Lys477dup,ENST00000366560,NM_000143.3;	TTT	ENSG00000091483	ENST00000366560	Transcript
EXO1	9156	.	GRCh37	1	242042398	242042398	+	Missense_Mutation	SNP	C	C	T	rs367935074	NA	BCN	NORMAL	C	C	NA	NA	NA	NA	NA	NA	NA	NA	NA	NA	NA	NA	NA	NA	NA	c.1862C>T	p.Thr621Met	p.T621M	ENST00000366548	13/16	NA	NA	NA	NA	NA	NA	EXO1,missense_variant,p.Thr621Met,ENST00000366548,NM_130398.3;EXO1,missense_variant,p.Thr621Met,ENST00000348581,NM_003686.4,NM_006027.4;EXO1,missense_variant,p.Thr621Met,ENST00000518483,;EXO1,missense_variant,p.Thr20Met,ENST00000521202,;	T	ENSG00000174371	ENST00000366548	Transcript
SH3YL1	26751	.	GRCh37	2	253085	253085	+	Missense_Mutation	SNP	G	G	A		NA	BCN	NORMAL	G	G	NA	NA	NA	NA	NA	NA	NA	NA	NA	NA	NA	NA	NA	NA	NA	c.32C>T	p.Ser11Leu	p.S11L	ENST00000356150	2/10	NA	NA	NA	NA	NA	NA	SH3YL1,missense_variant,p.Ser11Leu,ENST00000402632,;SH3YL1,missense_variant,p.Ser11Leu,ENST00000405430,;SH3YL1,missense_variant,p.Ser11Leu,ENST00000356150,NM_015677.2;SH3YL1,missense_variant,p.Ser11Leu,ENST00000403712,NM_001159597.1;SH3YL1,missense_variant,p.Ser10Leu,ENST00000431160,;SH3YL1,missense_variant,p.Ser11Leu,ENST00000415368,;SH3YL1,5_prime_UTR_variant,,ENST00000403657,;SH3YL1,5_prime_UT…	A	ENSG00000035115	ENST00000356150	Transcript
CMPK2	129607	.	GRCh37	2	7005237	7005237	+	Missense_Mutation	SNP	C	C	A	rs371846668	NA	BCN	NORMAL	C	C	NA	NA	NA	NA	NA	NA	NA	NA	NA	NA	NA	NA	NA	NA	NA	c.591G>T	p.Glu197Asp	p.E197D	ENST00000256722	1/5	NA	NA	NA	NA	NA	NA	CMPK2,missense_variant,p.Glu197Asp,ENST00000256722,NM_207315.3;CMPK2,missense_variant,p.Glu197Asp,ENST00000404168,NM_001256477.1;CMPK2,missense_variant,p.Glu197Asp,ENST00000458098,NM_001256478.1;RSAD2,upstream_gene_variant,,ENST00000442639,;CMPK2,intron_variant,,ENST00000478738,;CMPK2,intron_variant,,ENST00000465619,;CMPK2,intron_variant,,ENST00000470479,;RSAD2,upstream_gene_variant,,ENST00000474…	A	ENSG00000134326	ENST00000256722	Transcript
WDR35	57539	.	GRCh37	2	20166496	20166496	+	Missense_Mutation	SNP	T	T	A	rs143343508	NA	BCN	NORMAL	T	T	NA	NA	NA	NA	NA	NA	NA	NA	NA	NA	NA	NA	NA	NA	NA	c.1183A>T	p.Asn395Tyr	p.N395Y	ENST00000345530	10/28	NA	NA	NA	NA	NA	NA	WDR35,missense_variant,p.Asn395Tyr,ENST00000345530,NM_001006657.1;WDR35,missense_variant,p.Asn395Tyr,ENST00000281405,NM_020779.3;WDR35,5_prime_UTR_variant,,ENST00000416055,;WDR35,missense_variant,p.Asn395Tyr,ENST00000414212,;WDR35,missense_variant,p.Asn241Tyr,ENST00000445063,;	A	ENSG00000118965	ENST00000345530	Transcript
GDF7	151449	.	GRCh37	2	20870532	20870532	+	Missense_Mutation	SNP	C	C	A	rs184953707	NA	BCN	NORMAL	C	C	NA	NA	NA	NA	NA	NA	NA	NA	NA	NA	NA	NA	NA	NA	NA	c.700C>A	p.Leu234Met	p.L234M	ENST00000272224	2/2	NA	NA	NA	NA	NA	NA	GDF7,missense_variant,p.Leu234Met,ENST00000272224,NM_182828.2;	A	ENSG00000143869	ENST00000272224	Transcript
ADCY3	109	.	GRCh37	2	25061376	25061376	+	Missense_Mutation	SNP	G	G	C	novel	NA	BCN	NORMAL	G	G	NA	NA	NA	NA	NA	NA	NA	NA	NA	NA	NA	NA	NA	NA	NA	c.1471C>G	p.Leu491Val	p.L491V	ENST00000260600	7/21	NA	NA	NA	NA	NA	NA	ADCY3,missense_variant,p.Leu491Val,ENST00000260600,NM_004036.3;ADCY3,missense_variant,p.Leu124Val,ENST00000405392,;ADCY3,missense_variant,p.Leu184Val,ENST00000606682,;ADCY3,missense_variant,p.Leu441Val,ENST00000435135,;ADCY3,missense_variant,p.Leu247Val,ENST00000427849,;ADCY3,downstream_gene_variant,,ENST00000433852,;ADCY3,non_coding_transcript_exon_variant,,ENST00000454027,;ADCY3,downstream_gene…	C	ENSG00000138031	ENST00000260600	Transcript
GPR113	165082	.	GRCh37	2	26534245	26534245	+	Missense_Mutation	SNP	G	G	A	rs145121244	NA	BCN	NORMAL	G	G	NA	NA	NA	NA	NA	NA	NA	NA	NA	NA	NA	NA	NA	NA	NA	c.2351C>T	p.Ala784Val	p.A784V	ENST00000311519	11/13	NA	NA	NA	NA	NA	NA	GPR113,missense_variant,p.Ala585Val,ENST00000333478,NM_153835.3;GPR113,missense_variant,p.Ala387Val,ENST00000541401,;GPR113,missense_variant,p.Ala715Val,ENST00000421160,NM_001145169.1;GPR113,missense_variant,p.Ala784Val,ENST00000311519,NM_001145168.1;EPT1,intron_variant,,ENST00000442141,;GPR113,non_coding_transcript_exon_variant,,ENST00000459892,;GPR113,downstream_gene_variant,,ENST00000487878,;G…	A	ENSG00000173567	ENST00000311519	Transcript
TCF23	150921	.	GRCh37	2	27373166	27373166	+	Missense_Mutation	SNP	G	G	A	rs148091174	NA	BCN	NORMAL	G	G	NA	NA	NA	NA	NA	NA	NA	NA	NA	NA	NA	NA	NA	NA	NA	c.398G>A	p.Gly133Asp	p.G133D	ENST00000296096	2/3	NA	NA	NA	NA	NA	NA	TCF23,missense_variant,p.Gly133Asp,ENST00000296096,NM_175769.2;TCF23,downstream_gene_variant,,ENST00000407815,;	A	ENSG00000163792	ENST00000296096	Transcript
PPP1CB	5500	.	GRCh37	2	28999815	28999815	+	Missense_Mutation	SNP	C	C	G	novel	NA	BCN	NORMAL	C	C	NA	NA	NA	NA	NA	NA	NA	NA	NA	NA	NA	NA	NA	NA	NA	c.151C>G	p.Leu51Val	p.L51V	ENST00000395366	2/8	NA	NA	NA	NA	NA	NA	PPP1CB,missense_variant,p.Leu51Val,ENST00000395366,NM_002709.2;PPP1CB,missense_variant,p.Leu51Val,ENST00000358506,NM_206876.1;PPP1CB,missense_variant,p.Leu51Val,ENST00000296122,;PPP1CB,missense_variant,p.Leu23Val,ENST00000455580,;PPP1CB,missense_variant,p.Leu51Val,ENST00000441461,;PPP1CB,missense_variant,p.Leu51Val,ENST00000420282,;PPP1CB,upstream_gene_variant,,ENST00000418910,;PPP1CB,missense_va…	G	ENSG00000213639	ENST00000395366	Transcript
FAM179A	165186	.	GRCh37	2	29258394	29258394	+	Missense_Mutation	SNP	G	G	A	rs149588231	NA	BCN	NORMAL	G	G	NA	NA	NA	NA	NA	NA	NA	NA	NA	NA	NA	NA	NA	NA	NA	c.2290G>A	p.Val764Met	p.V764M	ENST00000379558	17/20	NA	NA	NA	NA	NA	NA	FAM179A,missense_variant,p.Val764Met,ENST00000379558,NM_199280.2;FAM179A,missense_variant,p.Val709Met,ENST00000403861,;FAM179A,downstream_gene_variant,,ENST00000401723,;FAM179A,non_coding_transcript_exon_variant,,ENST00000465300,;FAM179A,non_coding_transcript_exon_variant,,ENST00000475900,;FAM179A,non_coding_transcript_exon_variant,,ENST00000460951,;,regulatory_region_variant,,ENSR00001698961,;	A	ENSG00000189350	ENST00000379558	Transcript
GALNT14	79623	.	GRCh37	2	31155016	31155016	+	Missense_Mutation	SNP	C	C	T	rs139793019	NA	BCN	NORMAL	C	C	NA	NA	NA	NA	NA	NA	NA	NA	NA	NA	NA	NA	NA	NA	NA	c.991G>A	p.Val331Ile	p.V331I	ENST00000324589	11/16	NA	NA	NA	NA	NA	NA	GALNT14,missense_variant,p.Val326Ile,ENST00000349752,NM_024572.3;GALNT14,missense_variant,p.Val306Ile,ENST00000406653,NM_001253827.1;GALNT14,missense_variant,p.Val331Ile,ENST00000324589,NM_001253826.1;GALNT14,missense_variant,p.Val293Ile,ENST00000356174,;GALNT14,missense_variant,p.Val291Ile,ENST00000420311,;GALNT14,missense_variant,p.Val293Ile,ENST00000430167,;GALNT14,non_coding_transcript_exon_v…	T	ENSG00000158089	ENST00000324589	Transcript
BIRC6	57448	.	GRCh37	2	32824894	32824894	+	Missense_Mutation	SNP	C	C	G	novel	NA	BCN	NORMAL	C	C	NA	NA	NA	NA	NA	NA	NA	NA	NA	NA	NA	NA	NA	NA	NA	c.13919C>G	p.Pro4640Arg	p.P4640R	ENST00000421745	70/74	NA	NA	NA	NA	NA	NA	BIRC6,missense_variant,p.Pro4640Arg,ENST00000421745,NM_016252.3;BIRC6,non_coding_transcript_exon_variant,,ENST00000471232,;BIRC6,upstream_gene_variant,,ENST00000465130,;	G	ENSG00000115760	ENST00000421745	Transcript
NRXN1	9378	.	GRCh37	2	50280681	50280681	+	Missense_Mutation	SNP	C	C	T		NA	BCN	NORMAL	C	C	NA	NA	NA	NA	NA	NA	NA	NA	NA	NA	NA	NA	NA	NA	NA	c.3976G>A	p.Gly1326Arg	p.G1326R	ENST00000404971	22/24	NA	NA	NA	NA	NA	NA	NRXN1,missense_variant,p.Gly1326Arg,ENST00000404971,NM_001135659.1;NRXN1,missense_variant,p.Gly1256Arg,ENST00000406316,NM_004801.4;NRXN1,missense_variant,p.Gly1286Arg,ENST00000401669,;NRXN1,missense_variant,p.Gly1278Arg,ENST00000405472,;NRXN1,missense_variant,p.Gly221Arg,ENST00000342183,NM_138735.2;NRXN1,missense_variant,p.Gly1278Arg,ENST00000402717,;NRXN1,missense_variant,p.Gly1256Arg,ENST000004…	T	ENSG00000179915	ENST00000404971	Transcript
FANCL	55120	.	GRCh37	2	58459232	58459232	+	Missense_Mutation	SNP	G	G	A	rs55849827	NA	BCN	NORMAL	G	G	NA	NA	NA	NA	NA	NA	NA	NA	NA	NA	NA	NA	NA	NA	NA	c.112C>T	p.Leu38Phe	p.L38F	ENST00000402135	2/14	NA	NA	NA	NA	NA	NA	FANCL,missense_variant,p.Leu38Phe,ENST00000402135,NM_001114636.1;FANCL,missense_variant,p.Leu38Phe,ENST00000233741,NM_018062.3;FANCL,missense_variant,p.Leu38Phe,ENST00000403295,;FANCL,missense_variant,p.Leu38Phe,ENST00000540646,;FANCL,missense_variant,p.Leu38Phe,ENST00000427708,;FANCL,intron_variant,,ENST00000449070,;FANCL,intron_variant,,ENST00000403676,;FANCL,intron_variant,,ENST00000417361,;FA…	A	ENSG00000115392	ENST00000402135	Transcript
STARD7	56910	.	GRCh37	2	96873896	96873896	+	Missense_Mutation	SNP	C	C	T	novel	NA	BCN	NORMAL	C	C	NA	NA	NA	NA	NA	NA	NA	NA	NA	NA	NA	NA	NA	NA	NA	c.277G>A	p.Glu93Lys	p.E93K	ENST00000337288	1/8	NA	NA	NA	NA	NA	NA	STARD7,missense_variant,p.Glu93Lys,ENST00000337288,NM_020151.3;STARD7,intron_variant,,ENST00000443962,;STARD7-AS1,upstream_gene_variant,,ENST00000446816,;STARD7,non_coding_transcript_exon_variant,,ENST00000488084,;,regulatory_region_variant,,ENSR00000014680,;	T	ENSG00000084090	ENST00000337288	Transcript
PTPN18	26469	.	GRCh37	2	131127339	131127339	+	Missense_Mutation	SNP	T	A	A	novel	NA	BCN	NORMAL	T	T	NA	NA	NA	NA	NA	NA	NA	NA	NA	NA	NA	NA	NA	NA	NA	c.485T>A	p.Ile162Lys	p.I162K	ENST00000175756	7/15	NA	NA	NA	NA	NA	NA	PTPN18,missense_variant,p.Ile162Lys,ENST00000175756,NM_014369.3;PTPN18,missense_variant,p.Ile55Lys,ENST00000347849,NM_001142370.1;PTPN18,upstream_gene_variant,,ENST00000409022,;PTPN18,splice_region_variant,,ENST00000428843,;PTPN18,splice_region_variant,,ENST00000483617,;PTPN18,splice_region_variant,,ENST00000495400,;PTPN18,splice_region_variant,,ENST00000489215,;PTPN18,upstream_gene_variant,,ENST…	A	ENSG00000072135	ENST00000175756	Transcript
RIF1	55183	.	GRCh37	2	152322621	152322621	+	Missense_Mutation	SNP	C	T	T	novel	NA	BCN	NORMAL	C	C	NA	NA	NA	NA	NA	NA	NA	NA	NA	NA	NA	NA	NA	NA	NA	c.6587C>T	p.Ser2196Leu	p.S2196L	ENST00000243326	29/35	NA	NA	NA	NA	NA	NA	RIF1,missense_variant,p.Ser2196Leu,ENST00000243326,;RIF1,missense_variant,p.Ser2196Leu,ENST00000453091,NM_001177663.1;RIF1,missense_variant,p.Ser2196Leu,ENST00000430328,NM_001177665.1;RIF1,missense_variant,p.Ser2196Leu,ENST00000444746,NM_018151.4;RIF1,missense_variant,p.Ser2196Leu,ENST00000428287,NM_001177664.1;RIF1,missense_variant,p.Ser470Leu,ENST00000454583,;	T	ENSG00000080345	ENST00000243326	Transcript
SCN2A	6326	.	GRCh37	2	166179760	166179760	+	Missense_Mutation	SNP	C	G	G	novel	NA	BCN	NORMAL	C	C	NA	NA	NA	NA	NA	NA	NA	NA	NA	NA	NA	NA	NA	NA	NA	c.1766C>G	p.Ser589Cys	p.S589C	ENST00000357398	12/27	NA	NA	NA	NA	NA	NA	SCN2A,missense_variant,p.Ser589Cys,ENST00000357398,;SCN2A,missense_variant,p.Ser589Cys,ENST00000375437,NM_001040142.1;SCN2A,missense_variant,p.Ser589Cys,ENST00000283256,NM_021007.2;SCN2A,missense_variant,p.Ser589Cys,ENST00000375427,NM_001040143.1;SCN2A,non_coding_transcript_exon_variant,,ENST00000480032,;	G	ENSG00000136531	ENST00000357398	Transcript
SCRN3	79634	.	GRCh37	2	175263051	175263051	+	Missense_Mutation	SNP	C	T	T	novel	NA	BCN	NORMAL	C	C	NA	NA	NA	NA	NA	NA	NA	NA	NA	NA	NA	NA	NA	NA	NA	c.40C>T	p.Pro14Ser	p.P14S	ENST00000272732	2/8	NA	NA	NA	NA	NA	NA	SCRN3,missense_variant,p.Pro14Ser,ENST00000272732,NM_024583.4,NM_001193528.1;SCRN3,missense_variant,p.Pro14Ser,ENST00000427038,;SCRN3,missense_variant,p.Pro14Ser,ENST00000458563,;SCRN3,missense_variant,p.Pro14Ser,ENST00000548031,;SCRN3,missense_variant,p.Pro14Ser,ENST00000424069,;SCRN3,intron_variant,,ENST00000409673,;CIR1,upstream_gene_variant,,ENST00000342016,NM_004882.3;CIR1,upstream_gene_vari…	T	ENSG00000144306	ENST00000272732	Transcript
PRKRA	8575	.	GRCh37	2	179315692	179315692	+	Splice_Site	SNP	C	C	A	rs200413210	NA	BCN	NORMAL	C	C	NA	NA	NA	NA	NA	NA	NA	NA	NA	NA	NA	NA	NA	NA	NA	c.65+1G>T		p.X22_splice	ENST00000325748		NA	NA	NA	NA	NA	NA	PRKRA,splice_donor_variant,,ENST00000325748,NM_003690.4;PRKRA,splice_donor_variant,,ENST00000438687,;PRKRA,5_prime_UTR_variant,,ENST00000457633,;DFNB59,upstream_gene_variant,,ENST00000409117,NM_001042702.3;PRKRA,upstream_gene_variant,,ENST00000432031,NM_001139518.1,NM_001139517.1;PRKRA,upstream_gene_variant,,ENST00000487082,;DFNB59,upstream_gene_variant,,ENST00000375129,;DFNB59,upstream_gene_vari…	A	ENSG00000180228	ENST00000325748	Transcript
HECW2	57520	.	GRCh37	2	197183332	197183332	+	Missense_Mutation	SNP	C	C	T	rs61752162	NA	BCN	NORMAL	C	C	NA	NA	NA	NA	NA	NA	NA	NA	NA	NA	NA	NA	NA	NA	NA	c.2282G>A	p.Gly761Glu	p.G761E	ENST00000260983	9/29	NA	NA	NA	NA	NA	NA	HECW2,missense_variant,p.Gly761Glu,ENST00000260983,NM_020760.1;HECW2,missense_variant,p.Gly405Glu,ENST00000409111,;	T	ENSG00000138411	ENST00000260983	Transcript
TRAK2	66008	.	GRCh37	2	202260073	202260073	+	Missense_Mutation	SNP	C	C	A	novel	NA	BCN	NORMAL	C	C	NA	NA	NA	NA	NA	NA	NA	NA	NA	NA	NA	NA	NA	NA	NA	c.864G>T	p.Leu288Phe	p.L288F	ENST00000332624	8/16	NA	NA	NA	NA	NA	NA	TRAK2,missense_variant,p.Leu288Phe,ENST00000332624,NM_015049.2;TRAK2,missense_variant,p.Leu288Phe,ENST00000430254,;STRADB,intron_variant,,ENST00000458269,;TRAK2,downstream_gene_variant,,ENST00000486291,;	A	ENSG00000115993	ENST00000332624	Transcript
RAPH1	65059	.	GRCh37	2	204305202	204305202	+	Missense_Mutation	SNP	C	C	G	novel	NA	BCN	NORMAL	C	C	NA	NA	NA	NA	NA	NA	NA	NA	NA	NA	NA	NA	NA	NA	NA	c.2711G>C	p.Trp904Ser	p.W904S	ENST00000319170	14/14	NA	NA	NA	NA	NA	NA	RAPH1,missense_variant,p.Trp904Ser,ENST00000319170,NM_213589.1;RAPH1,missense_variant,p.Trp956Ser,ENST00000374493,;ABI2,3_prime_UTR_variant,,ENST00000295851,NM_001282925.1;RAPH1,intron_variant,,ENST00000457812,;RAPH1,downstream_gene_variant,,ENST00000308091,NM_203365.2;RAPH1,downstream_gene_variant,,ENST00000374489,;RAPH1,downstream_gene_variant,,ENST00000374488,;RAPH1,downstream_gene_variant,,EN…	G	ENSG00000173166	ENST00000319170	Transcript
NRP2	8828	.	GRCh37	2	206590654	206590654	+	Missense_Mutation	SNP	C	C	T	rs79750907	NA	BCN	NORMAL	C	C	NA	NA	NA	NA	NA	NA	NA	NA	NA	NA	NA	NA	NA	NA	NA	c.838C>T	p.Pro280Ser	p.P280S	ENST00000360409	6/17	NA	NA	NA	NA	NA	NA	NRP2,missense_variant,p.Pro280Ser,ENST00000360409,NM_003872.2,NM_201266.1,NM_201279.1;NRP2,missense_variant,p.Pro280Ser,ENST00000540178,;NRP2,missense_variant,p.Pro280Ser,ENST00000540841,;NRP2,missense_variant,p.Pro280Ser,ENST00000357118,NM_201267.1;NRP2,missense_variant,p.Pro280Ser,ENST00000272849,NM_018534.3;NRP2,missense_variant,p.Pro280Ser,ENST00000357785,;NRP2,missense_variant,p.Pro280Ser,EN…	T	ENSG00000118257	ENST00000360409	Transcript
GLB1L	79411	.	GRCh37	2	220107997	220107997	+	Missense_Mutation	SNP	G	G	A	rs147143842	NA	BCN	NORMAL	G	G	NA	NA	NA	NA	NA	NA	NA	NA	NA	NA	NA	NA	NA	NA	NA	c.112C>T	p.Arg38Trp	p.R38W	ENST00000295759	3/17	NA	NA	NA	NA	NA	NA	GLB1L,missense_variant,p.Arg38Trp,ENST00000295759,NM_001286423.1;GLB1L,missense_variant,p.Arg38Trp,ENST00000392089,NM_024506.3;GLB1L,missense_variant,p.Arg38Trp,ENST00000356283,NM_001286427.1;GLB1L,missense_variant,p.Arg38Trp,ENST00000409640,NM_001286427.1;GLB1L,missense_variant,p.Arg38Trp,ENST00000428427,;STK16,upstream_gene_variant,,ENST00000409638,NM_001008910.2;STK16,upstream_gene_variant,,EN…	A	ENSG00000163521	ENST00000295759	Transcript
GIGYF2	26058	.	GRCh37	2	233712263	233712274	+	In_Frame_Del	DEL	ACAGCAGCCACA	ACAGCAGCCACA	-	rs763368000	NA	BCN	NORMAL	ACAGCAGCCACA	ACAGCAGCCACA	NA	NA	NA	NA	NA	NA	NA	NA	NA	NA	NA	NA	NA	NA	NA	c.3736_3747delCCACAACAGCAG	p.Pro1246_Gln1249del	p.P1246_Q1249del	ENST00000409451	29/31	NA	NA	NA	NA	NA	NA	GIGYF2,inframe_deletion,p.Pro1247_Gln1250del,ENST00000373566,;GIGYF2,inframe_deletion,p.Pro1225_Gln1228del,ENST00000409547,NM_015575.3;GIGYF2,inframe_deletion,p.Pro1247_Gln1250del,ENST00000409480,NM_001103147.1;GIGYF2,inframe_deletion,p.Pro1246_Gln1249del,ENST00000409451,;GIGYF2,inframe_deletion,p.Pro1225_Gln1228del,ENST00000373563,NM_001103146.1;GIGYF2,inframe_deletion,p.Pro1219_Gln1222del,ENST0…	-	ENSG00000204120	ENST00000409451	Transcript
UGT1A7	54577	.	GRCh37	2	234591395	234591395	+	Missense_Mutation	SNP	T	T	C	rs372834137	NA	BCN	NORMAL	T	T	NA	NA	NA	NA	NA	NA	NA	NA	NA	NA	NA	NA	NA	NA	NA	c.812T>C	p.Phe271Ser	p.F271S	ENST00000373426	1/5	NA	NA	NA	NA	NA	NA	UGT1A7,missense_variant,p.Phe271Ser,ENST00000373426,NM_019077.2;UGT1A7,missense_variant,p.Phe128Ser,ENST00000485022,;UGT1A9,intron_variant,,ENST00000354728,;UGT1A10,intron_variant,,ENST00000344644,NM_019075.2;UGT1A8,intron_variant,,ENST00000373450,NM_019076.4;UGT1A8,intron_variant,,ENST00000609637,NM_021027.2;UGT1A10,intron_variant,,ENST00000373445,;	C	ENSG00000244122	ENST00000373426	Transcript
ARL4C	10123	.	GRCh37	2	235405029	235405029	+	Missense_Mutation	SNP	C	C	T	novel	NA	BCN	NORMAL	C	C	NA	NA	NA	NA	NA	NA	NA	NA	NA	NA	NA	NA	NA	NA	NA	c.202G>A	p.Asp68Asn	p.D68N	ENST00000390645	1/1	NA	NA	NA	NA	NA	NA	ARL4C,missense_variant,p.Asp68Asn,ENST00000390645,NM_005737.3;ARL4C,missense_variant,p.Asp68Asn,ENST00000339728,NM_001282431.1;,regulatory_region_variant,,ENSR00000609735,;	T	ENSG00000188042	ENST00000390645	Transcript
PRR21	643905	.	GRCh37	2	240981576	240981576	+	Missense_Mutation	SNP	C	G	G	rs28681323	NA	BCN	NORMAL	C	C	NA	NA	NA	NA	NA	NA	NA	NA	NA	NA	NA	NA	NA	NA	NA	c.824G>C	p.Arg275Pro	p.R275P	ENST00000408934	1/1	NA	NA	NA	NA	NA	NA	PRR21,missense_variant,p.Arg275Pro,ENST00000408934,NM_001080835.1;PRR21,missense_variant,p.Arg275Pro,ENST00000486799,;OR6B3,downstream_gene_variant,,ENST00000319423,NM_173351.1;	G	ENSG00000221961	ENST00000408934	Transcript
ATG4B	23192	.	GRCh37	2	242593011	242593011	+	Missense_Mutation	SNP	G	A	A	rs143448469	NA	BCN	NORMAL	G	G	NA	NA	NA	NA	NA	NA	NA	NA	NA	NA	NA	NA	NA	NA	NA	c.269G>A	p.Arg90Gln	p.R90Q	ENST00000404914	4/13	NA	NA	NA	NA	NA	NA	ATG4B,missense_variant,p.Arg90Gln,ENST00000405546,;ATG4B,missense_variant,p.Arg90Gln,ENST00000404914,NM_013325.4,NM_178326.2;ATG4B,missense_variant,p.Arg16Gln,ENST00000402096,;ATG4B,missense_variant,p.Arg76Gln,ENST00000474739,;ATG4B,missense_variant,p.Arg16Gln,ENST00000396411,;ATG4B,missense_variant,p.Arg90Gln,ENST00000425239,;ATG4B,missense_variant,p.Arg90Gln,ENST00000400771,;ATG4B,missense_vari…	A	ENSG00000168397	ENST00000404914	Transcript
IL17RC	84818	.	GRCh37	3	9974882	9974882	+	Missense_Mutation	SNP	A	A	G	rs141404925	NA	BCN	NORMAL	A	A	NA	NA	NA	NA	NA	NA	NA	NA	NA	NA	NA	NA	NA	NA	NA	c.1981A>G	p.Ser661Gly	p.S661G	ENST00000295981	19/19	NA	NA	NA	NA	NA	NA	IL17RC,missense_variant,p.Ser661Gly,ENST00000295981,NM_153461.3;IL17RC,missense_variant,p.Ser590Gly,ENST00000403601,NM_153460.3;IL17RC,missense_variant,p.Ser575Gly,ENST00000383812,NM_032732.5;IL17RC,missense_variant,p.Ser558Gly,ENST00000455057,NM_001203265.1;IL17RC,missense_variant,p.Ser577Gly,ENST00000413608,NM_001203263.1,NM_001203264.1;IL17RC,missense_variant,p.Ser416Gly,ENST00000416074,;CRELD…	G	ENSG00000163702	ENST00000295981	Transcript
TATDN2	9797	.	GRCh37	3	10290988	10290988	+	Missense_Mutation	SNP	C	C	T	novel	NA	BCN	NORMAL	C	C	NA	NA	NA	NA	NA	NA	NA	NA	NA	NA	NA	NA	NA	NA	NA	c.104C>T	p.Ser35Phe	p.S35F	ENST00000287652	2/8	NA	NA	NA	NA	NA	NA	TATDN2,missense_variant,p.Ser35Phe,ENST00000287652,NM_014760.3;TATDN2,missense_variant,p.Ser35Phe,ENST00000448281,;RP11-438J1.1,upstream_gene_variant,,ENST00000450534,;RP11-438J1.1,upstream_gene_variant,,ENST00000437082,;,regulatory_region_variant,,ENSR00001476466,;	T	ENSG00000157014	ENST00000287652	Transcript
TATDN2	9797	.	GRCh37	3	10291002	10291002	+	Nonsense_Mutation	SNP	C	C	T	novel	NA	BCN	NORMAL	C	C	NA	NA	NA	NA	NA	NA	NA	NA	NA	NA	NA	NA	NA	NA	NA	c.118C>T	p.Gln40Ter	p.Q40*	ENST00000287652	2/8	NA	NA	NA	NA	NA	NA	TATDN2,stop_gained,p.Gln40Ter,ENST00000287652,NM_014760.3;TATDN2,stop_gained,p.Gln40Ter,ENST00000448281,;RP11-438J1.1,upstream_gene_variant,,ENST00000450534,;RP11-438J1.1,upstream_gene_variant,,ENST00000437082,;,regulatory_region_variant,,ENSR00001476466,;	T	ENSG00000157014	ENST00000287652	Transcript
TATDN2	9797	.	GRCh37	3	10291009	10291009	+	Missense_Mutation	SNP	C	C	T	novel	NA	BCN	NORMAL	C	C	NA	NA	NA	NA	NA	NA	NA	NA	NA	NA	NA	NA	NA	NA	NA	c.125C>T	p.Ser42Phe	p.S42F	ENST00000287652	2/8	NA	NA	NA	NA	NA	NA	TATDN2,missense_variant,p.Ser42Phe,ENST00000287652,NM_014760.3;TATDN2,missense_variant,p.Ser42Phe,ENST00000448281,;RP11-438J1.1,upstream_gene_variant,,ENST00000450534,;RP11-438J1.1,upstream_gene_variant,,ENST00000437082,;,regulatory_region_variant,,ENSR00001476466,;	T	ENSG00000157014	ENST00000287652	Transcript
TATDN2	9797	.	GRCh37	3	10291012	10291012	+	Missense_Mutation	SNP	C	C	T	novel	NA	BCN	NORMAL	C	C	NA	NA	NA	NA	NA	NA	NA	NA	NA	NA	NA	NA	NA	NA	NA	c.128C>T	p.Ala43Val	p.A43V	ENST00000287652	2/8	NA	NA	NA	NA	NA	NA	TATDN2,missense_variant,p.Ala43Val,ENST00000287652,NM_014760.3;TATDN2,missense_variant,p.Ala43Val,ENST00000448281,;RP11-438J1.1,upstream_gene_variant,,ENST00000450534,;RP11-438J1.1,upstream_gene_variant,,ENST00000437082,;,regulatory_region_variant,,ENSR00001476466,;	T	ENSG00000157014	ENST00000287652	Transcript
TATDN2	9797	.	GRCh37	3	10291015	10291015	+	Missense_Mutation	SNP	C	C	T	rs535893747	NA	BCN	NORMAL	C	C	NA	NA	NA	NA	NA	NA	NA	NA	NA	NA	NA	NA	NA	NA	NA	c.131C>T	p.Ser44Leu	p.S44L	ENST00000287652	2/8	NA	NA	NA	NA	NA	NA	TATDN2,missense_variant,p.Ser44Leu,ENST00000287652,NM_014760.3;TATDN2,missense_variant,p.Ser44Leu,ENST00000448281,;RP11-438J1.1,upstream_gene_variant,,ENST00000450534,;RP11-438J1.1,upstream_gene_variant,,ENST00000437082,;,regulatory_region_variant,,ENSR00001476466,;	T	ENSG00000157014	ENST00000287652	Transcript
FBLN2	2199	.	GRCh37	3	13670682	13670682	+	Missense_Mutation	SNP	C	C	T	rs369039970	NA	BCN	NORMAL	C	C	NA	NA	NA	NA	NA	NA	NA	NA	NA	NA	NA	NA	NA	NA	NA	c.2732C>T	p.Thr911Ile	p.T911I	ENST00000404922	13/18	NA	NA	NA	NA	NA	NA	FBLN2,missense_variant,p.Thr911Ile,ENST00000404922,NM_001004019.1;FBLN2,missense_variant,p.Thr911Ile,ENST00000492059,NM_001165035.1;FBLN2,missense_variant,p.Thr864Ile,ENST00000295760,NM_001998.2;FBLN2,missense_variant,p.Thr890Ile,ENST00000535798,;FBLN2,upstream_gene_variant,,ENST00000295761,;	T	ENSG00000163520	ENST00000404922	Transcript
TOP2B	7155	.	GRCh37	3	25670588	25670588	+	Missense_Mutation	SNP	G	G	A	novel	NA	BCN	NORMAL	G	G	NA	NA	NA	NA	NA	NA	NA	NA	NA	NA	NA	NA	NA	NA	NA	c.1723C>T	p.His575Tyr	p.H575Y	ENST00000435706	14/36	NA	NA	NA	NA	NA	NA	TOP2B,missense_variant,p.His575Tyr,ENST00000435706,NM_001068.3;TOP2B,missense_variant,p.His580Tyr,ENST00000264331,;TOP2B,missense_variant,p.His575Tyr,ENST00000424225,;TOP2B,non_coding_transcript_exon_variant,,ENST00000491510,;TOP2B,upstream_gene_variant,,ENST00000470132,;	A	ENSG00000077097	ENST00000435706	Transcript
TOPAZ1	375337	.	GRCh37	3	44286606	44286606	+	Missense_Mutation	SNP	G	G	A	novel	NA	BCN	NORMAL	G	G	NA	NA	NA	NA	NA	NA	NA	NA	NA	NA	NA	NA	NA	NA	NA	c.2608G>A	p.Asp870Asn	p.D870N	ENST00000309765	2/20	NA	NA	NA	NA	NA	NA	TOPAZ1,missense_variant,p.Asp870Asn,ENST00000309765,NM_001145030.1;	A	ENSG00000173769	ENST00000309765	Transcript
LTF	4057	.	GRCh37	3	46480940	46480940	+	Missense_Mutation	SNP	C	C	G	novel	NA	BCN	NORMAL	C	C	NA	NA	NA	NA	NA	NA	NA	NA	NA	NA	NA	NA	NA	NA	NA	c.1755G>C	p.Leu585Phe	p.L585F	ENST00000231751	15/17	NA	NA	NA	NA	NA	NA	LTF,missense_variant,p.Leu585Phe,ENST00000231751,NM_002343.3;LTF,missense_variant,p.Leu572Phe,ENST00000443496,;LTF,missense_variant,p.Leu541Phe,ENST00000426532,NM_001199149.1;LTF,missense_variant,p.Leu583Phe,ENST00000417439,;LTF,non_coding_transcript_exon_variant,,ENST00000493056,;LTF,non_coding_transcript_exon_variant,,ENST00000478874,;	G	ENSG00000012223	ENST00000231751	Transcript
NBEAL2	23218	.	GRCh37	3	47036876	47036876	+	Missense_Mutation	SNP	G	G	A	novel	NA	BCN	NORMAL	G	G	NA	NA	NA	NA	NA	NA	NA	NA	NA	NA	NA	NA	NA	NA	NA	c.1651G>A	p.Glu551Lys	p.E551K	ENST00000450053	13/54	NA	NA	NA	NA	NA	NA	NBEAL2,missense_variant,p.Glu551Lys,ENST00000450053,NM_015175.2;NBEAL2,missense_variant,p.Glu551Lys,ENST00000292309,;NBEAL2,missense_variant,p.Glu23Lys,ENST00000416683,;NBEAL2,5_prime_UTR_variant,,ENST00000383740,;	A	ENSG00000160796	ENST00000450053	Transcript
KIF9	64147	.	GRCh37	3	47286320	47286320	+	Missense_Mutation	SNP	T	C	C	rs115610071	NA	BCN	NORMAL	T	T	NA	NA	NA	NA	NA	NA	NA	NA	NA	NA	NA	NA	NA	NA	NA	c.1475A>G	p.Lys492Arg	p.K492R	ENST00000335044	15/21	NA	NA	NA	NA	NA	NA	KIF9,missense_variant,p.Lys492Arg,ENST00000335044,NM_001134878.1,NM_182902.3;KIF9,missense_variant,p.Lys492Arg,ENST00000265529,;KIF9,missense_variant,p.Lys492Arg,ENST00000444589,NM_022342.4;KIF9,missense_variant,p.Lys492Arg,ENST00000452770,;KIF9,missense_variant,p.Lys399Arg,ENST00000352910,;KIF9-AS1,non_coding_transcript_exon_variant,,ENST00000429315,;KIF9,non_coding_transcript_exon_variant,,ENST…	C	ENSG00000088727	ENST00000335044	Transcript
SEMA3F	6405	.	GRCh37	3	50197162	50197162	+	Missense_Mutation	SNP	T	T	C	novel	NA	BCN	NORMAL	T	T	NA	NA	NA	NA	NA	NA	NA	NA	NA	NA	NA	NA	NA	NA	NA	c.107T>C	p.Phe36Ser	p.F36S	ENST00000002829	2/19	NA	NA	NA	NA	NA	NA	SEMA3F,missense_variant,p.Phe36Ser,ENST00000002829,NM_004186.3;SEMA3F,missense_variant,p.Phe36Ser,ENST00000434342,;SEMA3F,missense_variant,p.Phe36Ser,ENST00000450338,;SEMA3F,missense_variant,p.Phe36Ser,ENST00000414301,;SEMA3F,missense_variant,p.Phe36Ser,ENST00000426511,;SEMA3F,5_prime_UTR_variant,,ENST00000413852,;RP11-493K19.3,upstream_gene_variant,,ENST00000437204,;RP11-493K19.3,upstream_gene_v…	C	ENSG00000001617	ENST00000002829	Transcript
RAD54L2	23132	.	GRCh37	3	51696643	51696644	+	Frame_Shift_Ins	INS	-	-	C	novel	NA	BCN	NORMAL	-	-	NA	NA	NA	NA	NA	NA	NA	NA	NA	NA	NA	NA	NA	NA	NA	c.3617dupC	p.Ala1207GlyfsTer17	p.A1207Gfs*17	ENST00000409535	22/22	NA	NA	NA	NA	NA	NA	RAD54L2,frameshift_variant,p.Ala1207GlyfsTer17,ENST00000409535,NM_015106.2;RAD54L2,frameshift_variant,p.Ala901GlyfsTer17,ENST00000296477,;RAD54L2,frameshift_variant,p.Ala1036GlyfsTer17,ENST00000432863,;TEX264,upstream_gene_variant,,ENST00000419358,;RAD54L2,non_coding_transcript_exon_variant,,ENST00000461680,;RAD54L2,non_coding_transcript_exon_variant,,ENST00000487093,;	C	ENSG00000164080	ENST00000409535	Transcript
NISCH	11188	.	GRCh37	3	52521522	52521522	+	Missense_Mutation	SNP	G	G	A	rs148434820	NA	BCN	NORMAL	G	G	NA	NA	NA	NA	NA	NA	NA	NA	NA	NA	NA	NA	NA	NA	NA	c.2014G>A	p.Glu672Lys	p.E672K	ENST00000345716	16/21	NA	NA	NA	NA	NA	NA	NISCH,missense_variant,p.Glu672Lys,ENST00000345716,NM_007184.3;NISCH,missense_variant,p.Glu672Lys,ENST00000479054,;NISCH,non_coding_transcript_exon_variant,,ENST00000488243,;NISCH,non_coding_transcript_exon_variant,,ENST00000489895,;NISCH,upstream_gene_variant,,ENST00000467594,;NISCH,downstream_gene_variant,,ENST00000460759,;NISCH,downstream_gene_variant,,ENST00000485765,;	A	ENSG00000010322	ENST00000345716	Transcript
TMEM110	375346	.	GRCh37	3	52876853	52876853	+	Missense_Mutation	SNP	C	C	T	rs138500617	NA	BCN	NORMAL	C	C	NA	NA	NA	NA	NA	NA	NA	NA	NA	NA	NA	NA	NA	NA	NA	c.742G>A	p.Ala248Thr	p.A248T	ENST00000355083	7/8	NA	NA	NA	NA	NA	NA	TMEM110,missense_variant,p.Ala248Thr,ENST00000355083,NM_198563.2;TMEM110-MUSTN1,missense_variant,p.Ala248Thr,ENST00000504329,NM_001198974.2;TMEM110-MUSTN1,missense_variant,p.Ala38Thr,ENST00000514466,;TMEM110,upstream_gene_variant,,ENST00000482155,;TMEM110,downstream_gene_variant,,ENST00000485356,;TMEM110,non_coding_transcript_exon_variant,,ENST00000464769,;TMEM110,upstream_gene_variant,,ENST00000…	T	ENSG00000213533	ENST00000355083	Transcript
RFT1	91869	.	GRCh37	3	53164412	53164412	+	Missense_Mutation	SNP	C	C	T	rs185366134	NA	BCN	NORMAL	C	C	NA	NA	NA	NA	NA	NA	NA	NA	NA	NA	NA	NA	NA	NA	NA	c.5G>A	p.Gly2Asp	p.G2D	ENST00000296292	1/13	NA	NA	NA	NA	NA	NA	RFT1,missense_variant,p.Gly2Asp,ENST00000296292,NM_052859.3;RFT1,missense_variant,p.Gly2Asp,ENST00000394738,;RFT1,missense_variant,p.Gly2Asp,ENST00000467048,;,regulatory_region_variant,,ENSR00001364394,;	T	ENSG00000163933	ENST00000296292	Transcript
FLNB	2317	.	GRCh37	3	58111467	58111467	+	Missense_Mutation	SNP	C	C	G	rs142718547	NA	BCN	NORMAL	C	C	NA	NA	NA	NA	NA	NA	NA	NA	NA	NA	NA	NA	NA	NA	NA	c.4058C>G	p.Thr1353Ser	p.T1353S	ENST00000490882	23/47	NA	NA	NA	NA	NA	NA	FLNB,missense_variant,p.Thr1353Ser,ENST00000357272,;FLNB,missense_variant,p.Thr1353Ser,ENST00000295956,NM_001457.3;FLNB,missense_variant,p.Thr1353Ser,ENST00000429972,NM_001164318.1;FLNB,missense_variant,p.Thr1353Ser,ENST00000358537,NM_001164319.1;FLNB,missense_variant,p.Thr1353Ser,ENST00000348383,;FLNB,missense_variant,p.Thr1184Ser,ENST00000419752,;FLNB,missense_variant,p.Thr1353Ser,ENST000004908…	G	ENSG00000136068	ENST00000490882	Transcript
PVRL3	25945	.	GRCh37	3	110912152	110912152	+	Missense_Mutation	SNP	C	C	T	rs145238359	NA	BCN	NORMAL	C	C	NA	NA	NA	NA	NA	NA	NA	NA	NA	NA	NA	NA	NA	NA	NA	c.1390C>T	p.Arg464Trp	p.R464W	ENST00000493615	9/9	NA	NA	NA	NA	NA	NA	PVRL3,missense_variant,p.Arg464Trp,ENST00000493615,NM_001243288.1;PVRL3,intron_variant,,ENST00000485506,;	T	ENSG00000177707	ENST00000493615	Transcript
PLCXD2	257068	.	GRCh37	3	111394145	111394145	+	Missense_Mutation	SNP	C	C	A		NA	BCN	NORMAL	C	C	NA	NA	NA	NA	NA	NA	NA	NA	NA	NA	NA	NA	NA	NA	NA	c.53C>A	p.Ser18Tyr	p.S18Y	ENST00000477665	1/5	NA	NA	NA	NA	NA	NA	PLCXD2,missense_variant,p.Ser18Tyr,ENST00000393934,NM_153268.3;PLCXD2,missense_variant,p.Ser18Tyr,ENST00000477665,NM_001185106.1;PLCXD2-AS1,downstream_gene_variant,,ENST00000493131,;,regulatory_region_variant,,ENSR00001482194,;	A	ENSG00000240891	ENST00000477665	Transcript
ACAD9	28976	.	GRCh37	3	128628924	128628924	+	Missense_Mutation	SNP	G	G	A	novel	NA	BCN	NORMAL	G	G	NA	NA	NA	NA	NA	NA	NA	NA	NA	NA	NA	NA	NA	NA	NA	c.1624G>A	p.Gly542Ser	p.G542S	ENST00000308982	16/18	NA	NA	NA	NA	NA	NA	ACAD9,missense_variant,p.Gly542Ser,ENST00000308982,NM_014049.4;KIAA1257,3_prime_UTR_variant,,ENST00000511438,;RP11-723O4.6,3_prime_UTR_variant,,ENST00000508239,;ACAD9,non_coding_transcript_exon_variant,,ENST00000511526,;ACAD9,missense_variant,p.Gly305Ser,ENST00000508971,;ACAD9,3_prime_UTR_variant,,ENST00000511227,;ACAD9,3_prime_UTR_variant,,ENST00000505867,;ACAD9,non_coding_transcript_exon_varian…	A	ENSG00000177646	ENST00000308982	Transcript
ATR	545	.	GRCh37	3	142279130	142279130	+	Missense_Mutation	SNP	G	G	C	rs781058647	NA	BCN	NORMAL	G	G	NA	NA	NA	NA	NA	NA	NA	NA	NA	NA	NA	NA	NA	NA	NA	c.1516C>G	p.His506Asp	p.H506D	ENST00000350721	6/47	NA	NA	NA	NA	NA	NA	ATR,missense_variant,p.His506Asp,ENST00000350721,NM_001184.3;ATR,intron_variant,,ENST00000383101,;ATR,intron_variant,,ENST00000515149,;ATR,downstream_gene_variant,,ENST00000507148,;ATR,upstream_gene_variant,,ENST00000515863,;	C	ENSG00000175054	ENST00000350721	Transcript
FAM131A	131408	.	GRCh37	3	184059582	184059582	+	Missense_Mutation	SNP	C	C	T	rs187325668	NA	BCN	NORMAL	C	C	NA	NA	NA	NA	NA	NA	NA	NA	NA	NA	NA	NA	NA	NA	NA	c.302C>T	p.Ala101Val	p.A101V	ENST00000383847	3/6	NA	NA	NA	NA	NA	NA	FAM131A,missense_variant,p.Ala16Val,ENST00000340957,NM_001171093.1;FAM131A,missense_variant,p.Ala101Val,ENST00000383847,NM_144635.4;FAM131A,missense_variant,p.Ala16Val,ENST00000450976,;FAM131A,missense_variant,p.Ala16Val,ENST00000453072,;FAM131A,missense_variant,p.Ala16Val,ENST00000418768,;FAM131A,missense_variant,p.Ala16Val,ENST00000433578,;FAM131A,5_prime_UTR_variant,,ENST00000310585,;EIF2B5,in…	T	ENSG00000175182	ENST00000383847	Transcript
LIPH	200879	.	GRCh37	3	185245278	185245278	+	Missense_Mutation	SNP	T	T	C	novel	NA	BCN	NORMAL	T	T	NA	NA	NA	NA	NA	NA	NA	NA	NA	NA	NA	NA	NA	NA	NA	c.622A>G	p.Thr208Ala	p.T208A	ENST00000296252	4/10	NA	NA	NA	NA	NA	NA	LIPH,missense_variant,p.Thr208Ala,ENST00000296252,NM_139248.2;LIPH,intron_variant,,ENST00000424591,;LIPH,intron_variant,,ENST00000452897,;,regulatory_region_variant,,ENSR00001749429,;	C	ENSG00000163898	ENST00000296252	Transcript
OPA1	4976	.	GRCh37	3	193361804	193361804	+	Missense_Mutation	SNP	G	G	C	rs759794795	NA	BCN	NORMAL	G	G	NA	NA	NA	NA	NA	NA	NA	NA	NA	NA	NA	NA	NA	NA	NA	c.1464G>C	p.Leu488Phe	p.L488F	ENST00000361908	15/30	NA	NA	NA	NA	NA	NA	OPA1,missense_variant,p.Leu506Phe,ENST00000361510,NM_130837.2;OPA1,missense_variant,p.Leu488Phe,ENST00000361908,NM_130836.2;OPA1,missense_variant,p.Leu470Phe,ENST00000361715,NM_130835.2;OPA1,missense_variant,p.Leu469Phe,ENST00000361828,NM_130832.2,NM_130834.2;OPA1,missense_variant,p.Leu451Phe,ENST00000392438,NM_015560.2;OPA1,missense_variant,p.Leu452Phe,ENST00000361150,NM_130833.2,NM_130831.2;OPA…	C	ENSG00000198836	ENST00000361908	Transcript
TMEM44	93109	.	GRCh37	3	194344421	194344421	+	Missense_Mutation	SNP	C	C	T	rs199587312	NA	BCN	NORMAL	C	C	NA	NA	NA	NA	NA	NA	NA	NA	NA	NA	NA	NA	NA	NA	NA	c.362G>A	p.Arg121Gln	p.R121Q	ENST00000392432	4/11	NA	NA	NA	NA	NA	NA	TMEM44,missense_variant,p.Arg121Gln,ENST00000392432,NM_001166305.1;TMEM44,missense_variant,p.Arg121Gln,ENST00000273580,NM_138399.4;TMEM44,missense_variant,p.Arg121Gln,ENST00000347147,NM_001011655.2,NM_001166306.1;TMEM44,missense_variant,p.Arg121Gln,ENST00000381975,;TMEM44,missense_variant,p.Arg121Gln,ENST00000473092,;TMEM44,missense_variant,p.Arg18Gln,ENST00000330115,;TMEM44,missense_variant,p.Ar…	T	ENSG00000145014	ENST00000392432	Transcript
MFI2	4241	.	GRCh37	3	196742243	196742243	+	Missense_Mutation	SNP	C	C	T	rs45625439	NA	BCN	NORMAL	C	C	NA	NA	NA	NA	NA	NA	NA	NA	NA	NA	NA	NA	NA	NA	NA	c.1226G>A	p.Arg409Gln	p.R409Q	ENST00000296350	9/16	NA	NA	NA	NA	NA	NA	MFI2,missense_variant,p.Arg409Gln,ENST00000296350,NM_005929.5;MFI2,downstream_gene_variant,,ENST00000296351,NM_033316.3;	T	ENSG00000163975	ENST00000296350	Transcript
HTT	3064	.	GRCh37	4	3117044	3117044	+	Missense_Mutation	SNP	C	C	T	novel	NA	BCN	NORMAL	C	C	NA	NA	NA	NA	NA	NA	NA	NA	NA	NA	NA	NA	NA	NA	NA	c.761C>T	p.Ala254Val	p.A254V	ENST00000355072	7/67	NA	NA	NA	NA	NA	NA	HTT,missense_variant,p.Ala254Val,ENST00000355072,NM_002111.6;HTT,upstream_gene_variant,,ENST00000506137,;	T	ENSG00000197386	ENST00000355072	Transcript
MAN2B2	23324	.	GRCh37	4	6607046	6607046	+	Missense_Mutation	SNP	A	A	G	rs144650979	NA	BCN	NORMAL	A	A	NA	NA	NA	NA	NA	NA	NA	NA	NA	NA	NA	NA	NA	NA	NA	c.1804A>G	p.Ile602Val	p.I602V	ENST00000285599	11/19	NA	NA	NA	NA	NA	NA	MAN2B2,missense_variant,p.Ile601Val,ENST00000505907,;MAN2B2,missense_variant,p.Ile602Val,ENST00000285599,NM_015274.1;MAN2B2,missense_variant,p.Ile551Val,ENST00000504248,;MAN2B2,non_coding_transcript_exon_variant,,ENST00000504960,;	G	ENSG00000013288	ENST00000285599	Transcript
KIAA0232	9778	.	GRCh37	4	6865215	6865215	+	Missense_Mutation	SNP	G	G	A	novel	NA	BCN	NORMAL	G	G	NA	NA	NA	NA	NA	NA	NA	NA	NA	NA	NA	NA	NA	NA	NA	c.3106G>A	p.Glu1036Lys	p.E1036K	ENST00000307659	7/10	NA	NA	NA	NA	NA	NA	KIAA0232,missense_variant,p.Glu1036Lys,ENST00000307659,NM_014743.2;KIAA0232,missense_variant,p.Glu1036Lys,ENST00000425103,NM_001100590.1;KIAA0232,downstream_gene_variant,,ENST00000503069,;	A	ENSG00000170871	ENST00000307659	Transcript
CLRN2	645104	.	GRCh37	4	17516892	17516892	+	Translation_Start_Site	SNP	G	G	A	novel	NA	BCN	NORMAL	G	G	NA	NA	NA	NA	NA	NA	NA	NA	NA	NA	NA	NA	NA	NA	NA	c.3G>A	p.Met1?	p.M1?	ENST00000511148	1/3	NA	NA	NA	NA	NA	NA	CLRN2,start_lost,p.Met1?,ENST00000511148,NM_001079827.2;QDPR,upstream_gene_variant,,ENST00000281243,NM_000320.2;QDPR,upstream_gene_variant,,ENST00000428702,;QDPR,upstream_gene_variant,,ENST00000513615,;QDPR,upstream_gene_variant,,ENST00000505710,;QDPR,upstream_gene_variant,,ENST00000508623,;QDPR,upstream_gene_variant,,ENST00000507439,;QDPR,upstream_gene_variant,,ENST00000514300,;	A	ENSG00000249581	ENST00000511148	Transcript
GBA3	57733	.	GRCh37	4	22748948	22748948	+	Missense_Mutation	SNP	G	G	A	rs187070546	NA	BCN	NORMAL	G	G	NA	NA	NA	NA	NA	NA	NA	NA	NA	NA	NA	NA	NA	NA	NA	c.316G>A	p.Asp106Asn	p.D106N	ENST00000508166	3/5	NA	NA	NA	NA	NA	NA	GBA3,missense_variant,p.Asp106Asn,ENST00000508166,NM_020973.4;GBA3,5_prime_UTR_variant,,ENST00000511446,NM_001277225.1;GBA3,intron_variant,,ENST00000503442,NM_001128432.2;	A	ENSG00000249948	ENST00000508166	Transcript
SEL1L3	23231	.	GRCh37	4	25819849	25819849	+	Missense_Mutation	SNP	G	G	A	novel	NA	BCN	NORMAL	G	G	NA	NA	NA	NA	NA	NA	NA	NA	NA	NA	NA	NA	NA	NA	NA	c.1475C>T	p.Ser492Leu	p.S492L	ENST00000399878	9/24	NA	NA	NA	NA	NA	NA	SEL1L3,missense_variant,p.Ser492Leu,ENST00000399878,NM_015187.3;SEL1L3,missense_variant,p.Ser457Leu,ENST00000264868,;SEL1L3,missense_variant,p.Ser339Leu,ENST00000502949,;,regulatory_region_variant,,ENSR00001238381,;	A	ENSG00000091490	ENST00000399878	Transcript
TLR10	81793	.	GRCh37	4	38774957	38774957	+	Missense_Mutation	SNP	T	T	C	rs149895872	NA	BCN	NORMAL	T	T	NA	NA	NA	NA	NA	NA	NA	NA	NA	NA	NA	NA	NA	NA	NA	c.2255A>G	p.Lys752Arg	p.K752R	ENST00000308973	4/4	NA	NA	NA	NA	NA	NA	TLR10,missense_variant,p.Lys752Arg,ENST00000308973,NM_030956.3,NM_001195107.1,NM_001017388.2;TLR10,missense_variant,p.Lys752Arg,ENST00000506111,;TLR10,missense_variant,p.Lys752Arg,ENST00000361424,;TLR10,missense_variant,p.Lys752Arg,ENST00000508334,;TLR10,downstream_gene_variant,,ENST00000502321,;TLR10,downstream_gene_variant,,ENST00000507953,;	C	ENSG00000174123	ENST00000308973	Transcript
TMEM156	80008	.	GRCh37	4	39000278	39000278	+	Nonsense_Mutation	SNP	G	G	A	novel	NA	BCN	NORMAL	G	G	NA	NA	NA	NA	NA	NA	NA	NA	NA	NA	NA	NA	NA	NA	NA	c.340C>T	p.Gln114Ter	p.Q114*	ENST00000381938	2/7	NA	NA	NA	NA	NA	NA	TMEM156,stop_gained,p.Gln114Ter,ENST00000381938,NM_024943.1;TMEM156,intron_variant,,ENST00000344606,;TMEM156,non_coding_transcript_exon_variant,,ENST00000372489,;	A	ENSG00000121895	ENST00000381938	Transcript
N4BP2	55728	.	GRCh37	4	40122453	40122453	+	Missense_Mutation	SNP	C	C	T	rs78417585	NA	BCN	NORMAL	C	C	NA	NA	NA	NA	NA	NA	NA	NA	NA	NA	NA	NA	NA	NA	NA	c.2722C>T	p.Pro908Ser	p.P908S	ENST00000261435	9/18	NA	NA	NA	NA	NA	NA	N4BP2,missense_variant,p.Pro908Ser,ENST00000261435,NM_018177.4;N4BP2,missense_variant,p.Pro555Ser,ENST00000513269,;N4BP2,3_prime_UTR_variant,,ENST00000511480,;,regulatory_region_variant,,ENSR00001239751,;	T	ENSG00000078177	ENST00000261435	Transcript
LPHN3	23284	.	GRCh37	4	62845461	62845461	+	Missense_Mutation	SNP	C	C	G	rs12509110	NA	BCN	NORMAL	C	C	NA	NA	NA	NA	NA	NA	NA	NA	NA	NA	NA	NA	NA	NA	NA	c.2782C>G	p.Leu928Val	p.L928V	ENST00000514591	17/25	NA	NA	NA	NA	NA	NA	LPHN3,missense_variant,p.Leu928Val,ENST00000512091,;LPHN3,missense_variant,p.Leu928Val,ENST00000514591,;LPHN3,missense_variant,p.Leu928Val,ENST00000545650,NM_015236.4;LPHN3,missense_variant,p.Leu996Val,ENST00000509896,;LPHN3,missense_variant,p.Leu996Val,ENST00000511324,;LPHN3,missense_variant,p.Leu996Val,ENST00000508693,;LPHN3,missense_variant,p.Leu996Val,ENST00000507164,;LPHN3,missense_variant,p…	G	ENSG00000150471	ENST00000514591	Transcript
LPHN3	23284	.	GRCh37	4	62936611	62936611	+	Missense_Mutation	SNP	G	G	T	novel	NA	BCN	NORMAL	G	G	NA	NA	NA	NA	NA	NA	NA	NA	NA	NA	NA	NA	NA	NA	NA	c.4395G>T	p.Leu1465Phe	p.L1465F	ENST00000514591	25/25	NA	NA	NA	NA	NA	NA	LPHN3,missense_variant,p.Leu1465Phe,ENST00000514591,;LPHN3,missense_variant,p.Leu1465Phe,ENST00000545650,NM_015236.4;LPHN3,missense_variant,p.Leu1576Phe,ENST00000506720,;LPHN3,missense_variant,p.Leu1567Phe,ENST00000506746,;LPHN3,missense_variant,p.Leu1524Phe,ENST00000507625,;LPHN3,missense_variant,p.Leu1508Phe,ENST00000508946,;LPHN3,missense_variant,p.Leu1499Phe,ENST00000514996,;LPHN3,missense_va…	T	ENSG00000150471	ENST00000514591	Transcript
UGT2B28	54490	.	GRCh37	4	70146349	70146349	+	Missense_Mutation	SNP	A	A	G	novel	NA	BCN	NORMAL	A	A	NA	NA	NA	NA	NA	NA	NA	NA	NA	NA	NA	NA	NA	NA	NA	c.131A>G	p.Lys44Arg	p.K44R	ENST00000335568	1/6	NA	NA	NA	NA	NA	NA	UGT2B28,missense_variant,p.Lys44Arg,ENST00000335568,NM_053039.1;UGT2B28,missense_variant,p.Lys44Arg,ENST00000511240,NM_001207004.1;	G	ENSG00000135226	ENST00000335568	Transcript
ANKRD17	26057	.	GRCh37	4	74043139	74043139	+	Missense_Mutation	SNP	G	G	A	novel	NA	BCN	NORMAL	G	G	NA	NA	NA	NA	NA	NA	NA	NA	NA	NA	NA	NA	NA	NA	NA	c.505C>T	p.Pro169Ser	p.P169S	ENST00000358602	2/34	NA	NA	NA	NA	NA	NA	ANKRD17,missense_variant,p.Pro169Ser,ENST00000358602,NM_032217.3;ANKRD17,missense_variant,p.Pro54Ser,ENST00000558247,;ANKRD17,missense_variant,p.Pro56Ser,ENST00000509867,NM_001286771.1;ANKRD17,missense_variant,p.Pro169Ser,ENST00000330838,NM_198889.1;ANKRD17,intron_variant,,ENST00000561029,;ANKRD17,non_coding_transcript_exon_variant,,ENST00000559367,;	A	ENSG00000132466	ENST00000358602	Transcript
WDFY3	23001	.	GRCh37	4	85612894	85612894	+	Missense_Mutation	SNP	T	T	C	rs17368018	NA	BCN	NORMAL	T	T	NA	NA	NA	NA	NA	NA	NA	NA	NA	NA	NA	NA	NA	NA	NA	c.9094A>G	p.Ile3032Val	p.I3032V	ENST00000295888	60/68	NA	NA	NA	NA	NA	NA	WDFY3,missense_variant,p.Ile3015Val,ENST00000322366,;WDFY3,missense_variant,p.Ile3032Val,ENST00000295888,NM_014991.4;WDFY3,missense_variant,p.Ile635Val,ENST00000514711,;RN7SL552P,upstream_gene_variant,,ENST00000462094,;	C	ENSG00000163625	ENST00000295888	Transcript
RP11-766F14.2	285556	.	GRCh37	4	100572357	100572357	+	Missense_Mutation	SNP	G	G	A	novel	NA	BCN	NORMAL	G	G	NA	NA	NA	NA	NA	NA	NA	NA	NA	NA	NA	NA	NA	NA	NA	c.3449C>T	p.Pro1150Leu	p.P1150L	ENST00000511828	1/2	NA	NA	NA	NA	NA	NA	RP11-766F14.2,missense_variant,p.Pro1150Leu,ENST00000511828,;	A	ENSG00000248713	ENST00000511828	Transcript
AP001816.1	0	.	GRCh37	4	102269673	102269673	+	Missense_Mutation	SNP	C	C	A	novel	NA	BCN	NORMAL	C	C	NA	NA	NA	NA	NA	NA	NA	NA	NA	NA	NA	NA	NA	NA	NA	c.136C>A	p.Gln46Lys	p.Q46K	ENST00000527564	2/2	NA	NA	NA	NA	NA	NA	AP001816.1,missense_variant,p.Gln46Lys,ENST00000527564,;AP001816.1,missense_variant,p.Gln46Lys,ENST00000529296,;PPP3CA,upstream_gene_variant,,ENST00000394854,NM_000944.4;PPP3CA,upstream_gene_variant,,ENST00000323055,NM_001130692.1;PPP3CA,upstream_gene_variant,,ENST00000512215,;PPP3CA,upstream_gene_variant,,ENST00000394853,NM_001130691.1;PPP3CA,upstream_gene_variant,,ENST00000507176,;PPP3CA,upstre…	A	ENSG00000254531	ENST00000527564	Transcript
SLC39A8	64116	.	GRCh37	4	103228724	103228724	+	Missense_Mutation	SNP	G	G	C	novel	NA	BCN	NORMAL	G	G	NA	NA	NA	NA	NA	NA	NA	NA	NA	NA	NA	NA	NA	NA	NA	c.421C>G	p.Leu141Val	p.L141V	ENST00000394833	3/8	NA	NA	NA	NA	NA	NA	SLC39A8,missense_variant,p.Leu141Val,ENST00000424970,NM_001135147.1;SLC39A8,missense_variant,p.Leu141Val,ENST00000394833,NM_022154.5,NM_001135148.1;SLC39A8,missense_variant,p.Leu141Val,ENST00000356736,NM_001135146.1,NM_001135148.1;SLC39A8,non_coding_transcript_exon_variant,,ENST00000510255,;SLC39A8,non_coding_transcript_exon_variant,,ENST00000502903,;SLC39A8,non_coding_transcript_exon_variant,,EN…	C	ENSG00000138821	ENST00000394833	Transcript
AP1AR	55435	.	GRCh37	4	113186198	113186198	+	Missense_Mutation	SNP	C	C	T	rs116585845	NA	BCN	NORMAL	C	C	NA	NA	NA	NA	NA	NA	NA	NA	NA	NA	NA	NA	NA	NA	NA	c.415C>T	p.Pro139Ser	p.P139S	ENST00000274000	7/10	NA	NA	NA	NA	NA	NA	AP1AR,missense_variant,p.Pro139Ser,ENST00000274000,NM_018569.4;AP1AR,missense_variant,p.Pro106Ser,ENST00000309703,NM_001128426.1;AP1AR,upstream_gene_variant,,ENST00000512741,;AP1AR,non_coding_transcript_exon_variant,,ENST00000510527,;	T	ENSG00000138660	ENST00000274000	Transcript
ANK2	287	.	GRCh37	4	114288812	114288812	+	Missense_Mutation	SNP	A	A	G	rs777872966	NA	BCN	NORMAL	A	A	NA	NA	NA	NA	NA	NA	NA	NA	NA	NA	NA	NA	NA	NA	NA	c.11123A>G	p.His3708Arg	p.H3708R	ENST00000357077	42/46	NA	NA	NA	NA	NA	NA	ANK2,missense_variant,p.His3708Arg,ENST00000357077,NM_001148.4;ANK2,missense_variant,p.His3675Arg,ENST00000264366,;ANK2,missense_variant,p.His1614Arg,ENST00000506722,NM_001127493.1;ANK2,missense_variant,p.His1623Arg,ENST00000394537,NM_020977.3;ANK2,missense_variant,p.His718Arg,ENST00000505342,;ANK2,missense_variant,p.His625Arg,ENST00000514960,;ANK2,missense_variant,p.His799Arg,ENST00000509550,;AN…	G	ENSG00000145362	ENST00000357077	Transcript
SEC24D	9871	.	GRCh37	4	119678960	119678960	+	Missense_Mutation	SNP	A	A	G	rs759952127	NA	BCN	NORMAL	A	A	NA	NA	NA	NA	NA	NA	NA	NA	NA	NA	NA	NA	NA	NA	NA	c.1337T>C	p.Ile446Thr	p.I446T	ENST00000280551	11/23	NA	NA	NA	NA	NA	NA	SEC24D,missense_variant,p.Ile447Thr,ENST00000379735,NM_014822.2;SEC24D,missense_variant,p.Ile446Thr,ENST00000280551,;SEC24D,missense_variant,p.Ile2Thr,ENST00000419654,;SEC24D,missense_variant,p.Ile2Thr,ENST00000429811,;SEC24D,missense_variant,p.Ile77Thr,ENST00000511481,;SEC24D,non_coding_transcript_exon_variant,,ENST00000505134,;SEC24D,upstream_gene_variant,,ENST00000511033,;SEC24D,3_prime_UTR_va…	G	ENSG00000150961	ENST00000280551	Transcript
ANKRD50	57182	.	GRCh37	4	125591404	125591404	+	Missense_Mutation	SNP	T	T	G	novel	NA	BCN	NORMAL	T	T	NA	NA	NA	NA	NA	NA	NA	NA	NA	NA	NA	NA	NA	NA	NA	c.3028A>C	p.Asn1010His	p.N1010H	ENST00000504087	4/5	NA	NA	NA	NA	NA	NA	ANKRD50,missense_variant,p.Asn1010His,ENST00000504087,NM_020337.2;ANKRD50,missense_variant,p.Asn831His,ENST00000515641,NM_001167882.1;	G	ENSG00000151458	ENST00000504087	Transcript
SCLT1	132320	.	GRCh37	4	129891542	129891542	+	Missense_Mutation	SNP	C	C	A	rs141863899	NA	BCN	NORMAL	C	C	NA	NA	NA	NA	NA	NA	NA	NA	NA	NA	NA	NA	NA	NA	NA	c.768G>T	p.Met256Ile	p.M256I	ENST00000281142	10/21	NA	NA	NA	NA	NA	NA	SCLT1,missense_variant,p.Met256Ile,ENST00000281142,NM_144643.2;SCLT1,intron_variant,,ENST00000434680,;SCLT1,intron_variant,,ENST00000503215,;SCLT1,intron_variant,,ENST00000439369,;SCLT1,non_coding_transcript_exon_variant,,ENST00000502495,;SCLT1,non_coding_transcript_exon_variant,,ENST00000506233,;	A	ENSG00000151466	ENST00000281142	Transcript
PRMT10	90826	.	GRCh37	4	148589711	148589711	+	Missense_Mutation	SNP	G	G	A	rs146854725	NA	BCN	NORMAL	G	G	NA	NA	NA	NA	NA	NA	NA	NA	NA	NA	NA	NA	NA	NA	NA	c.932C>T	p.Ala311Val	p.A311V	ENST00000322396	6/12	NA	NA	NA	NA	NA	NA	PRMT10,missense_variant,p.Ala311Val,ENST00000322396,NM_138364.2;PRMT10,missense_variant,p.Ala198Val,ENST00000541232,;TMEM184C,intron_variant,,ENST00000508208,;PRMT10,3_prime_UTR_variant,,ENST00000514886,;	A	ENSG00000164169	ENST00000322396	Transcript
PDGFC	56034	.	GRCh37	4	157891963	157891963	+	Missense_Mutation	SNP	C	C	A	rs149931440	NA	BCN	NORMAL	C	C	NA	NA	NA	NA	NA	NA	NA	NA	NA	NA	NA	NA	NA	NA	NA	c.93G>T	p.Gln31His	p.Q31H	ENST00000502773	1/6	NA	NA	NA	NA	NA	NA	PDGFC,missense_variant,p.Gln31His,ENST00000502773,NM_016205.2;PDGFC,missense_variant,p.Gln31His,ENST00000422544,;PDGFC,5_prime_UTR_variant,,ENST00000541126,;PDGFC,non_coding_transcript_exon_variant,,ENST00000513664,;PDGFC,missense_variant,p.Gln31His,ENST00000274071,;,regulatory_region_variant,,ENSR00001436713,;RP11-612J15.3,upstream_gene_variant,,ENST00000508378,;	A	ENSG00000145431	ENST00000502773	Transcript
ETFDH	2110	.	GRCh37	4	159620214	159620214	+	Missense_Mutation	SNP	C	C	T	rs375172942	NA	BCN	NORMAL	C	C	NA	NA	NA	NA	NA	NA	NA	NA	NA	NA	NA	NA	NA	NA	NA	c.1048C>T	p.Arg350Trp	p.R350W	ENST00000511912	9/13	NA	NA	NA	NA	NA	NA	ETFDH,missense_variant,p.Arg350Trp,ENST00000511912,NM_004453.2,NM_001281738.1;ETFDH,missense_variant,p.Arg303Trp,ENST00000307738,NM_001281737.1;ETFDH,downstream_gene_variant,,ENST00000507475,;U3,upstream_gene_variant,,ENST00000607547,;ETFDH,intron_variant,,ENST00000506422,;	T	ENSG00000171503	ENST00000511912	Transcript
ZDHHC11B	653082	.	GRCh37	5	766848	766848	+	Missense_Mutation	SNP	G	G	A	rs181409792	NA	BCN	NORMAL	G	G	NA	NA	NA	NA	NA	NA	NA	NA	NA	NA	NA	NA	NA	NA	NA	c.220C>T	p.Leu74Phe	p.L74F	ENST00000508859	1/11	NA	NA	NA	NA	NA	NA	ZDHHC11B,missense_variant,p.Leu74Phe,ENST00000508859,;ZDHHC11B,missense_variant,p.Leu63Phe,ENST00000382776,;ZDHHC11,intron_variant,,ENST00000424784,;CTD-2589H19.4,downstream_gene_variant,,ENST00000506203,;	A	ENSG00000206077	ENST00000508859	Transcript
ZDHHC11B	653082	.	GRCh37	5	766863	766863	+	Missense_Mutation	SNP	T	T	C	rs574732815	NA	BCN	NORMAL	T	T	NA	NA	NA	NA	NA	NA	NA	NA	NA	NA	NA	NA	NA	NA	NA	c.205A>G	p.Arg69Gly	p.R69G	ENST00000508859	1/11	NA	NA	NA	NA	NA	NA	ZDHHC11B,missense_variant,p.Arg69Gly,ENST00000508859,;ZDHHC11B,missense_variant,p.Arg58Gly,ENST00000382776,;ZDHHC11,intron_variant,,ENST00000424784,;CTD-2589H19.4,downstream_gene_variant,,ENST00000506203,;	C	ENSG00000206077	ENST00000508859	Transcript
ZSWIM6	57688	.	GRCh37	5	60628668	60628668	+	Nonsense_Mutation	SNP	C	C	A	novel	NA	BCN	NORMAL	C	C	NA	NA	NA	NA	NA	NA	NA	NA	NA	NA	NA	NA	NA	NA	NA	c.569C>A	p.Ser190Ter	p.S190*	ENST00000252744	1/14	NA	NA	NA	NA	NA	NA	ZSWIM6,stop_gained,p.Ser190Ter,ENST00000252744,NM_020928.1;,regulatory_region_variant,,ENSR00001281316,;	A	ENSG00000130449	ENST00000252744	Transcript
MCCC2	64087	.	GRCh37	5	70945029	70945029	+	Missense_Mutation	SNP	T	T	C	rs139852818	NA	BCN	NORMAL	T	T	NA	NA	NA	NA	NA	NA	NA	NA	NA	NA	NA	NA	NA	NA	NA	c.1322T>C	p.Ile441Thr	p.I441T	ENST00000340941	14/17	NA	NA	NA	NA	NA	NA	MCCC2,missense_variant,p.Ile441Thr,ENST00000340941,NM_022132.4;MCCC2,missense_variant,p.Ile403Thr,ENST00000323375,;MCCC2,missense_variant,p.Ile213Thr,ENST00000509539,;MCCC2,3_prime_UTR_variant,,ENST00000512218,;	C	ENSG00000131844	ENST00000340941	Transcript
TMEM174	134288	.	GRCh37	5	72469656	72469656	+	Missense_Mutation	SNP	G	G	C	novel	NA	BCN	NORMAL	G	G	NA	NA	NA	NA	NA	NA	NA	NA	NA	NA	NA	NA	NA	NA	NA	c.586G>C	p.Asp196His	p.D196H	ENST00000296776	1/2	NA	NA	NA	NA	NA	NA	TMEM174,missense_variant,p.Asp196His,ENST00000296776,NM_153217.2;TMEM174,intron_variant,,ENST00000511737,;	C	ENSG00000164325	ENST00000296776	Transcript
UTP15	84135	.	GRCh37	5	72863206	72863206	+	Missense_Mutation	SNP	C	C	G	novel	NA	BCN	NORMAL	C	C	NA	NA	NA	NA	NA	NA	NA	NA	NA	NA	NA	NA	NA	NA	NA	c.37C>G	p.Pro13Ala	p.P13A	ENST00000296792	2/13	NA	NA	NA	NA	NA	NA	UTP15,missense_variant,p.Pro13Ala,ENST00000296792,NM_032175.2;UTP15,missense_variant,p.Pro13Ala,ENST00000508491,NM_001284430.1;UTP15,missense_variant,p.Pro13Ala,ENST00000513824,;UTP15,intron_variant,,ENST00000509005,;UTP15,intron_variant,,ENST00000543251,NM_001284431.1;ANKRA2,upstream_gene_variant,,ENST00000296785,NM_023039.4;ANKRA2,upstream_gene_variant,,ENST00000504641,;UTP15,downstream_gene_va…	G	ENSG00000164338	ENST00000296792	Transcript
CMYA5	202333	.	GRCh37	5	79032616	79032616	+	Missense_Mutation	SNP	C	C	G	rs375544711	NA	BCN	NORMAL	C	C	NA	NA	NA	NA	NA	NA	NA	NA	NA	NA	NA	NA	NA	NA	NA	c.8028C>G	p.Phe2676Leu	p.F2676L	ENST00000446378	2/13	NA	NA	NA	NA	NA	NA	CMYA5,missense_variant,p.Phe2676Leu,ENST00000446378,NM_153610.3;CMYA5,upstream_gene_variant,,ENST00000506603,;	G	ENSG00000164309	ENST00000446378	Transcript
GPR98	84059	.	GRCh37	5	89924459	89924459	+	Missense_Mutation	SNP	C	C	T	novel	NA	BCN	NORMAL	C	C	NA	NA	NA	NA	NA	NA	NA	NA	NA	NA	NA	NA	NA	NA	NA	c.1319C>T	p.Thr440Ile	p.T440I	ENST00000405460	8/90	NA	NA	NA	NA	NA	NA	GPR98,missense_variant,p.Thr440Ile,ENST00000405460,NM_032119.3;GPR98,missense_variant,p.Thr29Ile,ENST00000504142,;,regulatory_region_variant,,ENSR00001285031,;	T	ENSG00000164199	ENST00000405460	Transcript
RHOBTB3	22836	.	GRCh37	5	95067625	95067625	+	Missense_Mutation	SNP	C	C	T	novel	NA	BCN	NORMAL	C	C	NA	NA	NA	NA	NA	NA	NA	NA	NA	NA	NA	NA	NA	NA	NA	c.65C>T	p.Ser22Leu	p.S22L	ENST00000379982	2/12	NA	NA	NA	NA	NA	NA	RHOBTB3,missense_variant,p.Ser22Leu,ENST00000379982,NM_014899.3;RHOBTB3,missense_variant,p.Ser22Leu,ENST00000506817,;RHOBTB3,missense_variant,p.Ser28Leu,ENST00000506959,;CTD-2154I11.2,intron_variant,,ENST00000512486,;CTD-2154I11.2,intron_variant,,ENST00000513235,;RHOBTB3,non_coding_transcript_exon_variant,,ENST00000515852,;RHOBTB3,non_coding_transcript_exon_variant,,ENST00000510226,;RHOBTB3,non_c…	T	ENSG00000164292	ENST00000379982	Transcript
RHOBTB3	22836	.	GRCh37	5	95067644	95067644	+	Nonsense_Mutation	SNP	C	C	A	novel	NA	BCN	NORMAL	C	C	NA	NA	NA	NA	NA	NA	NA	NA	NA	NA	NA	NA	NA	NA	NA	c.84C>A	p.Tyr28Ter	p.Y28*	ENST00000379982	2/12	NA	NA	NA	NA	NA	NA	RHOBTB3,stop_gained,p.Tyr28Ter,ENST00000379982,NM_014899.3;RHOBTB3,stop_gained,p.Tyr28Ter,ENST00000506817,;RHOBTB3,stop_gained,p.Tyr34Ter,ENST00000506959,;CTD-2154I11.2,splice_donor_variant,,ENST00000512486,;CTD-2154I11.2,splice_donor_variant,,ENST00000513235,;RHOBTB3,non_coding_transcript_exon_variant,,ENST00000515852,;RHOBTB3,non_coding_transcript_exon_variant,,ENST00000510226,;RHOBTB3,non_codi…	A	ENSG00000164292	ENST00000379982	Transcript
FBXL17	64839	.	GRCh37	5	107716671	107716671	+	Missense_Mutation	SNP	C	C	G	novel	NA	BCN	NORMAL	C	C	NA	NA	NA	NA	NA	NA	NA	NA	NA	NA	NA	NA	NA	NA	NA	c.722G>C	p.Arg241Pro	p.R241P	ENST00000542267	1/9	NA	NA	NA	NA	NA	NA	FBXL17,missense_variant,p.Arg241Pro,ENST00000542267,NM_001163315.2;FBXL17,5_prime_UTR_variant,,ENST00000359660,;FBXL17,upstream_gene_variant,,ENST00000518486,;,regulatory_region_variant,,ENSR00001412502,;	G	ENSG00000145743	ENST00000542267	Transcript
WDR36	134430	.	GRCh37	5	110436345	110436345	+	Missense_Mutation	SNP	A	A	C	rs142088179	NA	BCN	NORMAL	A	A	NA	NA	NA	NA	NA	NA	NA	NA	NA	NA	NA	NA	NA	NA	NA	c.635A>C	p.His212Pro	p.H212P	ENST00000506538	5/23	NA	NA	NA	NA	NA	NA	WDR36,missense_variant,p.His212Pro,ENST00000506538,NM_139281.2;WDR36,missense_variant,p.His212Pro,ENST00000513710,;WDR36,missense_variant,p.His156Pro,ENST00000505303,;WDR36,missense_variant,p.His83Pro,ENST00000504122,;	C	ENSG00000134987	ENST00000506538	Transcript
CAMK4	814	.	GRCh37	5	110560316	110560316	+	Missense_Mutation	SNP	C	C	G	novel	NA	BCN	NORMAL	C	C	NA	NA	NA	NA	NA	NA	NA	NA	NA	NA	NA	NA	NA	NA	NA	c.135C>G	p.Phe45Leu	p.F45L	ENST00000282356	1/11	NA	NA	NA	NA	NA	NA	CAMK4,missense_variant,p.Phe45Leu,ENST00000282356,NM_001744.4;CAMK4,missense_variant,p.Phe45Leu,ENST00000512453,;CAMK4,missense_variant,p.Phe45Leu,ENST00000508074,;CAMK4,non_coding_transcript_exon_variant,,ENST00000509408,;CAMK4,non_coding_transcript_exon_variant,,ENST00000504090,;CAMK4,missense_variant,p.Phe45Leu,ENST00000515231,;CAMK4,missense_variant,p.Phe45Leu,ENST00000514007,;CAMK4,missense_…	G	ENSG00000152495	ENST00000282356	Transcript
APC	324	.	GRCh37	5	112177841	112177841	+	Missense_Mutation	SNP	G	G	A	novel	NA	BCN	NORMAL	G	G	NA	NA	NA	NA	NA	NA	NA	NA	NA	NA	NA	NA	NA	NA	NA	c.6550G>A	p.Glu2184Lys	p.E2184K	ENST00000457016	16/16	NA	NA	NA	NA	NA	NA	APC,missense_variant,p.Glu2184Lys,ENST00000457016,;APC,missense_variant,p.Glu2184Lys,ENST00000257430,NM_000038.5;APC,missense_variant,p.Glu2184Lys,ENST00000508376,NM_001127510.2;APC,downstream_gene_variant,,ENST00000512211,;APC,downstream_gene_variant,,ENST00000507379,NM_001127511.2;APC,downstream_gene_variant,,ENST00000504915,;APC,3_prime_UTR_variant,,ENST00000508624,;CTC-554D6.1,intron_variant,…	A	ENSG00000134982	ENST00000457016	Transcript
TMED7	51014	.	GRCh37	5	114961372	114961372	+	Missense_Mutation	SNP	C	C	T	novel	NA	BCN	NORMAL	C	C	NA	NA	NA	NA	NA	NA	NA	NA	NA	NA	NA	NA	NA	NA	NA	c.118G>A	p.Glu40Lys	p.E40K	ENST00000456936	1/3	NA	NA	NA	NA	NA	NA	TMED7,missense_variant,p.Glu40Lys,ENST00000456936,NM_181836.5;TICAM2,missense_variant,p.Glu40Lys,ENST00000408996,NM_001164469.2,NM_001164468.2;TMED7-TICAM2,missense_variant,p.Glu40Lys,ENST00000282382,;TMED7-TICAM2,missense_variant,p.Glu40Lys,ENST00000333314,;TMED7,missense_variant,p.Glu40Lys,ENST00000508420,;TMED7,intron_variant,,ENST00000503010,;,regulatory_region_variant,,ENSR00001287994,;	T	ENSG00000134970	ENST00000456936	Transcript
SNCAIP	9627	.	GRCh37	5	121759040	121759040	+	Missense_Mutation	SNP	A	A	G	rs144384727	NA	BCN	NORMAL	A	A	NA	NA	NA	NA	NA	NA	NA	NA	NA	NA	NA	NA	NA	NA	NA	c.608A>G	p.Asn203Ser	p.N203S	ENST00000261368	4/11	NA	NA	NA	NA	NA	NA	SNCAIP,missense_variant,p.Asn250Ser,ENST00000261367,;SNCAIP,missense_variant,p.Asn250Ser,ENST00000379533,;SNCAIP,missense_variant,p.Asn203Ser,ENST00000261368,NM_005460.2;SNCAIP,missense_variant,p.Asn203Ser,ENST00000379536,;SNCAIP,missense_variant,p.Asn250Ser,ENST00000503116,;SNCAIP,missense_variant,p.Asn203Ser,ENST00000509154,;SNCAIP,intron_variant,,ENST00000379538,NM_001242935.1;SNCAIP,intron_va…	G	ENSG00000064692	ENST00000261368	Transcript
SNCAIP	9627	.	GRCh37	5	121786959	121786959	+	Missense_Mutation	SNP	G	G	A	rs140850272	NA	BCN	NORMAL	G	G	NA	NA	NA	NA	NA	NA	NA	NA	NA	NA	NA	NA	NA	NA	NA	c.2417G>A	p.Arg806His	p.R806H	ENST00000261368	10/11	NA	NA	NA	NA	NA	NA	SNCAIP,missense_variant,p.Arg853His,ENST00000261367,;SNCAIP,missense_variant,p.Arg853His,ENST00000379533,;SNCAIP,missense_variant,p.Arg806His,ENST00000261368,NM_005460.2;SNCAIP,missense_variant,p.Arg746His,ENST00000379536,;SNCAIP,missense_variant,p.Arg746His,ENST00000509154,;SNCAIP,missense_variant,p.Arg440His,ENST00000379538,NM_001242935.1;SNCAIP,missense_variant,p.Arg364His,ENST00000542191,;SNC…	A	ENSG00000064692	ENST00000261368	Transcript
PDLIM4	8572	.	GRCh37	5	131607096	131607096	+	Missense_Mutation	SNP	G	G	A	rs145687686	NA	BCN	NORMAL	G	G	NA	NA	NA	NA	NA	NA	NA	NA	NA	NA	NA	NA	NA	NA	NA	c.607G>A	p.Ala203Thr	p.A203T	ENST00000253754	5/7	NA	NA	NA	NA	NA	NA	PDLIM4,missense_variant,p.Ala203Thr,ENST00000253754,NM_003687.3,NM_001131027.1;PDLIM4,missense_variant,p.Ala203Thr,ENST00000379018,;P4HA2,intron_variant,,ENST00000439698,;P4HA2,intron_variant,,ENST00000431054,;P4HA2,intron_variant,,ENST00000416053,;PDLIM4,downstream_gene_variant,,ENST00000418373,;PDLIM4,non_coding_transcript_exon_variant,,ENST00000484620,;P4HA2,intron_variant,,ENST00000471826,;PD…	A	ENSG00000131435	ENST00000253754	Transcript
PCDHGA12	26025	.	GRCh37	5	140810507	140810507	+	Missense_Mutation	SNP	G	G	A	novel	NA	BCN	NORMAL	G	G	NA	NA	NA	NA	NA	NA	NA	NA	NA	NA	NA	NA	NA	NA	NA	c.181G>A	p.Glu61Lys	p.E61K	ENST00000252085	1/4	NA	NA	NA	NA	NA	NA	PCDHGA12,missense_variant,p.Glu61Lys,ENST00000252085,NM_003735.2,NM_032094.1;PCDHGB3,intron_variant,,ENST00000576222,NM_018924.2,NM_032097.1;PCDHGA10,intron_variant,,ENST00000398610,NM_018913.2,NM_032090.1;PCDHGA3,intron_variant,,ENST00000253812,NM_018916.3,NM_032011.1;PCDHGA2,intron_variant,,ENST00000394576,NM_018915.2;PCDHGA8,intron_variant,,ENST00000398604,NM_032088.1;PCDHGA6,intron_variant,,E…	A	ENSG00000253159	ENST00000252085	Transcript
FBXO38	81545	.	GRCh37	5	147790299	147790299	+	Missense_Mutation	SNP	T	T	G	novel	NA	BCN	NORMAL	T	T	NA	NA	NA	NA	NA	NA	NA	NA	NA	NA	NA	NA	NA	NA	NA	c.1064T>G	p.Leu355Arg	p.L355R	ENST00000394370	9/22	NA	NA	NA	NA	NA	NA	FBXO38,missense_variant,p.Leu355Arg,ENST00000340253,NM_030793.4;FBXO38,missense_variant,p.Leu355Arg,ENST00000394370,;FBXO38,missense_variant,p.Leu355Arg,ENST00000296701,NM_001271723.1;FBXO38,missense_variant,p.Leu355Arg,ENST00000513826,;FBXO38,intron_variant,,ENST00000511080,;FBXO38,downstream_gene_variant,,ENST00000509699,;FBXO38,upstream_gene_variant,,ENST00000508485,;FBXO38,non_coding_transcri…	G	ENSG00000145868	ENST00000394370	Transcript
ARHGEF37	389337	.	GRCh37	5	149003582	149003582	+	Missense_Mutation	SNP	A	A	G	rs200438181	NA	BCN	NORMAL	A	A	NA	NA	NA	NA	NA	NA	NA	NA	NA	NA	NA	NA	NA	NA	NA	c.1343A>G	p.His448Arg	p.H448R	ENST00000333677	10/13	NA	NA	NA	NA	NA	NA	ARHGEF37,missense_variant,p.His448Arg,ENST00000333677,NM_001001669.2;ARHGEF37,upstream_gene_variant,,ENST00000509831,;	G	ENSG00000183111	ENST00000333677	Transcript
SLU7	10569	.	GRCh37	5	159833476	159833476	+	Missense_Mutation	SNP	G	G	A	rs200524740	NA	BCN	NORMAL	G	G	NA	NA	NA	NA	NA	NA	NA	NA	NA	NA	NA	NA	NA	NA	NA	c.1286C>T	p.Thr429Ile	p.T429I	ENST00000297151	12/16	NA	NA	NA	NA	NA	NA	SLU7,missense_variant,p.Thr429Ile,ENST00000297151,NM_006425.4;SLU7,non_coding_transcript_exon_variant,,ENST00000520841,;SLU7,non_coding_transcript_exon_variant,,ENST00000523219,;SLU7,upstream_gene_variant,,ENST00000521320,;	A	ENSG00000164609	ENST00000297151	Transcript
ZNF346	23567	.	GRCh37	5	176477778	176477778	+	Missense_Mutation	SNP	G	G	C	novel	NA	BCN	NORMAL	G	G	NA	NA	NA	NA	NA	NA	NA	NA	NA	NA	NA	NA	NA	NA	NA	c.544G>C	p.Asp182His	p.D182H	ENST00000358149	5/7	NA	NA	NA	NA	NA	NA	ZNF346,missense_variant,p.Asp207His,ENST00000503039,;ZNF346,missense_variant,p.Asp207His,ENST00000261948,;ZNF346,missense_variant,p.Asp182His,ENST00000358149,NM_012279.2;ZNF346,missense_variant,p.Asp198His,ENST00000511834,;ZNF346,missense_variant,p.Asp84His,ENST00000506693,;ZNF346,missense_variant,p.Asp150His,ENST00000503425,;ZNF346,intron_variant,,ENST00000512315,;ZNF346-IT1,upstream_gene_varian…	C	ENSG00000113761	ENST00000358149	Transcript
DDX41	51428	.	GRCh37	5	176943782	176943782	+	Missense_Mutation	SNP	C	C	T	novel	NA	BCN	NORMAL	C	C	NA	NA	NA	NA	NA	NA	NA	NA	NA	NA	NA	NA	NA	NA	NA	c.82G>A	p.Glu28Lys	p.E28K	ENST00000507955	2/17	NA	NA	NA	NA	NA	NA	DDX41,missense_variant,p.Glu28Lys,ENST00000507955,NM_016222.2;DDX41,missense_variant,p.Glu46Lys,ENST00000330503,;FAM193B,downstream_gene_variant,,ENST00000329540,;FAM193B,downstream_gene_variant,,ENST00000443375,;FAM193B,downstream_gene_variant,,ENST00000514747,NM_001190946.1;FAM193B,downstream_gene_variant,,ENST00000524677,;DDX41,non_coding_transcript_exon_variant,,ENST00000506965,;FAM193B,downs…	T	ENSG00000183258	ENST00000507955	Transcript
DUSP22	56940	.	GRCh37	6	348254	348254	+	Missense_Mutation	SNP	G	G	A	novel	NA	BCN	NORMAL	G	G	NA	NA	NA	NA	NA	NA	NA	NA	NA	NA	NA	NA	NA	NA	NA	c.415G>A	p.Glu139Lys	p.E139K	ENST00000344450	6/8	NA	NA	NA	NA	NA	NA	DUSP22,missense_variant,p.Glu36Lys,ENST00000604971,;DUSP22,missense_variant,p.Glu139Lys,ENST00000419235,NM_001286555.1;DUSP22,missense_variant,p.Glu139Lys,ENST00000344450,NM_020185.3;DUSP22,missense_variant,p.Glu36Lys,ENST00000605035,;DUSP22,missense_variant,p.Glu36Lys,ENST00000605315,;DUSP22,missense_variant,p.Glu36Lys,ENST00000603453,;DUSP22,missense_variant,p.Glu36Lys,ENST00000605863,;DUSP22,d…	A	ENSG00000112679	ENST00000344450	Transcript
SIRT5	23408	.	GRCh37	6	13584370	13584370	+	Nonsense_Mutation	SNP	C	C	T	rs143890704	NA	BCN	NORMAL	C	C	NA	NA	NA	NA	NA	NA	NA	NA	NA	NA	NA	NA	NA	NA	NA	c.28C>T	p.Arg10Ter	p.R10*	ENST00000606117	3/10	NA	NA	NA	NA	NA	NA	SIRT5,stop_gained,p.Arg10Ter,ENST00000606117,NM_012241.4;SIRT5,stop_gained,p.Arg10Ter,ENST00000379262,NM_031244.3;SIRT5,stop_gained,p.Arg10Ter,ENST00000359782,NM_001193267.2;SIRT5,5_prime_UTR_variant,,ENST00000397350,NM_001242827.1;SIRT5,stop_gained,p.Arg10Ter,ENST00000379250,;SIRT5,stop_gained,p.Arg10Ter,ENST00000606427,;	T	ENSG00000124523	ENST00000606117	Transcript
FAM8A1	51439	.	GRCh37	6	17600876	17600876	+	Missense_Mutation	SNP	C	C	T	rs369571888	NA	BCN	NORMAL	C	C	NA	NA	NA	NA	NA	NA	NA	NA	NA	NA	NA	NA	NA	NA	NA	c.236C>T	p.Ala79Val	p.A79V	ENST00000259963	1/5	NA	NA	NA	NA	NA	NA	FAM8A1,missense_variant,p.Ala79Val,ENST00000259963,NM_016255.2;,regulatory_region_variant,,ENSR00001212595,;	T	ENSG00000137414	ENST00000259963	Transcript
FAM8A1	51439	.	GRCh37	6	17600890	17600890	+	Missense_Mutation	SNP	G	G	A	novel	NA	BCN	NORMAL	G	G	NA	NA	NA	NA	NA	NA	NA	NA	NA	NA	NA	NA	NA	NA	NA	c.250G>A	p.Gly84Ser	p.G84S	ENST00000259963	1/5	NA	NA	NA	NA	NA	NA	FAM8A1,missense_variant,p.Gly84Ser,ENST00000259963,NM_016255.2;,regulatory_region_variant,,ENSR00001212595,;	A	ENSG00000137414	ENST00000259963	Transcript
FAM8A1	51439	.	GRCh37	6	17600897	17600897	+	Missense_Mutation	SNP	A	A	G	novel	NA	BCN	NORMAL	A	A	NA	NA	NA	NA	NA	NA	NA	NA	NA	NA	NA	NA	NA	NA	NA	c.257A>G	p.Glu86Gly	p.E86G	ENST00000259963	1/5	NA	NA	NA	NA	NA	NA	FAM8A1,missense_variant,p.Glu86Gly,ENST00000259963,NM_016255.2;,regulatory_region_variant,,ENSR00001212595,;	G	ENSG00000137414	ENST00000259963	Transcript
FAM8A1	51439	.	GRCh37	6	17600906	17600906	+	Missense_Mutation	SNP	A	A	G	novel	NA	BCN	NORMAL	A	A	NA	NA	NA	NA	NA	NA	NA	NA	NA	NA	NA	NA	NA	NA	NA	c.266A>G	p.Glu89Gly	p.E89G	ENST00000259963	1/5	NA	NA	NA	NA	NA	NA	FAM8A1,missense_variant,p.Glu89Gly,ENST00000259963,NM_016255.2;,regulatory_region_variant,,ENSR00001212595,;	G	ENSG00000137414	ENST00000259963	Transcript
FAM8A1	51439	.	GRCh37	6	17601233	17601233	+	Missense_Mutation	SNP	C	C	A	novel	NA	BCN	NORMAL	C	C	NA	NA	NA	NA	NA	NA	NA	NA	NA	NA	NA	NA	NA	NA	NA	c.593C>A	p.Pro198Gln	p.P198Q	ENST00000259963	1/5	NA	NA	NA	NA	NA	NA	FAM8A1,missense_variant,p.Pro198Gln,ENST00000259963,NM_016255.2;,regulatory_region_variant,,ENSR00001212595,;	A	ENSG00000137414	ENST00000259963	Transcript
NUP153	9972	.	GRCh37	6	17706524	17706524	+	Missense_Mutation	SNP	C	C	T	rs61746226	NA	BCN	NORMAL	C	C	NA	NA	NA	NA	NA	NA	NA	NA	NA	NA	NA	NA	NA	NA	NA	c.95G>A	p.Gly32Glu	p.G32E	ENST00000262077	1/22	NA	NA	NA	NA	NA	NA	NUP153,missense_variant,p.Gly32Glu,ENST00000262077,NM_001278210.1,NM_005124.3;NUP153,missense_variant,p.Gly32Glu,ENST00000537253,NM_001278209.1;RP11-500C11.3,non_coding_transcript_exon_variant,,ENST00000606771,;,regulatory_region_variant,,ENSR00001212616,;,TF_binding_site_variant,,MA0341.1,;,TF_binding_site_variant,,MA0366.1,;	T	ENSG00000124789	ENST00000262077	Transcript
HIST1H1D	3007	.	GRCh37	6	26235041	26235041	+	Missense_Mutation	SNP	C	C	T	rs138815183	NA	BCN	NORMAL	C	C	NA	NA	NA	NA	NA	NA	NA	NA	NA	NA	NA	NA	NA	NA	NA	c.121G>A	p.Val41Ile	p.V41I	ENST00000244534	1/1	NA	NA	NA	NA	NA	NA	HIST1H1D,missense_variant,p.Val41Ile,ENST00000244534,NM_005320.2;,regulatory_region_variant,,ENSR00001214027,;HIST1H2APS3,downstream_gene_variant,,ENST00000403259,;	T	ENSG00000124575	ENST00000244534	Transcript
ZNF184	7738	.	GRCh37	6	27420048	27420048	+	Missense_Mutation	SNP	G	G	C	rs61736956	NA	BCN	NORMAL	G	G	NA	NA	NA	NA	NA	NA	NA	NA	NA	NA	NA	NA	NA	NA	NA	c.1290C>G	p.His430Gln	p.H430Q	ENST00000211936	6/6	NA	NA	NA	NA	NA	NA	ZNF184,missense_variant,p.His430Gln,ENST00000211936,NM_007149.2;ZNF184,missense_variant,p.His430Gln,ENST00000377419,;	C	ENSG00000096654	ENST00000211936	Transcript
MDC1	9656	.	GRCh37	6	30672353	30672353	+	Missense_Mutation	SNP	T	T	G	rs9262151	NA	BCN	NORMAL	T	T	NA	NA	NA	NA	NA	NA	NA	NA	NA	NA	NA	NA	NA	NA	NA	c.4607A>C	p.Glu1536Ala	p.E1536A	ENST00000376406	10/15	NA	NA	NA	NA	NA	NA	MDC1,missense_variant,p.Glu1536Ala,ENST00000376406,NM_014641.2;MDC1,missense_variant,p.Glu1272Ala,ENST00000376405,;MDC1,downstream_gene_variant,,ENST00000417033,;MDC1-AS1,intron_variant,,ENST00000442150,;MDC1,upstream_gene_variant,,ENST00000489540,;MDC1,downstream_gene_variant,,ENST00000492462,;	G	ENSG00000137337	ENST00000376406	Transcript
NOTCH4	4855	.	GRCh37	6	32188865	32188865	+	Missense_Mutation	SNP	C	C	A	novel	NA	BCN	NORMAL	C	C	NA	NA	NA	NA	NA	NA	NA	NA	NA	NA	NA	NA	NA	NA	NA	c.689G>T	p.Arg230Leu	p.R230L	ENST00000375023	4/30	NA	NA	NA	NA	NA	NA	NOTCH4,missense_variant,p.Arg230Leu,ENST00000375023,NM_004557.3;NOTCH4,non_coding_transcript_exon_variant,,ENST00000473562,;	A	ENSG00000204301	ENST00000375023	Transcript
UHRF1BP1	54887	.	GRCh37	6	34827050	34827050	+	Missense_Mutation	SNP	G	G	A	novel	NA	BCN	NORMAL	G	G	NA	NA	NA	NA	NA	NA	NA	NA	NA	NA	NA	NA	NA	NA	NA	c.2917G>A	p.Glu973Lys	p.E973K	ENST00000192788	14/21	NA	NA	NA	NA	NA	NA	UHRF1BP1,missense_variant,p.Glu973Lys,ENST00000192788,NM_017754.3;UHRF1BP1,missense_variant,p.Glu973Lys,ENST00000452449,;	A	ENSG00000065060	ENST00000192788	Transcript
FGD2	221472	.	GRCh37	6	36982720	36982720	+	Missense_Mutation	SNP	A	A	T	novel	NA	BCN	NORMAL	A	A	NA	NA	NA	NA	NA	NA	NA	NA	NA	NA	NA	NA	NA	NA	NA	c.935A>T	p.Asp312Val	p.D312V	ENST00000274963	8/16	NA	NA	NA	NA	NA	NA	FGD2,missense_variant,p.Asp312Val,ENST00000274963,NM_173558.3;FGD2,3_prime_UTR_variant,,ENST00000373535,;FGD2,non_coding_transcript_exon_variant,,ENST00000493635,;FGD2,non_coding_transcript_exon_variant,,ENST00000494343,;FGD2,non_coding_transcript_exon_variant,,ENST00000464083,;FGD2,non_coding_transcript_exon_variant,,ENST00000470273,;FGD2,downstream_gene_variant,,ENST00000489356,;FGD2,downstream…	T	ENSG00000146192	ENST00000274963	Transcript
CUL7	9820	.	GRCh37	6	43006408	43006408	+	Missense_Mutation	SNP	A	A	G	rs41274912	NA	BCN	NORMAL	A	A	NA	NA	NA	NA	NA	NA	NA	NA	NA	NA	NA	NA	NA	NA	NA	c.4715T>C	p.Leu1572Pro	p.L1572P	ENST00000535468	24/26	NA	NA	NA	NA	NA	NA	CUL7,missense_variant,p.Leu1572Pro,ENST00000535468,NM_014780.4,NM_001168370.1;CUL7,missense_variant,p.Leu1488Pro,ENST00000265348,;RP1-20C7.6,upstream_gene_variant,,ENST00000607790,;RN7SL403P,upstream_gene_variant,,ENST00000481783,;RRP36,downstream_gene_variant,,ENST00000607555,;KLC4,upstream_gene_variant,,ENST00000467906,;RRP36,downstream_gene_variant,,ENST00000607394,;	G	ENSG00000044090	ENST00000535468	Transcript
CUL7	9820	.	GRCh37	6	43018766	43018768	+	In_Frame_Del	DEL	CTC	CTC	-	rs372224208	NA	BCN	NORMAL	CTC	CTC	NA	NA	NA	NA	NA	NA	NA	NA	NA	NA	NA	NA	NA	NA	NA	c.1423_1425delGAG	p.Glu475del	p.E475del	ENST00000535468	4/26	NA	NA	NA	NA	NA	NA	CUL7,inframe_deletion,p.Glu475del,ENST00000535468,NM_014780.4,NM_001168370.1;CUL7,inframe_deletion,p.Glu391del,ENST00000265348,;MRPL2,downstream_gene_variant,,ENST00000388752,NM_015950.3;MRPL2,downstream_gene_variant,,ENST00000230413,;MRPL2,downstream_gene_variant,,ENST00000489623,;CUL7,upstream_gene_variant,,ENST00000478630,;KLC4,intron_variant,,ENST00000467906,;MRPL2,downstream_gene_variant,,EN…	-	ENSG00000044090	ENST00000535468	Transcript
CUL9	23113	.	GRCh37	6	43154017	43154017	+	Missense_Mutation	SNP	C	C	G	rs150188923	NA	BCN	NORMAL	C	C	NA	NA	NA	NA	NA	NA	NA	NA	NA	NA	NA	NA	NA	NA	NA	c.1075C>G	p.Gln359Glu	p.Q359E	ENST00000252050	4/41	NA	NA	NA	NA	NA	NA	CUL9,missense_variant,p.Gln359Glu,ENST00000252050,NM_015089.2;CUL9,missense_variant,p.Gln359Glu,ENST00000372647,;CUL9,missense_variant,p.Gln359Glu,ENST00000354495,;SRF,downstream_gene_variant,,ENST00000265354,NM_003131.2;CUL9,non_coding_transcript_exon_variant,,ENST00000515773,;CUL9,non_coding_transcript_exon_variant,,ENST00000451399,;CUL9,upstream_gene_variant,,ENST00000510282,;	G	ENSG00000112659	ENST00000252050	Transcript
ZNF292	23036	.	GRCh37	6	87965980	87965980	+	Missense_Mutation	SNP	T	T	C	novel	NA	BCN	NORMAL	T	T	NA	NA	NA	NA	NA	NA	NA	NA	NA	NA	NA	NA	NA	NA	NA	c.2633T>C	p.Ile878Thr	p.I878T	ENST00000369577	8/8	NA	NA	NA	NA	NA	NA	ZNF292,missense_variant,p.Ile878Thr,ENST00000369577,NM_015021.1;ZNF292,missense_variant,p.Ile873Thr,ENST00000339907,;ZNF292,intron_variant,,ENST00000496806,;ZNF292,downstream_gene_variant,,ENST00000466062,;	C	ENSG00000188994	ENST00000369577	Transcript
C6orf163	206412	.	GRCh37	6	88074792	88074792	+	Missense_Mutation	SNP	T	T	C	rs61740536	NA	BCN	NORMAL	T	T	NA	NA	NA	NA	NA	NA	NA	NA	NA	NA	NA	NA	NA	NA	NA	c.668T>C	p.Ile223Thr	p.I223T	ENST00000388923	5/5	NA	NA	NA	NA	NA	NA	C6orf163,missense_variant,p.Ile93Thr,ENST00000608326,;C6orf163,missense_variant,p.Ile223Thr,ENST00000388923,NM_001010868.2;C6orf163,non_coding_transcript_exon_variant,,ENST00000608891,;C6orf163,non_coding_transcript_exon_variant,,ENST00000369574,;RP1-102H19.8,intron_variant,,ENST00000448282,;	C	ENSG00000203872	ENST00000388923	Transcript
MDN1	23195	.	GRCh37	6	90374260	90374260	+	Missense_Mutation	SNP	C	C	T	novel	NA	BCN	NORMAL	C	C	NA	NA	NA	NA	NA	NA	NA	NA	NA	NA	NA	NA	NA	NA	NA	c.14182G>A	p.Glu4728Lys	p.E4728K	ENST00000369393	85/102	NA	NA	NA	NA	NA	NA	MDN1,missense_variant,p.Glu4728Lys,ENST00000369393,;MDN1,missense_variant,p.Glu4728Lys,ENST00000428876,NM_014611.1;	T	ENSG00000112159	ENST00000369393	Transcript
MAN1A1	4121	.	GRCh37	6	119611897	119611897	+	Missense_Mutation	SNP	A	A	T	novel	NA	BCN	NORMAL	A	A	NA	NA	NA	NA	NA	NA	NA	NA	NA	NA	NA	NA	NA	NA	NA	c.848T>A	p.Ile283Lys	p.I283K	ENST00000368468	5/13	NA	NA	NA	NA	NA	NA	MAN1A1,missense_variant,p.Ile283Lys,ENST00000368468,NM_005907.3;MAN1A1,missense_variant,p.Ile306Lys,ENST00000368466,;	T	ENSG00000111885	ENST00000368468	Transcript
ALDH8A1	64577	.	GRCh37	6	135239827	135239827	+	Missense_Mutation	SNP	G	G	A	rs150799987	NA	BCN	NORMAL	G	G	NA	NA	NA	NA	NA	NA	NA	NA	NA	NA	NA	NA	NA	NA	NA	c.1190C>T	p.Thr397Met	p.T397M	ENST00000265605	7/7	NA	NA	NA	NA	NA	NA	ALDH8A1,missense_variant,p.Thr397Met,ENST00000265605,NM_022568.3;ALDH8A1,missense_variant,p.Thr343Met,ENST00000367845,NM_170771.2;ALDH8A1,missense_variant,p.Thr347Met,ENST00000367847,NM_001193480.1;ALDH8A1,missense_variant,p.Thr82Met,ENST00000460753,;ALDH8A1,3_prime_UTR_variant,,ENST00000349305,;,regulatory_region_variant,,ENSR00001227793,;,regulatory_region_variant,,ENSR00001787310,;	A	ENSG00000118514	ENST00000265605	Transcript
MAP3K5	4217	.	GRCh37	6	136944070	136944070	+	Missense_Mutation	SNP	C	C	A	novel	NA	BCN	NORMAL	C	C	NA	NA	NA	NA	NA	NA	NA	NA	NA	NA	NA	NA	NA	NA	NA	c.2066G>T	p.Gly689Val	p.G689V	ENST00000359015	15/30	NA	NA	NA	NA	NA	NA	MAP3K5,missense_variant,p.Gly689Val,ENST00000359015,NM_005923.3;MAP3K5,intron_variant,,ENST00000355845,;	A	ENSG00000197442	ENST00000359015	Transcript
TNFAIP3	7128	.	GRCh37	6	138201240	138201240	+	Missense_Mutation	SNP	A	A	C	rs142253225	NA	BCN	NORMAL	A	A	NA	NA	NA	NA	NA	NA	NA	NA	NA	NA	NA	NA	NA	NA	NA	c.1939A>C	p.Thr647Pro	p.T647P	ENST00000237289	8/9	NA	NA	NA	NA	NA	NA	TNFAIP3,missense_variant,p.Thr647Pro,ENST00000237289,NM_001270507.1,NM_001270508.1,NM_006290.3;TNFAIP3,downstream_gene_variant,,ENST00000485192,;,regulatory_region_variant,,ENSR00001787698,;	C	ENSG00000118503	ENST00000237289	Transcript
STX11	8676	.	GRCh37	6	144508156	144508156	+	Missense_Mutation	SNP	A	A	T	novel	NA	BCN	NORMAL	A	A	NA	NA	NA	NA	NA	NA	NA	NA	NA	NA	NA	NA	NA	NA	NA	c.392A>T	p.Gln131Leu	p.Q131L	ENST00000367568	2/2	NA	NA	NA	NA	NA	NA	STX11,missense_variant,p.Gln131Leu,ENST00000367568,NM_003764.3;	T	ENSG00000135604	ENST00000367568	Transcript
NUP43	348995	.	GRCh37	6	150067528	150067528	+	Missense_Mutation	SNP	C	C	T	novel	NA	BCN	NORMAL	C	C	NA	NA	NA	NA	NA	NA	NA	NA	NA	NA	NA	NA	NA	NA	NA	c.104G>A	p.Gly35Glu	p.G35E	ENST00000340413	1/8	NA	NA	NA	NA	NA	NA	NUP43,missense_variant,p.Gly35Glu,ENST00000340413,NM_198887.1;NUP43,missense_variant,p.Gly96Glu,ENST00000367403,;NUP43,missense_variant,p.Gly35Glu,ENST00000460354,;NUP43,missense_variant,p.Gly35Glu,ENST00000367404,;NUP43,missense_variant,p.Gly35Glu,ENST00000543637,;PCMT1,upstream_gene_variant,,ENST00000464889,;PCMT1,upstream_gene_variant,,ENST00000367384,;PCMT1,upstream_gene_variant,,ENST00000367…	T	ENSG00000120253	ENST00000340413	Transcript
SYNE1	23345	.	GRCh37	6	152737679	152737679	+	Missense_Mutation	SNP	G	G	T	novel	NA	BCN	NORMAL	G	G	NA	NA	NA	NA	NA	NA	NA	NA	NA	NA	NA	NA	NA	NA	NA	c.5893C>A	p.Leu1965Ile	p.L1965I	ENST00000367255	41/146	NA	NA	NA	NA	NA	NA	SYNE1,missense_variant,p.Leu1965Ile,ENST00000367255,NM_182961.3;SYNE1,missense_variant,p.Leu1965Ile,ENST00000265368,;SYNE1,missense_variant,p.Leu1972Ile,ENST00000448038,;SYNE1,missense_variant,p.Leu1972Ile,ENST00000423061,NM_033071.3;SYNE1,missense_variant,p.Leu2002Ile,ENST00000341594,;SYNE1,non_coding_transcript_exon_variant,,ENST00000461872,;	T	ENSG00000131018	ENST00000367255	Transcript
SYNJ2	8871	.	GRCh37	6	158492660	158492660	+	Missense_Mutation	SNP	C	C	T	rs146694394	NA	BCN	NORMAL	C	C	NA	NA	NA	NA	NA	NA	NA	NA	NA	NA	NA	NA	NA	NA	NA	c.1967C>T	p.Thr656Met	p.T656M	ENST00000355585	15/27	NA	NA	NA	NA	NA	NA	SYNJ2,missense_variant,p.Thr656Met,ENST00000355585,NM_001178088.1,NM_003898.3;SYNJ2,missense_variant,p.Thr656Met,ENST00000367122,;SYNJ2,missense_variant,p.Thr656Met,ENST00000367121,;SYNJ2,downstream_gene_variant,,ENST00000449859,;,regulatory_region_variant,,ENSR00001789626,;	T	ENSG00000078269	ENST00000355585	Transcript
PLG	5340	.	GRCh37	6	161152905	161152905	+	Missense_Mutation	SNP	C	C	T	rs4252129	NA	BCN	NORMAL	C	C	NA	NA	NA	NA	NA	NA	NA	NA	NA	NA	NA	NA	NA	NA	NA	c.1567C>T	p.Arg523Trp	p.R523W	ENST00000308192	12/19	NA	NA	NA	NA	NA	NA	PLG,missense_variant,p.Arg523Trp,ENST00000308192,NM_000301.3;PLG,downstream_gene_variant,,ENST00000297289,;PLG,downstream_gene_variant,,ENST00000493435,;	T	ENSG00000122194	ENST00000308192	Transcript
INTS1	26173	.	GRCh37	7	1520077	1520077	+	Missense_Mutation	SNP	T	T	C	rs187845066	NA	BCN	NORMAL	T	T	NA	NA	NA	NA	NA	NA	NA	NA	NA	NA	NA	NA	NA	NA	NA	c.3950A>G	p.Asp1317Gly	p.D1317G	ENST00000404767	30/48	NA	NA	NA	NA	NA	NA	INTS1,missense_variant,p.Asp1516Gly,ENST00000389470,;INTS1,missense_variant,p.Asp1317Gly,ENST00000404767,NM_001080453.2;INTS1,downstream_gene_variant,,ENST00000468115,;INTS1,upstream_gene_variant,,ENST00000482994,;,regulatory_region_variant,,ENSR00001556820,;	C	ENSG00000164880	ENST00000404767	Transcript
IQCE	23288	.	GRCh37	7	2649735	2649735	+	Missense_Mutation	SNP	C	C	G	novel	NA	BCN	NORMAL	C	C	NA	NA	NA	NA	NA	NA	NA	NA	NA	NA	NA	NA	NA	NA	NA	c.2027C>G	p.Ser676Cys	p.S676C	ENST00000402050	22/22	NA	NA	NA	NA	NA	NA	IQCE,missense_variant,p.Ser676Cys,ENST00000402050,NM_152558.3,NM_001100390.1,NM_001287501.1;IQCE,missense_variant,p.Ser625Cys,ENST00000404984,;IQCE,missense_variant,p.Ser611Cys,ENST00000325979,;IQCE,missense_variant,p.Ser660Cys,ENST00000438376,NM_001287500.1;IQCE,downstream_gene_variant,,ENST00000423196,;IQCE,downstream_gene_variant,,ENST00000486730,;IQCE,3_prime_UTR_variant,,ENST00000325997,;IQC…	G	ENSG00000106012	ENST00000402050	Transcript
AMZ1	155185	.	GRCh37	7	2748787	2748787	+	Missense_Mutation	SNP	T	T	C	rs150799683	NA	BCN	NORMAL	T	T	NA	NA	NA	NA	NA	NA	NA	NA	NA	NA	NA	NA	NA	NA	NA	c.680T>C	p.Val227Ala	p.V227A	ENST00000312371	5/7	NA	NA	NA	NA	NA	NA	AMZ1,missense_variant,p.Val227Ala,ENST00000312371,NM_133463.1;AMZ1,intron_variant,,ENST00000407112,NM_001284355.1;AMZ1,non_coding_transcript_exon_variant,,ENST00000485540,;AMZ1,intron_variant,,ENST00000489665,;AMZ1,downstream_gene_variant,,ENST00000480560,;	C	ENSG00000174945	ENST00000312371	Transcript
USP42	84132	.	GRCh37	7	6189373	6189373	+	Missense_Mutation	SNP	C	C	T	rs61732169	NA	BCN	NORMAL	C	C	NA	NA	NA	NA	NA	NA	NA	NA	NA	NA	NA	NA	NA	NA	NA	c.1546C>T	p.His516Tyr	p.H516Y	ENST00000306177	13/18	NA	NA	NA	NA	NA	NA	USP42,missense_variant,p.His516Tyr,ENST00000306177,NM_032172.2;USP42,missense_variant,p.His362Tyr,ENST00000426246,;USP42,missense_variant,p.His449Tyr,ENST00000465073,;USP42,3_prime_UTR_variant,,ENST00000521713,;USP42,non_coding_transcript_exon_variant,,ENST00000479544,;USP42,downstream_gene_variant,,ENST00000404008,;	T	ENSG00000106346	ENST00000306177	Transcript
GPNMB	10457	.	GRCh37	7	23286529	23286529	+	Missense_Mutation	SNP	C	C	T	rs140122424	NA	BCN	NORMAL	C	C	NA	NA	NA	NA	NA	NA	NA	NA	NA	NA	NA	NA	NA	NA	NA	c.53C>T	p.Pro18Leu	p.P18L	ENST00000381990	1/11	NA	NA	NA	NA	NA	NA	GPNMB,missense_variant,p.Pro18Leu,ENST00000258733,;GPNMB,missense_variant,p.Pro18Leu,ENST00000381990,NM_002510.2,NM_001005340.1;GPNMB,missense_variant,p.Pro18Leu,ENST00000453162,;GPNMB,missense_variant,p.Pro18Leu,ENST00000539136,;GPNMB,missense_variant,p.Pro18Leu,ENST00000409458,;GPNMB,non_coding_transcript_exon_variant,,ENST00000459927,;GPNMB,non_coding_transcript_exon_variant,,ENST00000487890,;…	T	ENSG00000136235	ENST00000381990	Transcript
FKBP9	11328	.	GRCh37	7	32997372	32997372	+	Missense_Mutation	SNP	G	G	A	novel	NA	BCN	NORMAL	G	G	NA	NA	NA	NA	NA	NA	NA	NA	NA	NA	NA	NA	NA	NA	NA	c.187G>A	p.Gly63Arg	p.G63R	ENST00000242209	1/10	NA	NA	NA	NA	NA	NA	FKBP9,missense_variant,p.Gly63Arg,ENST00000242209,NM_007270.3;FKBP9,missense_variant,p.Gly63Arg,ENST00000538336,NM_001284341.1;FKBP9,5_prime_UTR_variant,,ENST00000538443,;AVL9,intron_variant,,ENST00000404479,;FKBP9,non_coding_transcript_exon_variant,,ENST00000469202,;FKBP9,non_coding_transcript_exon_variant,,ENST00000464334,;FKBP9,non_coding_transcript_exon_variant,,ENST00000494374,;,regulatory_r…	A	ENSG00000122642	ENST00000242209	Transcript
FKBP9	11328	.	GRCh37	7	32997373	32997373	+	Missense_Mutation	SNP	G	G	A	novel	NA	BCN	NORMAL	G	G	NA	NA	NA	NA	NA	NA	NA	NA	NA	NA	NA	NA	NA	NA	NA	c.188G>A	p.Gly63Glu	p.G63E	ENST00000242209	1/10	NA	NA	NA	NA	NA	NA	FKBP9,missense_variant,p.Gly63Glu,ENST00000242209,NM_007270.3;FKBP9,missense_variant,p.Gly63Glu,ENST00000538336,NM_001284341.1;FKBP9,5_prime_UTR_variant,,ENST00000538443,;AVL9,intron_variant,,ENST00000404479,;FKBP9,non_coding_transcript_exon_variant,,ENST00000469202,;FKBP9,non_coding_transcript_exon_variant,,ENST00000464334,;FKBP9,non_coding_transcript_exon_variant,,ENST00000494374,;,regulatory_r…	A	ENSG00000122642	ENST00000242209	Transcript
TYW1	55253	.	GRCh37	7	66483114	66483114	+	Missense_Mutation	SNP	A	A	G	rs151211596	NA	BCN	NORMAL	A	A	NA	NA	NA	NA	NA	NA	NA	NA	NA	NA	NA	NA	NA	NA	NA	c.845A>G	p.His282Arg	p.H282R	ENST00000359626	6/16	NA	NA	NA	NA	NA	NA	TYW1,missense_variant,p.His282Arg,ENST00000359626,NM_018264.3;TYW1,downstream_gene_variant,,ENST00000442959,;TYW1,missense_variant,p.His282Arg,ENST00000361660,;	G	ENSG00000198874	ENST00000359626	Transcript
AUTS2	26053	.	GRCh37	7	70255576	70255577	+	In_Frame_Ins	INS	-	-	CCACCACCA	novel	NA	BCN	NORMAL	-	-	NA	NA	NA	NA	NA	NA	NA	NA	NA	NA	NA	NA	NA	NA	NA	c.3392_3400dupACCACCACC	p.His1131_His1133dup	p.H1131_H1133dup	ENST00000342771	19/19	NA	NA	NA	NA	NA	NA	AUTS2,inframe_insertion,p.His1131_His1133dup,ENST00000342771,NM_015570.2;AUTS2,inframe_insertion,p.His1107_His1109dup,ENST00000406775,NM_001127231.1;AUTS2,downstream_gene_variant,,ENST00000418686,;AUTS2,downstream_gene_variant,,ENST00000498384,;AUTS2,downstream_gene_variant,,ENST00000449547,;AUTS2,downstream_gene_variant,,ENST00000439256,;	CCACCACCA	ENSG00000158321	ENST00000342771	Transcript
KIAA1324L	222223	.	GRCh37	7	86521206	86521206	+	Splice_Site	SNP	C	C	T	novel	NA	BCN	NORMAL	C	C	NA	NA	NA	NA	NA	NA	NA	NA	NA	NA	NA	NA	NA	NA	NA	c.2865-1G>A		p.X955_splice	ENST00000450689		NA	NA	NA	NA	NA	NA	KIAA1324L,splice_acceptor_variant,,ENST00000450689,NM_001142749.2;KIAA1324L,splice_acceptor_variant,,ENST00000297222,;KIAA1324L,splice_acceptor_variant,,ENST00000444627,;KIAA1324L,splice_acceptor_variant,,ENST00000416314,NM_152748.3;KIAA1324L,splice_acceptor_variant,,ENST00000423294,;KIAA1324L,splice_acceptor_variant,,ENST00000394714,;KIAA1324L,splice_acceptor_variant,,ENST00000480216,;	T	ENSG00000164659	ENST00000450689	Transcript
KIAA1324L	222223	.	GRCh37	7	86548611	86548611	+	Missense_Mutation	SNP	C	C	T	rs35444296	NA	BCN	NORMAL	C	C	NA	NA	NA	NA	NA	NA	NA	NA	NA	NA	NA	NA	NA	NA	NA	c.1415G>A	p.Gly472Glu	p.G472E	ENST00000450689	11/22	NA	NA	NA	NA	NA	NA	KIAA1324L,missense_variant,p.Gly472Glu,ENST00000450689,NM_001142749.2;KIAA1324L,missense_variant,p.Gly232Glu,ENST00000297222,;KIAA1324L,missense_variant,p.Gly472Glu,ENST00000444627,;KIAA1324L,missense_variant,p.Gly305Glu,ENST00000416314,NM_152748.3;KIAA1324L,missense_variant,p.Gly433Glu,ENST00000423294,;KIAA1324L,non_coding_transcript_exon_variant,,ENST00000490995,;KIAA1324L,non_coding_transcript…	T	ENSG00000164659	ENST00000450689	Transcript
STEAP2	261729	.	GRCh37	7	89856313	89856313	+	Missense_Mutation	SNP	C	C	T	rs766025522	NA	BCN	NORMAL	C	C	NA	NA	NA	NA	NA	NA	NA	NA	NA	NA	NA	NA	NA	NA	NA	c.521C>T	p.Ala174Val	p.A174V	ENST00000287908	3/5	NA	NA	NA	NA	NA	NA	STEAP2,missense_variant,p.Ala174Val,ENST00000287908,NM_152999.3,NM_001244944.1;STEAP2,missense_variant,p.Ala174Val,ENST00000394622,NM_001040665.1;STEAP2,missense_variant,p.Ala174Val,ENST00000394626,NM_001244945.1;STEAP2,missense_variant,p.Ala174Val,ENST00000394629,NM_001040666.1;STEAP2,missense_variant,p.Ala174Val,ENST00000394632,NM_001244946.1;STEAP2,missense_variant,p.Ala174Val,ENST00000394621,…	T	ENSG00000157214	ENST00000287908	Transcript
C7orf63	79846	.	GRCh37	7	89901188	89901188	+	Missense_Mutation	SNP	G	G	A	rs371329848	NA	BCN	NORMAL	G	G	NA	NA	NA	NA	NA	NA	NA	NA	NA	NA	NA	NA	NA	NA	NA	c.776G>A	p.Arg259His	p.R259H	ENST00000389297	8/23	NA	NA	NA	NA	NA	NA	C7orf63,missense_variant,p.Arg259His,ENST00000389297,NM_001039706.2,NM_001160138.1;C7orf63,missense_variant,p.Arg259His,ENST00000316089,;C7orf63,missense_variant,p.Arg241His,ENST00000497910,;C7orf63,missense_variant,p.Arg199His,ENST00000457170,;C7orf63,missense_variant,p.Arg61His,ENST00000418199,;AC002064.4,upstream_gene_variant,,ENST00000420245,;C7orf63,intron_variant,,ENST00000463311,;C7orf63,3…	A	ENSG00000105792	ENST00000389297	Transcript
MEPCE	56257	.	GRCh37	7	100028672	100028672	+	Missense_Mutation	SNP	C	C	T	novel	NA	BCN	NORMAL	C	C	NA	NA	NA	NA	NA	NA	NA	NA	NA	NA	NA	NA	NA	NA	NA	c.1031C>T	p.Ser344Leu	p.S344L	ENST00000310512	1/4	NA	NA	NA	NA	NA	NA	MEPCE,missense_variant,p.Ser344Leu,ENST00000310512,NM_019606.5;MEPCE,5_prime_UTR_variant,,ENST00000414441,NM_001194990.1,NM_001194991.1,NM_001194992.1;ZCWPW1,upstream_gene_variant,,ENST00000398027,NM_017984.4;ZCWPW1,upstream_gene_variant,,ENST00000324725,;ZCWPW1,upstream_gene_variant,,ENST00000360951,NM_001258008.1;PPP1R35,downstream_gene_variant,,ENST00000292330,NM_145030.2;ZCWPW1,upstream_gene_…	T	ENSG00000146834	ENST00000310512	Transcript
FBXO24	26261	.	GRCh37	7	100187349	100187349	+	Missense_Mutation	SNP	T	T	A	rs145042937	NA	BCN	NORMAL	T	T	NA	NA	NA	NA	NA	NA	NA	NA	NA	NA	NA	NA	NA	NA	NA	c.86T>A	p.Val29Asp	p.V29D	ENST00000427939	1/10	NA	NA	NA	NA	NA	NA	FBXO24,missense_variant,p.Val29Asp,ENST00000427939,NM_012172.4;FBXO24,intron_variant,,ENST00000241071,NM_033506.2;FBXO24,intron_variant,,ENST00000360609,;FBXO24,intron_variant,,ENST00000468962,NM_001163499.1;FBXO24,intron_variant,,ENST00000465843,;FBXO24,intron_variant,,ENST00000461079,;FBXO24,intron_variant,,ENST00000466053,;LRCH4,upstream_gene_variant,,ENST00000310300,NM_002319.3;LRCH4,upstream…	A	ENSG00000106336	ENST00000427939	Transcript
SLC26A5	375611	.	GRCh37	7	103062016	103062016	+	Splice_Site	SNP	T	T	C	rs116900495	NA	BCN	NORMAL	T	T	NA	NA	NA	NA	NA	NA	NA	NA	NA	NA	NA	NA	NA	NA	NA	c.-53-2A>G			ENST00000306312		NA	NA	NA	NA	NA	NA	SLC26A5,splice_acceptor_variant,,ENST00000306312,NM_198999.2;SLC26A5,splice_acceptor_variant,,ENST00000432958,NM_001167962.1;SLC26A5,splice_acceptor_variant,,ENST00000393730,;SLC26A5,splice_acceptor_variant,,ENST00000339444,NM_206883.2;SLC26A5,splice_acceptor_variant,,ENST00000393729,;SLC26A5,splice_acceptor_variant,,ENST00000354356,;SLC26A5,splice_acceptor_variant,,ENST00000393735,NM_206884.2;SL…	C	ENSG00000170615	ENST00000306312	Transcript
PUS7	54517	.	GRCh37	7	105121568	105121568	+	Missense_Mutation	SNP	A	A	G	rs377728624	NA	BCN	NORMAL	A	A	NA	NA	NA	NA	NA	NA	NA	NA	NA	NA	NA	NA	NA	NA	NA	c.1106T>C	p.Ile369Thr	p.I369T	ENST00000356362	9/16	NA	NA	NA	NA	NA	NA	PUS7,missense_variant,p.Ile369Thr,ENST00000356362,NM_019042.3;PUS7,missense_variant,p.Ile369Thr,ENST00000469408,;PUS7,missense_variant,p.Ile369Thr,ENST00000481939,;,regulatory_region_variant,,ENSR00001799665,;	G	ENSG00000091127	ENST00000356362	Transcript
DLD	1738	.	GRCh37	7	107559455	107559455	+	Missense_Mutation	SNP	G	G	C	novel	NA	BCN	NORMAL	G	G	NA	NA	NA	NA	NA	NA	NA	NA	NA	NA	NA	NA	NA	NA	NA	c.1375G>C	p.Gly459Arg	p.G459R	ENST00000205402	13/14	NA	NA	NA	NA	NA	NA	DLD,missense_variant,p.Gly459Arg,ENST00000205402,NM_000108.3;DLD,missense_variant,p.Gly436Arg,ENST00000440410,;DLD,missense_variant,p.Gly411Arg,ENST00000437604,;DLD,missense_variant,p.Gly360Arg,ENST00000537148,;LAMB1,downstream_gene_variant,,ENST00000393561,;LAMB1,downstream_gene_variant,,ENST00000222399,NM_002291.2;DLD,missense_variant,p.Gly459Arg,ENST00000417551,;DLD,splice_region_variant,,ENST…	C	ENSG00000091140	ENST00000205402	Transcript
LRRN3	54674	.	GRCh37	7	110764417	110764417	+	Missense_Mutation	SNP	G	G	C	novel	NA	BCN	NORMAL	G	G	NA	NA	NA	NA	NA	NA	NA	NA	NA	NA	NA	NA	NA	NA	NA	c.1589G>C	p.Arg530Thr	p.R530T	ENST00000451085	4/4	NA	NA	NA	NA	NA	NA	LRRN3,missense_variant,p.Arg530Thr,ENST00000451085,NM_001099660.1;LRRN3,missense_variant,p.Arg530Thr,ENST00000422987,NM_018334.4;LRRN3,missense_variant,p.Arg530Thr,ENST00000308478,NM_001099658.1;IMMP2L,intron_variant,,ENST00000405709,NM_032549.3;IMMP2L,intron_variant,,ENST00000331762,NM_001244606.1;IMMP2L,intron_variant,,ENST00000447215,;IMMP2L,intron_variant,,ENST00000452895,;IMMP2L,intron_varia…	C	ENSG00000173114	ENST00000451085	Transcript
DOCK4	9732	.	GRCh37	7	111517227	111517227	+	Missense_Mutation	SNP	T	T	C	rs12705801	NA	BCN	NORMAL	T	T	NA	NA	NA	NA	NA	NA	NA	NA	NA	NA	NA	NA	NA	NA	NA	c.1603A>G	p.Asn535Asp	p.N535D	ENST00000437633	17/52	NA	NA	NA	NA	NA	NA	DOCK4,missense_variant,p.Asn535Asp,ENST00000428084,;DOCK4,missense_variant,p.Asn535Asp,ENST00000437633,NM_014705.3;DOCK4,missense_variant,p.Asn523Asp,ENST00000445943,;DOCK4,upstream_gene_variant,,ENST00000423057,;DOCK4,non_coding_transcript_exon_variant,,ENST00000476846,;DOCK4,upstream_gene_variant,,ENST00000492532,;	C	ENSG00000128512	ENST00000437633	Transcript
CTTNBP2	83992	.	GRCh37	7	117513445	117513445	+	Missense_Mutation	SNP	C	C	T	rs201926476	NA	BCN	NORMAL	C	C	NA	NA	NA	NA	NA	NA	NA	NA	NA	NA	NA	NA	NA	NA	NA	c.25G>A	p.Glu9Lys	p.E9K	ENST00000160373	1/23	NA	NA	NA	NA	NA	NA	CTTNBP2,missense_variant,p.Glu9Lys,ENST00000160373,NM_033427.2;CTTNBP2,intron_variant,,ENST00000412853,;CTTNBP2,upstream_gene_variant,,ENST00000434890,;CTTNBP2,upstream_gene_variant,,ENST00000454375,;CTTNBP2,missense_variant,p.Glu9Lys,ENST00000441556,;,regulatory_region_variant,,ENSR00001563301,;	T	ENSG00000077063	ENST00000160373	Transcript
AASS	10157	.	GRCh37	7	121738854	121738854	+	Missense_Mutation	SNP	T	T	C	rs147394896	NA	BCN	NORMAL	T	T	NA	NA	NA	NA	NA	NA	NA	NA	NA	NA	NA	NA	NA	NA	NA	c.1473A>G	p.Ile491Met	p.I491M	ENST00000393376	13/23	NA	NA	NA	NA	NA	NA	AASS,missense_variant,p.Ile491Met,ENST00000393376,;AASS,missense_variant,p.Ile491Met,ENST00000417368,NM_005763.3;AASS,intron_variant,,ENST00000473553,;AASS,missense_variant,p.Ile491Met,ENST00000358954,;AASS,missense_variant,p.Ile491Met,ENST00000431170,;	C	ENSG00000008311	ENST00000393376	Transcript
AASS	10157	.	GRCh37	7	121769510	121769510	+	Missense_Mutation	SNP	C	C	T	rs766257837	NA	BCN	NORMAL	C	C	NA	NA	NA	NA	NA	NA	NA	NA	NA	NA	NA	NA	NA	NA	NA	c.292G>A	p.Glu98Lys	p.E98K	ENST00000393376	2/23	NA	NA	NA	NA	NA	NA	AASS,missense_variant,p.Glu98Lys,ENST00000393376,;AASS,missense_variant,p.Glu98Lys,ENST00000417368,NM_005763.3;AASS,intron_variant,,ENST00000473553,;AASS,missense_variant,p.Glu98Lys,ENST00000358954,;AASS,missense_variant,p.Glu98Lys,ENST00000431170,;	T	ENSG00000008311	ENST00000393376	Transcript
CALD1	800	.	GRCh37	7	134552501	134552501	+	Missense_Mutation	SNP	G	G	A	rs772216381	NA	BCN	NORMAL	G	G	NA	NA	NA	NA	NA	NA	NA	NA	NA	NA	NA	NA	NA	NA	NA	c.17G>A	p.Arg6His	p.R6H	ENST00000361675	3/15	NA	NA	NA	NA	NA	NA	CALD1,missense_variant,p.Arg6His,ENST00000361388,NM_033138.3,NM_033157.3;CALD1,missense_variant,p.Arg6His,ENST00000361901,NM_004342.6;CALD1,missense_variant,p.Arg6His,ENST00000361675,;CALD1,missense_variant,p.Arg6His,ENST00000422748,;CALD1,missense_variant,p.Arg6His,ENST00000417172,;CALD1,missense_variant,p.Arg6His,ENST00000436461,;CALD1,missense_variant,p.Arg6His,ENST00000454108,;CALD1,missense_…	A	ENSG00000122786	ENST00000361675	Transcript
BRAF	673	.	GRCh37	7	140453104	140453104	+	Missense_Mutation	SNP	C	C	T	novel	NA	BCN	NORMAL	C	C	NA	NA	NA	NA	NA	NA	NA	NA	NA	NA	NA	NA	NA	NA	NA	c.1831G>A	p.Glu611Lys	p.E611K	ENST00000288602	15/18	NA	NA	NA	NA	NA	NA	BRAF,missense_variant,p.Glu219Lys,ENST00000496384,;BRAF,missense_variant,p.Glu611Lys,ENST00000288602,NM_004333.4;BRAF,missense_variant,p.Glu39Lys,ENST00000479537,;BRAF,3_prime_UTR_variant,,ENST00000497784,;	T	ENSG00000157764	ENST00000288602	Transcript
BRAF	673	.	GRCh37	7	140453118	140453118	+	Missense_Mutation	SNP	C	C	T		NA	BCN	NORMAL	C	C	NA	NA	NA	NA	NA	NA	NA	NA	NA	NA	NA	NA	NA	NA	NA	c.1817G>A	p.Gly606Glu	p.G606E	ENST00000288602	15/18	NA	NA	NA	NA	NA	NA	BRAF,missense_variant,p.Gly214Glu,ENST00000496384,;BRAF,missense_variant,p.Gly606Glu,ENST00000288602,NM_004333.4;BRAF,missense_variant,p.Gly34Glu,ENST00000479537,;BRAF,3_prime_UTR_variant,,ENST00000497784,;	T	ENSG00000157764	ENST00000288602	Transcript
BRAF	673	.	GRCh37	7	140453119	140453119	+	Missense_Mutation	SNP	C	C	T		NA	BCN	NORMAL	C	C	NA	NA	NA	NA	NA	NA	NA	NA	NA	NA	NA	NA	NA	NA	NA	c.1816G>A	p.Gly606Arg	p.G606R	ENST00000288602	15/18	NA	NA	NA	NA	NA	NA	BRAF,missense_variant,p.Gly214Arg,ENST00000496384,;BRAF,missense_variant,p.Gly606Arg,ENST00000288602,NM_004333.4;BRAF,missense_variant,p.Gly34Arg,ENST00000479537,;BRAF,3_prime_UTR_variant,,ENST00000497784,;	T	ENSG00000157764	ENST00000288602	Transcript
BRAF	673	.	GRCh37	7	140453155	140453155	+	Missense_Mutation	SNP	C	C	T	rs397516896	NA	BCN	NORMAL	C	C	NA	NA	NA	NA	NA	NA	NA	NA	NA	NA	NA	NA	NA	NA	NA	c.1780G>A	p.Asp594Asn	p.D594N	ENST00000288602	15/18	NA	NA	NA	NA	NA	NA	BRAF,missense_variant,p.Asp202Asn,ENST00000496384,;BRAF,missense_variant,p.Asp594Asn,ENST00000288602,NM_004333.4;BRAF,missense_variant,p.Asp22Asn,ENST00000479537,;BRAF,3_prime_UTR_variant,,ENST00000497784,;	T	ENSG00000157764	ENST00000288602	Transcript
BRAF	673	.	GRCh37	7	140453176	140453176	+	Missense_Mutation	SNP	C	C	T		NA	BCN	NORMAL	C	C	NA	NA	NA	NA	NA	NA	NA	NA	NA	NA	NA	NA	NA	NA	NA	c.1759G>A	p.Asp587Asn	p.D587N	ENST00000288602	15/18	NA	NA	NA	NA	NA	NA	BRAF,missense_variant,p.Asp195Asn,ENST00000496384,;BRAF,missense_variant,p.Asp587Asn,ENST00000288602,NM_004333.4;BRAF,missense_variant,p.Asp15Asn,ENST00000479537,;BRAF,3_prime_UTR_variant,,ENST00000497784,;	T	ENSG00000157764	ENST00000288602	Transcript
BRAF	673	.	GRCh37	7	140453179	140453179	+	Missense_Mutation	SNP	C	C	T	rs121913340	NA	BCN	NORMAL	C	C	NA	NA	NA	NA	NA	NA	NA	NA	NA	NA	NA	NA	NA	NA	NA	c.1756G>A	p.Glu586Lys	p.E586K	ENST00000288602	15/18	NA	NA	NA	NA	NA	NA	BRAF,missense_variant,p.Glu194Lys,ENST00000496384,;BRAF,missense_variant,p.Glu586Lys,ENST00000288602,NM_004333.4;BRAF,missense_variant,p.Glu14Lys,ENST00000479537,;BRAF,3_prime_UTR_variant,,ENST00000497784,;	T	ENSG00000157764	ENST00000288602	Transcript
ARHGEF35	445328	.	GRCh37	7	143884941	143884941	+	Missense_Mutation	SNP	T	T	C	rs200420628	NA	BCN	NORMAL	T	T	NA	NA	NA	NA	NA	NA	NA	NA	NA	NA	NA	NA	NA	NA	NA	c.536A>G	p.Gln179Arg	p.Q179R	ENST00000378115	2/2	NA	NA	NA	NA	NA	NA	ARHGEF35,missense_variant,p.Gln179Arg,ENST00000378115,NM_001003702.2;ARHGEF35,missense_variant,p.Gln179Arg,ENST00000543357,;CTAGE4,downstream_gene_variant,,ENST00000486333,NM_198495.2;AC004889.1,downstream_gene_variant,,ENST00000436946,;	C	ENSG00000213214	ENST00000378115	Transcript
ABCF2	10061	.	GRCh37	7	150912020	150912020	+	Missense_Mutation	SNP	T	T	C	rs55866446	NA	BCN	NORMAL	T	T	NA	NA	NA	NA	NA	NA	NA	NA	NA	NA	NA	NA	NA	NA	NA	c.1679A>G	p.Asn560Ser	p.N560S	ENST00000222388	14/16	NA	NA	NA	NA	NA	NA	ABCF2,missense_variant,p.Asn560Ser,ENST00000287844,NM_007189.2;ABCF2,missense_variant,p.Asn560Ser,ENST00000222388,NM_005692.4;ABCF2,downstream_gene_variant,,ENST00000473874,;	C	ENSG00000033050	ENST00000222388	Transcript
WDR60	55112	.	GRCh37	7	158726885	158726885	+	Missense_Mutation	SNP	C	C	T	novel	NA	BCN	NORMAL	C	C	NA	NA	NA	NA	NA	NA	NA	NA	NA	NA	NA	NA	NA	NA	NA	c.2612C>T	p.Ser871Leu	p.S871L	ENST00000407559	22/25	NA	NA	NA	NA	NA	NA	WDR60,missense_variant,p.Ser871Leu,ENST00000407559,NM_018051.4;WDR60,missense_variant,p.Ser1Leu,ENST00000454771,;WDR60,3_prime_UTR_variant,,ENST00000444851,;WDR60,non_coding_transcript_exon_variant,,ENST00000467220,;	T	ENSG00000126870	ENST00000407559	Transcript
MCPH1	79648	.	GRCh37	8	6478991	6478991	+	Missense_Mutation	SNP	G	G	C	novel	NA	BCN	NORMAL	G	G	NA	NA	NA	NA	NA	NA	NA	NA	NA	NA	NA	NA	NA	NA	NA	c.2231G>C	p.Cys744Ser	p.C744S	ENST00000344683	13/14	NA	NA	NA	NA	NA	NA	MCPH1,missense_variant,p.Cys744Ser,ENST00000344683,NM_024596.3;CTD-2541M15.3,upstream_gene_variant,,ENST00000607368,;CTD-2541M15.1,non_coding_transcript_exon_variant,,ENST00000515608,;CTD-2541M15.1,non_coding_transcript_exon_variant,,ENST00000522897,;MCPH1,non_coding_transcript_exon_variant,,ENST00000521175,;MCPH1,non_coding_transcript_exon_variant,,ENST00000521129,;MCPH1,non_coding_transcript_ex…	C	ENSG00000147316	ENST00000344683	Transcript
DLC1	10395	.	GRCh37	8	12950310	12950310	+	Missense_Mutation	SNP	T	T	A	rs146051142	NA	BCN	NORMAL	T	T	NA	NA	NA	NA	NA	NA	NA	NA	NA	NA	NA	NA	NA	NA	NA	c.3551A>T	p.Gln1184Leu	p.Q1184L	ENST00000276297	13/18	NA	NA	NA	NA	NA	NA	DLC1,missense_variant,p.Gln1184Leu,ENST00000276297,NM_182643.2;DLC1,missense_variant,p.Gln747Leu,ENST00000358919,NM_006094.4;DLC1,missense_variant,p.Gln781Leu,ENST00000512044,;DLC1,missense_variant,p.Gln673Leu,ENST00000520226,NM_001164271.1;DLC1,non_coding_transcript_exon_variant,,ENST00000510318,;DLC1,downstream_gene_variant,,ENST00000513883,;DLC1,downstream_gene_variant,,ENST00000510250,;DLC1,u…	A	ENSG00000164741	ENST00000276297	Transcript
FAM160B2	64760	.	GRCh37	8	21959726	21959726	+	Missense_Mutation	SNP	G	G	A	rs113817175	NA	BCN	NORMAL	G	G	NA	NA	NA	NA	NA	NA	NA	NA	NA	NA	NA	NA	NA	NA	NA	c.1892G>A	p.Arg631Gln	p.R631Q	ENST00000289921	15/17	NA	NA	NA	NA	NA	NA	FAM160B2,missense_variant,p.Arg631Gln,ENST00000289921,NM_022749.5;NUDT18,downstream_gene_variant,,ENST00000521807,;NUDT18,downstream_gene_variant,,ENST00000309188,NM_024815.3;NUDT18,downstream_gene_variant,,ENST00000522405,;FAM160B2,missense_variant,p.Arg631Gln,ENST00000450006,;FAM160B2,non_coding_transcript_exon_variant,,ENST00000496599,;FAM160B2,downstream_gene_variant,,ENST00000427751,;FAM160B…	A	ENSG00000158863	ENST00000289921	Transcript
PPP3CC	5533	.	GRCh37	8	22398155	22398155	+	Missense_Mutation	SNP	A	A	G	rs117993834	NA	BCN	NORMAL	A	A	NA	NA	NA	NA	NA	NA	NA	NA	NA	NA	NA	NA	NA	NA	NA	c.1406A>G	p.Lys469Arg	p.K469R	ENST00000397775	15/15	NA	NA	NA	NA	NA	NA	PPP3CC,missense_variant,p.Lys460Arg,ENST00000240139,NM_005605.4;PPP3CC,missense_variant,p.Lys450Arg,ENST00000289963,NM_001243975.1;PPP3CC,missense_variant,p.Lys469Arg,ENST00000397775,NM_001243974.1;RP11-582J16.4,downstream_gene_variant,,ENST00000514980,;SORBS3,upstream_gene_variant,,ENST00000522037,;SORBS3,upstream_gene_variant,,ENST00000523941,;,regulatory_region_variant,,ENSR00001806372,;	G	ENSG00000120910	ENST00000397775	Transcript
NKX2-6	137814	.	GRCh37	8	23560499	23560499	+	Missense_Mutation	SNP	G	G	C	novel	NA	BCN	NORMAL	G	G	NA	NA	NA	NA	NA	NA	NA	NA	NA	NA	NA	NA	NA	NA	NA	c.371C>G	p.Ser124Trp	p.S124W	ENST00000325017	2/2	NA	NA	NA	NA	NA	NA	NKX2-6,missense_variant,p.Ser124Trp,ENST00000325017,NM_001136271.2;NKX2-6,missense_variant,p.Ser42Trp,ENST00000418222,;RP11-175E9.1,upstream_gene_variant,,ENST00000523874,;,regulatory_region_variant,,ENSR00001806588,;	C	ENSG00000180053	ENST00000325017	Transcript
PCMTD1	115294	.	GRCh37	8	52732961	52732961	+	Missense_Mutation	SNP	G	G	T	rs150537425	NA	BCN	NORMAL	G	G	NA	NA	NA	NA	NA	NA	NA	NA	NA	NA	NA	NA	NA	NA	NA	c.1024C>A	p.Pro342Thr	p.P342T	ENST00000360540	7/7	NA	NA	NA	NA	NA	NA	PCMTD1,missense_variant,p.Pro342Thr,ENST00000360540,NM_052937.3;PCMTD1,missense_variant,p.Pro266Thr,ENST00000544451,NM_001286783.1,NM_001286782.1;PCMTD1,missense_variant,p.Pro342Thr,ENST00000522514,;AC090186.1,downstream_gene_variant,,ENST00000415643,;PCMTD1,non_coding_transcript_exon_variant,,ENST00000519559,;	T	ENSG00000168300	ENST00000360540	Transcript
EYA1	2138	.	GRCh37	8	72123470	72123470	+	Missense_Mutation	SNP	C	C	G	novel	NA	BCN	NORMAL	C	C	NA	NA	NA	NA	NA	NA	NA	NA	NA	NA	NA	NA	NA	NA	NA	c.1619G>C	p.Arg540Thr	p.R540T	ENST00000340726	17/18	NA	NA	NA	NA	NA	NA	EYA1,missense_variant,p.Arg540Thr,ENST00000340726,NM_000503.4,NM_001288574.1;EYA1,missense_variant,p.Arg534Thr,ENST00000303824,;EYA1,missense_variant,p.Arg540Thr,ENST00000388742,NM_172058.2,NM_172059.2;EYA1,missense_variant,p.Arg507Thr,ENST00000388740,NM_172060.2;EYA1,missense_variant,p.Arg506Thr,ENST00000388741,;EYA1,missense_variant,p.Arg539Thr,ENST00000388743,;EYA1,missense_variant,p.Arg505Thr…	G	ENSG00000104313	ENST00000340726	Transcript
STAU2	27067	.	GRCh37	8	74334931	74334931	+	Missense_Mutation	SNP	A	A	C	rs75740279	NA	BCN	NORMAL	A	A	NA	NA	NA	NA	NA	NA	NA	NA	NA	NA	NA	NA	NA	NA	NA	c.1537T>G	p.Leu513Val	p.L513V	ENST00000524300	14/15	NA	NA	NA	NA	NA	NA	STAU2,missense_variant,p.Leu513Val,ENST00000524300,NM_001164381.1,NM_001164380.1;STAU2,missense_variant,p.Leu481Val,ENST00000522695,;STAU2,missense_variant,p.Leu447Val,ENST00000521210,NM_001164382.1;STAU2,missense_variant,p.Leu341Val,ENST00000523558,NM_001164383.1;STAU2-AS1,intron_variant,,ENST00000517604,;STAU2-AS1,intron_variant,,ENST00000522703,;STAU2,non_coding_transcript_exon_variant,,ENST00…	C	ENSG00000040341	ENST00000524300	Transcript
TMEM67	91147	.	GRCh37	8	94809588	94809588	+	Missense_Mutation	SNP	C	C	A		NA	BCN	NORMAL	C	C	NA	NA	NA	NA	NA	NA	NA	NA	NA	NA	NA	NA	NA	NA	NA	c.1990C>A	p.Pro664Thr	p.P664T	ENST00000453321	20/28	NA	NA	NA	NA	NA	NA	TMEM67,missense_variant,p.Pro664Thr,ENST00000453321,NM_153704.5;TMEM67,missense_variant,p.Pro583Thr,ENST00000409623,NM_001142301.1;TMEM67,downstream_gene_variant,,ENST00000520680,;TMEM67,missense_variant,p.Pro654Thr,ENST00000323130,;TMEM67,non_coding_transcript_exon_variant,,ENST00000474944,;TMEM67,non_coding_transcript_exon_variant,,ENST00000519845,;TMEM67,non_coding_transcript_exon_variant,,ENS…	A	ENSG00000164953	ENST00000453321	Transcript
POP1	10940	.	GRCh37	8	99140703	99140703	+	Nonsense_Mutation	SNP	C	C	T	rs374710242	NA	BCN	NORMAL	C	C	NA	NA	NA	NA	NA	NA	NA	NA	NA	NA	NA	NA	NA	NA	NA	c.421C>T	p.Arg141Ter	p.R141*	ENST00000401707	4/16	NA	NA	NA	NA	NA	NA	POP1,stop_gained,p.Arg141Ter,ENST00000401707,NM_001145860.1,NM_001145861.1;POP1,stop_gained,p.Arg141Ter,ENST00000349693,NM_015029.2;POP1,stop_gained,p.Arg141Ter,ENST00000522319,;	T	ENSG00000104356	ENST00000401707	Transcript
PABPC1	26986	.	GRCh37	8	101718971	101718971	+	Missense_Mutation	SNP	C	C	G	novel	NA	BCN	NORMAL	C	C	NA	NA	NA	NA	NA	NA	NA	NA	NA	NA	NA	NA	NA	NA	NA	c.1510G>C	p.Ala504Pro	p.A504P	ENST00000318607	11/15	NA	NA	NA	NA	NA	NA	PABPC1,missense_variant,p.Ala504Pro,ENST00000318607,NM_002568.3;PABPC1,missense_variant,p.Ala459Pro,ENST00000519004,;PABPC1,missense_variant,p.Ala472Pro,ENST00000522387,;PABPC1,missense_variant,p.Ala37Pro,ENST00000520868,;PABPC1,missense_variant,p.Ala51Pro,ENST00000522658,;PABPC1,missense_variant,p.Ala157Pro,ENST00000517403,;PABPC1,missense_variant,p.Ala13Pro,ENST00000517990,;PABPC1,downstream_ge…	G	ENSG00000070756	ENST00000318607	Transcript
PKHD1L1	93035	.	GRCh37	8	110453549	110453549	+	Missense_Mutation	SNP	A	A	G	novel	NA	BCN	NORMAL	A	A	NA	NA	NA	NA	NA	NA	NA	NA	NA	NA	NA	NA	NA	NA	NA	c.4145A>G	p.Lys1382Arg	p.K1382R	ENST00000378402	34/78	NA	NA	NA	NA	NA	NA	PKHD1L1,missense_variant,p.Lys1382Arg,ENST00000378402,NM_177531.4;	G	ENSG00000205038	ENST00000378402	Transcript
PHF20L1	51105	.	GRCh37	8	133844543	133844543	+	Missense_Mutation	SNP	G	G	A	rs184113048	NA	BCN	NORMAL	G	G	NA	NA	NA	NA	NA	NA	NA	NA	NA	NA	NA	NA	NA	NA	NA	c.1808G>A	p.Arg603Gln	p.R603Q	ENST00000395386	15/21	NA	NA	NA	NA	NA	NA	PHF20L1,missense_variant,p.Arg603Gln,ENST00000395386,NM_016018.4;PHF20L1,missense_variant,p.Arg578Gln,ENST00000395390,NM_001277196.1;PHF20L1,5_prime_UTR_variant,,ENST00000220847,;PHF20L1,3_prime_UTR_variant,,ENST00000460236,;PHF20L1,upstream_gene_variant,,ENST00000493126,;	A	ENSG00000129292	ENST00000395386	Transcript
TG	7038	.	GRCh37	8	133909963	133909963	+	Missense_Mutation	SNP	C	C	T		NA	BCN	NORMAL	C	C	NA	NA	NA	NA	NA	NA	NA	NA	NA	NA	NA	NA	NA	NA	NA	c.3071C>T	p.Ser1024Leu	p.S1024L	ENST00000220616	12/48	NA	NA	NA	NA	NA	NA	TG,missense_variant,p.Ser1024Leu,ENST00000220616,NM_003235.4;TG,missense_variant,p.Ser1024Leu,ENST00000377869,;TG,upstream_gene_variant,,ENST00000518505,;TG,missense_variant,p.Ser11Leu,ENST00000523756,;TG,upstream_gene_variant,,ENST00000518097,;	T	ENSG00000042832	ENST00000220616	Transcript
GSDMD	79792	.	GRCh37	8	144641663	144641663	+	Missense_Mutation	SNP	G	G	A	rs143201688	NA	BCN	NORMAL	G	G	NA	NA	NA	NA	NA	NA	NA	NA	NA	NA	NA	NA	NA	NA	NA	c.158G>A	p.Arg53His	p.R53H	ENST00000526406	5/14	NA	NA	NA	NA	NA	NA	GSDMD,missense_variant,p.Arg53His,ENST00000526406,NM_001166237.1;GSDMD,missense_variant,p.Arg101His,ENST00000533063,;GSDMD,missense_variant,p.Arg53His,ENST00000262580,NM_024736.6;GSDMD,missense_variant,p.Arg69His,ENST00000534018,;GSDMD,missense_variant,p.Arg53His,ENST00000533348,;GSDMD,missense_variant,p.Arg53His,ENST00000533888,;GSDMD,missense_variant,p.Arg53His,ENST00000525721,;GSDMD,upstream_g…	A	ENSG00000104518	ENST00000526406	Transcript
KIAA1875	0	.	GRCh37	8	145164666	145164666	+	Missense_Mutation	SNP	G	G	A	novel	NA	BCN	NORMAL	G	G	NA	NA	NA	NA	NA	NA	NA	NA	NA	NA	NA	NA	NA	NA	NA	c.1429G>A	p.Ala477Thr	p.A477T	ENST00000323662	5/24	NA	NA	NA	NA	NA	NA	KIAA1875,missense_variant,p.Ala477Thr,ENST00000323662,;MAF1,downstream_gene_variant,,ENST00000534585,;MAF1,downstream_gene_variant,,ENST00000322428,NM_032272.4;MAF1,downstream_gene_variant,,ENST00000532522,;MAF1,downstream_gene_variant,,ENST00000527058,;MAF1,downstream_gene_variant,,ENST00000527572,;MAF1,downstream_gene_variant,,ENST00000534811,;KIAA1875,non_coding_transcript_exon_variant,,ENST00…	A	ENSG00000179698	ENST00000323662	Transcript
MLLT3	4300	.	GRCh37	9	20414376	20414377	+	In_Frame_Ins	INS	-	CTG	CTG	novel	NA	BCN	NORMAL	-	-	NA	NA	NA	NA	NA	NA	NA	NA	NA	NA	NA	NA	NA	NA	NA	c.465_467dupCAG	p.Ser190dup	p.S190dup	ENST00000380338	5/11	NA	NA	NA	NA	NA	NA	MLLT3,inframe_insertion,p.Ser190dup,ENST00000380338,NM_004529.2;MLLT3,inframe_insertion,p.Ser187dup,ENST00000429426,NM_001286691.1;MLLT3,5_prime_UTR_variant,,ENST00000355930,;RNU4-26P,upstream_gene_variant,,ENST00000410270,;MIR4473,upstream_gene_variant,,ENST00000583731,;MLLT3,non_coding_transcript_exon_variant,,ENST00000475957,;MLLT3,upstream_gene_variant,,ENST00000468513,;	CTG	ENSG00000171843	ENST00000380338	Transcript
KLHL9	55958	.	GRCh37	9	21333719	21333719	+	Missense_Mutation	SNP	C	C	T	rs142392704	NA	BCN	NORMAL	C	C	NA	NA	NA	NA	NA	NA	NA	NA	NA	NA	NA	NA	NA	NA	NA	c.1140G>A	p.Met380Ile	p.M380I	ENST00000359039	1/1	NA	NA	NA	NA	NA	NA	KLHL9,missense_variant,p.Met380Ile,ENST00000359039,;KLHL9,missense_variant,p.Met312Ile,ENST00000537938,NM_018847.2;,regulatory_region_variant,,ENSR00001301293,;	T	ENSG00000198642	ENST00000359039	Transcript
TOPORS	10210	.	GRCh37	9	32544083	32544083	+	Missense_Mutation	SNP	G	G	A	novel	NA	BCN	NORMAL	G	G	NA	NA	NA	NA	NA	NA	NA	NA	NA	NA	NA	NA	NA	NA	NA	c.440C>T	p.Ser147Phe	p.S147F	ENST00000360538	3/3	NA	NA	NA	NA	NA	NA	TOPORS,missense_variant,p.Ser147Phe,ENST00000360538,NM_005802.4;TOPORS,missense_variant,p.Ser82Phe,ENST00000379858,NM_001195622.1;AL353671.2,upstream_gene_variant,,ENST00000359975,;AL353671.1,downstream_gene_variant,,ENST00000366355,;	A	ENSG00000197579	ENST00000360538	Transcript
OR13J1	392309	.	GRCh37	9	35870133	35870133	+	Missense_Mutation	SNP	C	C	T	rs140653664	NA	BCN	NORMAL	C	C	NA	NA	NA	NA	NA	NA	NA	NA	NA	NA	NA	NA	NA	NA	NA	c.266G>A	p.Arg89Gln	p.R89Q	ENST00000377981	1/1	NA	NA	NA	NA	NA	NA	OR13J1,missense_variant,p.Arg89Gln,ENST00000377981,NM_001004487.1;,regulatory_region_variant,,ENSR00001470342,;NDUFA5P4,downstream_gene_variant,,ENST00000436704,;	T	ENSG00000168828	ENST00000377981	Transcript
DCAF10	79269	.	GRCh37	9	37861161	37861161	+	Missense_Mutation	SNP	G	G	A	novel	NA	BCN	NORMAL	G	G	NA	NA	NA	NA	NA	NA	NA	NA	NA	NA	NA	NA	NA	NA	NA	c.1336G>A	p.Glu446Lys	p.E446K	ENST00000377724	7/7	NA	NA	NA	NA	NA	NA	DCAF10,missense_variant,p.Glu409Lys,ENST00000242323,NM_001286810.1;DCAF10,missense_variant,p.Glu446Lys,ENST00000377724,NM_024345.3;DCAF10,non_coding_transcript_exon_variant,,ENST00000483167,;DCAF10,non_coding_transcript_exon_variant,,ENST00000478453,;DCAF10,downstream_gene_variant,,ENST00000461549,;RP11-613M10.9,intron_variant,,ENST00000540557,;	A	ENSG00000122741	ENST00000377724	Transcript
ZNF658	26149	.	GRCh37	9	40772348	40772348	+	Missense_Mutation	SNP	G	G	C	rs201195990	NA	BCN	NORMAL	G	G	NA	NA	NA	NA	NA	NA	NA	NA	NA	NA	NA	NA	NA	NA	NA	c.2927C>G	p.Ser976Cys	p.S976C	ENST00000602553	5/5	NA	NA	NA	NA	NA	NA	ZNF658,missense_variant,p.Ser976Cys,ENST00000602553,;ZNF658,missense_variant,p.Ser976Cys,ENST00000377626,NM_033160.5;ZNF658,intron_variant,,ENST00000441795,;ZNF658,intron_variant,,ENST00000479710,;	C	ENSG00000196409	ENST00000602553	Transcript
FAM27A	0	.	GRCh37	9	45727308	45727308	+	Missense_Mutation	SNP	C	C	T	rs374963210	NA	BCN	NORMAL	C	C	NA	NA	NA	NA	NA	NA	NA	NA	NA	NA	NA	NA	NA	NA	NA	c.65C>T	p.Thr22Met	p.T22M	ENST00000377531	1/2	NA	NA	NA	NA	NA	NA	FAM27A,missense_variant,p.Thr22Met,ENST00000377531,;RP11-7G23.4,upstream_gene_variant,,ENST00000431805,;	T	ENSG00000182368	ENST00000377531	Transcript
ANKRD20A4	728747	.	GRCh37	9	69389964	69389964	+	Missense_Mutation	SNP	C	C	T	novel	NA	BCN	NORMAL	C	C	NA	NA	NA	NA	NA	NA	NA	NA	NA	NA	NA	NA	NA	NA	NA	c.518C>T	p.Ala173Val	p.A173V	ENST00000357336	4/15	NA	NA	NA	NA	NA	NA	ANKRD20A4,missense_variant,p.Ala173Val,ENST00000357336,NM_001098805.1;RNU6-1193P,upstream_gene_variant,,ENST00000459461,;ANKRD20A4,non_coding_transcript_exon_variant,,ENST00000427650,;	T	ENSG00000172014	ENST00000357336	Transcript
TRPM6	140803	.	GRCh37	9	77367203	77367203	+	Missense_Mutation	SNP	T	T	C	rs55679040	NA	BCN	NORMAL	T	T	NA	NA	NA	NA	NA	NA	NA	NA	NA	NA	NA	NA	NA	NA	NA	c.4988A>G	p.Gln1663Arg	p.Q1663R	ENST00000360774	29/39	NA	NA	NA	NA	NA	NA	TRPM6,missense_variant,p.Gln1663Arg,ENST00000451710,;TRPM6,missense_variant,p.Gln1663Arg,ENST00000360774,NM_017662.4;TRPM6,missense_variant,p.Gln1658Arg,ENST00000361255,NM_001177311.1;TRPM6,missense_variant,p.Gln1658Arg,ENST00000449912,NM_001177310.1;TRPM6,missense_variant,p.Gln1663Arg,ENST00000376864,;TRPM6,missense_variant,p.Gln614Arg,ENST00000376872,;TRPM6,intron_variant,,ENST00000376871,;	C	ENSG00000119121	ENST00000360774	Transcript
WNK2	65268	.	GRCh37	9	96055053	96055053	+	Missense_Mutation	SNP	C	C	T	novel	NA	BCN	NORMAL	C	C	NA	NA	NA	NA	NA	NA	NA	NA	NA	NA	NA	NA	NA	NA	NA	c.5417C>T	p.Ala1806Val	p.A1806V	ENST00000297954	23/30	NA	NA	NA	NA	NA	NA	WNK2,missense_variant,p.Ala1765Val,ENST00000432730,;WNK2,missense_variant,p.Ala1806Val,ENST00000297954,NM_001282394.1;WNK2,missense_variant,p.Ala1418Val,ENST00000349097,;WNK2,missense_variant,p.Ala1769Val,ENST00000395477,NM_006648.3;WNK2,missense_variant,p.Ala133Val,ENST00000356055,;WNK2,missense_variant,p.Ala1373Val,ENST00000411624,;WNK2,missense_variant,p.Ala1381Val,ENST00000427277,;WNK2,missen…	T	ENSG00000165238	ENST00000297954	Transcript
SMC2	10592	.	GRCh37	9	106889571	106889571	+	Missense_Mutation	SNP	C	C	T	rs11554260	NA	BCN	NORMAL	C	C	NA	NA	NA	NA	NA	NA	NA	NA	NA	NA	NA	NA	NA	NA	NA	c.2600C>T	p.Ser867Leu	p.S867L	ENST00000286398	20/25	NA	NA	NA	NA	NA	NA	SMC2,missense_variant,p.Ser867Leu,ENST00000286398,NM_006444.2,NM_001265602.1,NM_001042551.1;SMC2,missense_variant,p.Ser867Leu,ENST00000374793,;SMC2,missense_variant,p.Ser867Leu,ENST00000374787,NM_001042550.1;SMC2,missense_variant,p.Ser867Leu,ENST00000303219,;SMC2,upstream_gene_variant,,ENST00000493955,;	T	ENSG00000136824	ENST00000286398	Transcript
SUSD1	64420	.	GRCh37	9	114905806	114905806	+	Missense_Mutation	SNP	C	C	G	novel	NA	BCN	NORMAL	C	C	NA	NA	NA	NA	NA	NA	NA	NA	NA	NA	NA	NA	NA	NA	NA	c.471G>C	p.Leu157Phe	p.L157F	ENST00000374270	4/17	NA	NA	NA	NA	NA	NA	SUSD1,missense_variant,p.Leu157Phe,ENST00000374270,NM_022486.3;SUSD1,missense_variant,p.Leu157Phe,ENST00000374263,NM_001282643.1;SUSD1,missense_variant,p.Leu141Phe,ENST00000355396,;SUSD1,missense_variant,p.Leu157Phe,ENST00000374264,NM_001282640.1;SUSD1,upstream_gene_variant,,ENST00000415074,;SUSD1,non_coding_transcript_exon_variant,,ENST00000482851,;SUSD1,upstream_gene_variant,,ENST00000532348,;	G	ENSG00000106868	ENST00000374270	Transcript
CDK5RAP2	55755	.	GRCh37	9	123215872	123215872	+	Missense_Mutation	SNP	G	G	C	rs112600265	NA	BCN	NORMAL	G	G	NA	NA	NA	NA	NA	NA	NA	NA	NA	NA	NA	NA	NA	NA	NA	c.2655C>G	p.Phe885Leu	p.F885L	ENST00000349780	21/38	NA	NA	NA	NA	NA	NA	CDK5RAP2,missense_variant,p.Phe885Leu,ENST00000349780,NM_018249.5;CDK5RAP2,missense_variant,p.Phe853Leu,ENST00000360822,NM_001272039.1;CDK5RAP2,missense_variant,p.Phe885Leu,ENST00000359309,;CDK5RAP2,missense_variant,p.Phe885Leu,ENST00000360190,NM_001011649.2;CDK5RAP2,missense_variant,p.Phe279Leu,ENST00000416449,;CDK5RAP2,intron_variant,,ENST00000479584,;CDK5RAP2,3_prime_UTR_variant,,ENST000004732…	C	ENSG00000136861	ENST00000349780	Transcript
CDK5RAP2	55755	.	GRCh37	9	123215955	123215955	+	Missense_Mutation	SNP	C	C	G	novel	NA	BCN	NORMAL	C	C	NA	NA	NA	NA	NA	NA	NA	NA	NA	NA	NA	NA	NA	NA	NA	c.2572G>C	p.Val858Leu	p.V858L	ENST00000349780	21/38	NA	NA	NA	NA	NA	NA	CDK5RAP2,missense_variant,p.Val858Leu,ENST00000349780,NM_018249.5;CDK5RAP2,missense_variant,p.Val826Leu,ENST00000360822,NM_001272039.1;CDK5RAP2,missense_variant,p.Val858Leu,ENST00000359309,;CDK5RAP2,missense_variant,p.Val858Leu,ENST00000360190,NM_001011649.2;CDK5RAP2,missense_variant,p.Val252Leu,ENST00000416449,;CDK5RAP2,intron_variant,,ENST00000479584,;CDK5RAP2,3_prime_UTR_variant,,ENST000004732…	G	ENSG00000136861	ENST00000349780	Transcript
NDUFA8	4702	.	GRCh37	9	124914591	124914591	+	Missense_Mutation	SNP	C	C	G	novel	NA	BCN	NORMAL	C	C	NA	NA	NA	NA	NA	NA	NA	NA	NA	NA	NA	NA	NA	NA	NA	c.148G>C	p.Glu50Gln	p.E50Q	ENST00000373768	2/4	NA	NA	NA	NA	NA	NA	NDUFA8,missense_variant,p.Glu50Gln,ENST00000537618,;NDUFA8,missense_variant,p.Glu50Gln,ENST00000373768,NM_014222.2;	G	ENSG00000119421	ENST00000373768	Transcript
OR1L1	26737	.	GRCh37	9	125424698	125424698	+	Missense_Mutation	SNP	G	G	A	rs571584566	NA	BCN	NORMAL	G	G	NA	NA	NA	NA	NA	NA	NA	NA	NA	NA	NA	NA	NA	NA	NA	c.704G>A	p.Arg235His	p.R235H	ENST00000309623	1/1	NA	NA	NA	NA	NA	NA	OR1L1,missense_variant,p.Arg285His,ENST00000373686,;OR1L1,missense_variant,p.Arg235His,ENST00000309623,NM_001005236.3;	A	ENSG00000173679	ENST00000309623	Transcript
[truncated: 22,783 more rows]
[truncated: 76 more columns]
